# Supplementary material for: Deep Sequencing–Based Transcriptome Profiling Reveals Comprehensive Insights into the Responses of Nicotiana benthamiana to Beet necrotic yellow vein virus Infections Containing or Lacking RNA4
Source: PLoS One. 2014 Jan 9;9(1):e85284. doi: 10.1371/journal.pone.0085284 (PMC3887015; doi:10.1371/journal.pone.0085284)
Supplement: Table S3 — Unigenes KEGG pathway analysis. (XLC). (XLSX) [file pone.0085284.s005.xlsx]

## Sheet: Sheet1
Pathway ID	Pathway	Gene number
ko01100	Metabolic pathways	820
ko01110	Biosynthesis of secondary metabolites	601
ko01120	Microbial metabolism in diverse environments	548
ko03010	Ribosome	522
ko03040	Spliceosome	271
ko04075	Plant hormone signal transduction	261
ko04141	Protein processing in endoplasmic reticulum	235
ko05169	Epstein-Barr virus infection	222
ko05203	Viral carcinogenesis	203
ko03018	RNA degradation	154
ko03013	RNA transport	140
ko00970	Aminoacyl-tRNA biosynthesis	128
ko05016	Huntington's disease	126
ko05168	Herpes simplex infection	118
ko04120	Ubiquitin mediated proteolysis	110
ko03015	mRNA surveillance pathway	93
ko05134	Legionellosis	91
ko04626	Plant-pathogen interaction	91
ko05322	Systemic lupus erythematosus	79
ko04146	Peroxisome	78
ko04144	Endocytosis	74
ko05145	Toxoplasmosis	74
ko05166	HTLV-I infection	71
ko03008	Ribosome biogenesis in eukaryotes	70
ko04910	Insulin signaling pathway	69
ko05214	Glioma	67
ko05323	Rheumatoid arthritis	67
ko04142	Lysosome	66
ko05152	Tuberculosis	61
ko00520	Amino sugar and nucleotide sugar metabolism	58
ko05416	Viral myocarditis	49
ko00190	Oxidative phosphorylation	48
ko04920	Adipocytokine signaling pathway	48
ko04130	SNARE interactions in vesicular transport	47
ko03050	Proteasome	46
ko05130	Pathogenic Escherichia coli infection	45
ko05202	Transcriptional misregulation in cancer	42
ko03320	PPAR signaling pathway	41
ko04070	Phosphatidylinositol signaling system	40
ko05164	Influenza A	39
ko05160	Hepatitis C	39
ko05410	Hypertrophic cardiomyopathy (HCM)	38
ko05204	Chemical carcinogenesis	38
ko05223	Non-small cell lung cancer	37
ko05010	Alzheimer's disease	37
ko00500	Starch and sucrose metabolism	36
ko00480	Glutathione metabolism	34
ko04310	Wnt signaling pathway	32
ko05215	Prostate cancer	32
ko03060	Protein export	30
ko05020	Prion diseases	30
ko04112	Cell cycle - Caulobacter	29
ko05100	Bacterial invasion of epithelial cells	28
ko04066	HIF-1 signaling pathway	27
ko05217	Basal cell carcinoma	26
ko03070	Bacterial secretion system	26
ko00062	Fatty acid elongation in mitochondria	24
ko04810	Regulation of actin cytoskeleton	24
ko04614	Renin-angiotensin system	24
ko04728	Dopaminergic synapse	23
ko02020	Two-component system	23
ko00910	Nitrogen metabolism	23
ko01040	Biosynthesis of unsaturated fatty acids	23
ko04976	Bile secretion	22
ko05012	Parkinson's disease	21
ko05110	Vibrio cholerae infection	20
ko04122	Sulfur relay system	20
ko00195	Photosynthesis	20
ko04612	Antigen processing and presentation	19
ko04140	Regulation of autophagy	19
ko04972	Pancreatic secretion	18
ko00514	Other types of O-glycan biosynthesis	17
ko05014	Amyotrophic lateral sclerosis (ALS)	17
ko04727	GABAergic synapse	17
ko04721	Synaptic vesicle cycle	16
ko00040	Pentose and glucuronate interconversions	15
ko03440	Homologous recombination	15
ko03460	Fanconi anemia pathway	15
ko04113	Meiosis - yeast	14
ko03020	RNA polymerase	14
ko04912	GnRH signaling pathway	14
ko04975	Fat digestion and absorption	14
ko00564	Glycerophospholipid metabolism	14
ko04340	Hedgehog signaling pathway	13
ko00450	Selenocompound metabolism	13
ko04080	Neuroactive ligand-receptor interaction	13
ko05133	Pertussis	12
ko04978	Mineral absorption	11
ko00196	Photosynthesis - antenna proteins	10
ko05162	Measles	10
ko04710	Circadian rhythm - mammal	9
ko05211	Renal cell carcinoma	9
ko00900	Terpenoid backbone biosynthesis	9
ko00600	Sphingolipid metabolism	8
ko05221	Acute myeloid leukemia	8
ko05212	Pancreatic cancer	8
ko04622	RIG-I-like receptor signaling pathway	8
ko04914	Progesterone-mediated oocyte maturation	8
ko03420	Nucleotide excision repair	8
ko03022	Basal transcription factors	8
ko04010	MAPK signaling pathway	8
ko03410	Base excision repair	8
ko05222	Small cell lung cancer	7
ko04964	Proximal tubule bicarbonate reclamation	7
ko04712	Circadian rhythm - plant	7
ko04111	Cell cycle - yeast	7
ko05131	Shigellosis	7
ko00250	Alanine, aspartate and glutamate metabolism	6
ko00590	Arachidonic acid metabolism	6
ko00906	Carotenoid biosynthesis	6
ko00051	Fructose and mannose metabolism	6
ko04670	Leukocyte transendothelial migration	6
ko04962	Vasopressin-regulated water reabsorption	6
ko05220	Chromic meyloid leukemia	6
ko00620	Pyruvate metabolism	6
ko04973	Carbohydrate digestion and absorption	6
ko00750	Vitamin B6 metabolism	6
ko05132	Salmonella infection	6
ko00630	Glyoxylate and dicarboxylate metabolism	5
ko00052	Galactose metabolism	5
ko05033	Nicotine addiction	5
ko04114	Oocyte meiosis	5
ko04011	MAPK signaling pathway - yeast	5
ko00073	Cutin, suberine and wax biosynthesis	5
ko04711	Circadian rhythm - fly	5
ko04145	Phagosome	5
ko03430	Mismatch repair	5
ko03030	DNA replication	4
ko04974	Protein digestion and absorption	4
ko04150	mTOR signaling pathway	4
ko00591	Linoleic acid metabolism	4
ko00561	Glycerolipid metabolism	4
ko04940	Type I diabetes mellitus	4
ko00627	Aminobenzoate degradation	4
ko00270	Cysteine and methionine metabolism	4
ko05143	African trypanosomiasis	4
ko00030	Pentose phosphate pathway	4
ko00603	Glycosphingolipid biosynthesis - globo series	3
ko05414	Dilated cardiomyopathy	3
ko05146	Amoebiasis	3
ko00330	Arginine and proline metabolism	3
ko00562	Inositol phosphate metabolism	3
ko00061	Fatty acid biosynthesis	3
ko00510	N-Glycan biosynthesis	3
ko00790	Folate biosynthesis	2
ko00643	Styrene degradation	2
ko05034	Alcoholism	2
ko00511	Other glycan degradation	2
ko00310	Lysine degradation	2
ko00513	Various types of N-glycan biosynthesis	2
ko04110	Cell cycle	2
ko00592	alpha-Linolenic acid metabolism	2
ko00908	Zeatin biosynthesis	2
ko05216	Thyroid cancer	1
ko00940	Phenylpropanoid biosynthesis	1
ko00904	Diterpenoid biosynthesis	1
ko04115	p53 signaling pathway	1
ko04971	Gastric acid secretion	1
ko04151	PI3K-Akt signaling pathway	1
ko03450	Non-homologous end-joining	1
ko04530	Tight junction	1
