# Supplementary material for: Deep Sequencing–Based Transcriptome Profiling Reveals Comprehensive Insights into the Responses of Nicotiana benthamiana to Beet necrotic yellow vein virus Infections Containing or Lacking RNA4
Source: PLoS One. 2014 Jan 9;9(1):e85284. doi: 10.1371/journal.pone.0085284 (PMC3887015; doi:10.1371/journal.pone.0085284)
Supplement: Table S4 — Primers used in qRT-PCR and construction of clones. (XLC). (XLSX) [file pone.0085284.s006.xlsx]

## Sheet: Sheet1
	Primers used in qRT-PCR for validation of expression of transcripts selected
	primer name	Nucleotide sequence(5’-3’)	Target gene ID	Transcript ID	Description
	000170F	AACGCAATCGAGGATAAACTG	XLOC_000170	TCONS_00000170	Blue-copper-binding protein
	000170R	CATTTGCTGCTGGACCTTC
	000460F	GTCTTTGCTCTCTTCTTGCCTT	XLOC_000460	TCONS_00000468	AT1G71090
	000460R	GCCACCAAGTATCCCAATAGACA
	001011F	CCTCAGGGCTCACACCGAT	XLOC_001011	TCONS_00001075	Ethylene-forming enzyme
	001011R	ACGTCGATCCATTTGTCGTCT
	003790F	ATTCAAAGCATCCCTCCATCT	XLOC_003790	TCONS_00004065	TMV resistance protein N
	003790R	AGTACGAAGGCAAAGGAACAG
	006860F	CCCGTGACAGAGTTAGCTAC	XLOC_006860	TCONS_00007390	Photosynthetic NDH subcomplex B 1
	006860R	ACCAATCAACCATCTGACGGTA
	007428F	ATATTCAGACGCCAAATCGG	XLOC_007428	TCONS_00008010	Peroxidase 52
	007428R	ATAACTCCTGACCAACGCATC
	008614F	ACAGGTAGAAGGTCGGTTGA	XLOC_008614	TCONS_00009275	RPM1-induced protein kinase
	008614R	GGTCTTTTAGTTGTGGTCGC
	009661F	ATGGCTCCCGAATACTTAGCAC	XLOC_009661	TCONS_00010402	Cysteine-rich RLK (receptor-like protein kinase) 2
	009661R	CCTGTTATTTTGCCTTCCCGTA
	010969F	CGAGTGACTTGTTCAACGAGA	XLOC_010969	TCONS_00011804	AT3G12500
	010969R	TTCCTACGGGCAGTATCATCA
	012710F	ACTATGGCTAGTCCTAAACCC	XLOC_012710	TCONS_00013693	class V chitinase
	012710R	GGATAATATGCACCTTTGACTCC
	024448F	CGGTTTCTGGATTCCCGTTC	XLOC_024448	TCONS_00026312	Gibberellin 2-oxidase 6
	024448R	AATTCATCGCCACTACCCT
	023763F	GTGCAATTCGACCCGGCATT	XLOC_023763	TCONS_00025573	AT3G63060
	023763R	CGCTCACATACAGCAGATCCG
	022231F	CTTCACGATGCGATTGACCA	XLOC_022231	TCONS_00023940	BAK1-interacting
	022231R	ACTTCAAACATTGTCGGCCTC			receptor-like kinase 1
	023632F	ACAAATATGTCCGCCACAATGCC	XLOC_023632	TCONS_00025433	RNAse THREE-like protein 2
	023632R	CTCCGCCTGCTCCTCCTGT
	025131F	ATCACTAGTTCCACCACGAGAG	XLOC_025131	TCONS_00027052	Argonaute 2
	025131R	AAGGATACGACCCGAAACAC
	025321F	AAGCTGCTGATATAAATGCACT	XLOC_025321	TCONS_00027261	BRI1 suppressor 1 (BSU1)-like 1
	025321R	CACGCCCAGATCCCATCAC
	025374F	TGCCAAACTCAACTTCCCTG	XLOC_025374	TCONS_00027320	ABA REPRESSOR1
	025374R	TGACTGTAGATCCGCCCCTG
	003245F	ACTATAAGTTTCAACCTGCCGAA	XLOC_003245	TCONS_00003486	E3 ubiquitin-protein ligase ATL9
	003245R	CCTCTTTTCTAACATTCTCCGGTA
	003292F	ATCATTTGGCATCAATAAGTTGT	XLOC_003292	TCONS_00003537	26S proteasome regulatory subunit S2 1B
	003292R	GCCGGAATAGTCTCATCCAACC
	008050F	TCAATTGAACCACGTGCACC	XLOC_008050	TCONS_00008679	cellulose synthase A catalytic subunit 1
	008050R	ATTGCTCTTCGCTCCTTGACA
	024875F	AATTCCGTGGATTCCTAGCCAA	XLOC_024875	TCONS_00026777	DELLA protein GAI
	024875R	AGGCTCGAAAACAGAGTTCACA
	022286F	CACAAGATATGAATCGCCCTT	XLOC_022286	TCONS_00024001	AT1G21280
	022286R	TCTCCATCCTGCAAAACCTC
	003351F	CGTGGATCAAACTCAGCTCGAC	XLOC_003350	TCONS_00003596	VIRB2-interacting protein 2
	003351R	CTTCCCAAACAGGCGAAGCAG
	013974F	CATTGAAAGATCGACGAGGAC	XLOC_013974	TCONS_00015046	Serine/threonine-protein kinase PBS1
	013974R	ATTTGGCATTGAGAATCTGCT
	019787F	GGCTTCCAGGCTTAACCTCT	XLOC_019787	TCONS_00021301	light-harvesting chlorophyll-protein complex I subunit A4
	019787R	CCATCGACCGTTCACTAGCTC
	008867F	GCATTATTCCTGGCACCGTTC	XLOC_008867	TCONS_00009551	phospholipase A 2A
	008867R	CTTGTTCCTGCTACCACGTC
	Primers used for construction of clones
	Clone	primer	Sequence (5’-3’)
	pGD-RFP-p31	RFP-P31F	CCCAAGCTTCGATGGCTGATGGAGAGATATG
		RFP-P31R	ACGCGTCGACATCGTGATAAAAGACAAACC
	pGD-RFP	RFPF	ATTAAGCTTGTCGACGGGCCCATGGCCTCCTCCGAGAACG
		RFPR	ATTGGATCCTTACAGGAACAGGTGGTGGCGGCCCTCG
	pGD-P31-PFP	P31-RFPF	CCCAAGCTTATGGCTGATGGAGAGATATG
		P31-RFPR	ACGCGTCGACATCGTGATAAAAGACAAACC
