# Supplementary material for: Deep Sequencing–Based Transcriptome Profiling Reveals Comprehensive Insights into the Responses of Nicotiana benthamiana to Beet necrotic yellow vein virus Infections Containing or Lacking RNA4
Source: PLoS One. 2014 Jan 9;9(1):e85284. doi: 10.1371/journal.pone.0085284 (PMC3887015; doi:10.1371/journal.pone.0085284)
Supplement: File S1 — Annotation of public databases searches. This table shows the results of searches of reference sequences using BLASTX against the NCBI NR, GO and KEGG databases with a cut-off E-value of 10−5. (XLC). (XLSX) [file pone.0085284.s007.xlsx]

## Sheet: Sheet1
gene_id	similarity	evluae	annotation	KEGG ID	GO ID
XLOC_000001	93.55	2e-31	gi|224096231|ref|XP_002310584.1| predicted protein [Populus trichocarpa]		GO:0051211 GO:0009506 GO:0005829 GO:0030244 GO:0005737 GO:0005886
XLOC_000002	92.98	3e-32	gi|225445394|ref|XP_002284986.1| PREDICTED: 3-ketoacyl-CoA synthase 11 [Vitis vinifera]	K15397	GO:0016020 GO:0005783 GO:0042335 GO:0009416 GO:0006633 GO:0016747 GO:0008610 GO:0009922 GO:0000038 GO:0008152 GO:0016746 GO:0009409 GO:0003824 GO:0030497
XLOC_000003	100	8e-27	gi|15238387|ref|NP_200745.1| actin 4 [Arabidopsis thaliana]	K05692 K10355	GO:0005737 GO:0031143 GO:0030240 GO:0031252 GO:0005524 GO:0006935 GO:0000902 GO:0005856 GO:0032010 GO:0000910 GO:0007010 GO:0016192 GO:0005829 GO:0006928 GO:0017022 GO:0000166 GO:0005515 GO:0042331 GO:0001891 GO:0005884 GO:0032009 GO:0006897 GO:0015629 GO:0005200
XLOC_000004
XLOC_000005	97.37	5e-27	gi|187763092|ref|YP_001876567.1| photosystem I P700 apoprotein A1 (chloroplast) [Welwitschia mirabilis]	K02689 K02690	GO:0030094 GO:0005515
XLOC_000006
XLOC_000007	94.12	6e-40	gi|225447408|ref|XP_002281476.1| PREDICTED: 60S ribosomal protein L8 [Vitis vinifera]	K02938	GO:0003735 GO:0002181 GO:0005622 GO:0022626 GO:0005840 GO:0015934 GO:0003723 GO:0022625 GO:0005829 GO:0019843 GO:0006412
XLOC_000008	78.95	3e-15	gi|255581641|ref|XP_002531624.1| Ribulose bisphosphate carboxylase small chain, chloroplast precursor, putative [Ricinus communis]
XLOC_000009	84.44	1e-17	gi|356521524|ref|XP_003529405.1| PREDICTED: polyadenylate-binding protein 2-like [Glycine max]		GO:0003723 GO:0005829 GO:0003743 GO:0046686 GO:0000166 GO:0003676
XLOC_000010	60.61	9e-11	gi|224101589|ref|XP_002312343.1| predicted protein [Populus trichocarpa]
XLOC_000011
XLOC_000012	90.91	6e-36	gi|255563442|ref|XP_002522723.1| Serine acetyltransferase 3, mitochondrial precursor, putative [Ricinus communis]	K00640	GO:0005737 GO:0006535 GO:0016740 GO:0005829 GO:0016407 GO:0009001 GO:0000103 GO:0005515 GO:0005634
XLOC_000013	87.5	2e-24	gi|224133400|ref|XP_002321558.1| predicted protein [Populus trichocarpa]	K05236	GO:0080008 GO:0030117 GO:0005215 GO:0016192 GO:0005829 GO:0016020 GO:0005198 GO:0030126 GO:0006886 GO:0006888
XLOC_000014	92.54	5e-39	gi|350534726|ref|NP_001234668.1| galactinol synthase [Solanum lycopersicum]		GO:0016758 GO:0006979 GO:0009651 GO:0016757 GO:0016051 GO:0047216 GO:0009409 GO:0006012
XLOC_000015	92.16	3e-26	gi|224145796|ref|XP_002336263.1| predicted protein, partial [Populus trichocarpa]		GO:0006810 GO:0016021 GO:0009505 GO:0005794
XLOC_000016	98.57	4e-41	gi|225458990|ref|XP_002285583.1| PREDICTED: glutamyl-tRNA reductase 1, chloroplastic [Vitis vinifera]	K02492	GO:0033014 GO:0006779 GO:0050661 GO:0055114 GO:0000166 GO:0009507 GO:0008883 GO:0006783
XLOC_000017	98.04	8e-29	gi|297807373|ref|XP_002871570.1| hypothetical protein ARALYDRAFT_488169 [Arabidopsis lyrata subsp. lyrata]	K05863	GO:0005743 GO:0005739 GO:0006810 GO:0005215 GO:0016021 GO:0055085 GO:0071817 GO:0015866 GO:0016020 GO:0006839 GO:0006915 GO:0060547 GO:0015867 GO:0005515 GO:0005471
XLOC_000018	92.45	2e-28	gi|357439781|ref|XP_003590168.1| 60S ribosomal protein L4 [Medicago truncatula]	K02930	GO:0005737 GO:0003735 GO:0002181 GO:0005840 GO:0005730 GO:0015934 GO:0030529 GO:0003723 GO:0022625 GO:0005829 GO:0006412 GO:0005634
XLOC_000019	96.49	2e-21	gi|145323788|ref|NP_001077483.1| Elongation factor 1-alpha [Arabidopsis thaliana]	K03231	GO:0005737 GO:0003924 GO:0005739 GO:0006414 GO:0005829 GO:0006412 GO:0000166 GO:0003746 GO:0005525 GO:0005853 GO:0005634
XLOC_000020	94.2	1e-40	gi|225463910|ref|XP_002266211.1| PREDICTED: ABC transporter F family member 4-like [Vitis vinifera]	K06184 K06158	GO:0005737 GO:0005654 GO:0005840 GO:0005524 GO:0042254 GO:0017111 GO:0005215 GO:0005829 GO:0043022 GO:0006413 GO:0006412 GO:0045727 GO:0000166 GO:0016887 GO:0008494 GO:0005635 GO:0042788 GO:0042626
XLOC_000021	92.42	4e-33	gi|224131932|ref|XP_002328143.1| predicted protein, partial [Populus trichocarpa]		GO:0005085 GO:0005737 GO:0005622 GO:0050790 GO:0016192 GO:0005829 GO:0032012 GO:0005086
XLOC_000022	97.01	1e-39	gi|253760744|ref|XP_002489003.1| hypothetical protein SORBIDRAFT_0525s002010, partial [Sorghum bicolor]	K03234	GO:0005737 GO:0003924 GO:0005840 GO:0005886 GO:0030529 GO:0006414 GO:0005829 GO:0006412 GO:0000166 GO:0003746 GO:0005525
XLOC_000023	90.48	5e-36	gi|255550832|ref|XP_002516464.1| NADH-plastoquinone oxidoreductase, putative [Ricinus communis]	K03940 K00331	GO:0005747 GO:0032981 GO:0048038 GO:0050136 GO:0008137 GO:0003954 GO:0055114 GO:0006120 GO:0051539 GO:0046872
XLOC_000024	100	1e-42	gi|357512383|ref|XP_003626480.1| Ubiquitin-like protein [Medicago truncatula]	K08770	GO:0005737 GO:0003735 GO:0005622 GO:0005840 GO:0006464 GO:0005829 GO:0022627 GO:0006412 GO:0006511 GO:0005634
XLOC_000025	71.43	6e-24	gi|356575929|ref|XP_003556088.1| PREDICTED: mitochondrial import inner membrane translocase subunit Tim17-like [Glycine max]		GO:0015031 GO:0005739 GO:0015450 GO:0005744
XLOC_000026	95.08	3e-31	gi|255570990|ref|XP_002526446.1| heat shock protein, putative [Ricinus communis]	K04043 K03283 K09490	GO:0009408 GO:0005524 GO:0005739 GO:0030529 GO:0005788 GO:0006950 GO:0005829 GO:0006457 GO:0000166 GO:0051082 GO:0005515 GO:0016887 GO:0009986
XLOC_000027	57.14	3e-19	gi|224056545|ref|XP_002298903.1| predicted protein [Populus trichocarpa]		GO:0005509 GO:0016021 GO:0055085 GO:0016020 GO:0005773 GO:0009506 GO:0005774 GO:0000325
XLOC_000028	96.67	2e-34	gi|350534900|ref|NP_001234677.1| 14-3-3 protein 3 [Solanum lycopersicum]	K06630	GO:0050815 GO:0005737 GO:0042826 GO:0005739 GO:0005886 GO:0048471 GO:0035308 GO:0042470 GO:0005829 GO:0006605 GO:0045309 GO:0005515 GO:0005634 GO:0005813 GO:0019904
XLOC_000029	81.54	2e-29	gi|225434251|ref|XP_002276208.1| PREDICTED: uncharacterized protein LOC100257808 [Vitis vinifera]
XLOC_000030	82.61	8e-24	gi|225440416|ref|XP_002269373.1| PREDICTED: E3 ubiquitin-protein ligase RING1-like isoform 2 [Vitis vinifera]	K11982	GO:0051865 GO:0010200 GO:0009414 GO:0004842 GO:0009737 GO:0008270
XLOC_000031	72.97	5e-36	gi|225465868|ref|XP_002266400.1| PREDICTED: beta-galactosidase isoform 1 [Vitis vinifera]
XLOC_000032	97.44	3e-20	gi|303291416|ref|XP_003064993.1| predicted protein, partial [Micromonas pusilla CCMP1545]
XLOC_000033	61.82	7e-15	gi|225470668|ref|XP_002269339.1| PREDICTED: uncharacterized protein LOC100252029 [Vitis vinifera]
XLOC_000034
XLOC_000035	87.5	3e-30	gi|224071349|ref|XP_002303416.1| predicted protein [Populus trichocarpa]	K01662	GO:0008152 GO:0003824 GO:0016624 GO:0016114 GO:0008661
XLOC_000036	82.86	1e-31	gi|359497093|ref|XP_002262969.2| PREDICTED: sphingoid long-chain bases kinase 1-like, partial [Vitis vinifera]		GO:0007205 GO:0030148 GO:0005886 GO:0017050 GO:0004143
XLOC_000037	94.81	7e-47	gi|255580035|ref|XP_002530851.1| actin, putative [Ricinus communis]	K05692 K10355	GO:0005737 GO:0031143 GO:0030240 GO:0031252 GO:0005524 GO:0006935 GO:0000902 GO:0032010 GO:0005856 GO:0000910 GO:0016192 GO:0005829 GO:0006928 GO:0017022 GO:0005515 GO:0042331 GO:0001891 GO:0005865 GO:0005884 GO:0032009 GO:0006897 GO:0015629 GO:0005200
XLOC_000038
XLOC_000039	96.1	2e-43	gi|255569365|ref|XP_002525650.1| Pyridoxin biosynthesis protein PDX1, putative [Ricinus communis]	K06215	GO:0005737 GO:0008152 GO:0003824 GO:0005886 GO:0008614 GO:0006950 GO:0046982 GO:0005829 GO:0005625 GO:0042823 GO:0009228 GO:0005515 GO:0008615 GO:0042819
XLOC_000040
XLOC_000041	90.7	4e-21	gi|224131830|ref|XP_002321189.1| predicted protein [Populus trichocarpa]		GO:0005215 GO:0016192 GO:0007033 GO:0009705 GO:0006886 GO:0008270
XLOC_000042	74.14	4e-19	gi|224083946|ref|XP_002307181.1| predicted protein [Populus trichocarpa]		GO:0005737 GO:0005524 GO:0005739 GO:0016876 GO:0005829 GO:0046686 GO:0004813 GO:0000166 GO:0009507 GO:0003676 GO:0043039 GO:0006419
XLOC_000043	94.29	3e-41	gi|358248062|ref|NP_001240059.1| uncharacterized protein LOC100789838 [Glycine max]		GO:0003743 GO:0006446
XLOC_000044	97.73	1e-25	gi|30681023|ref|NP_850549.1| Isocitrate dehydrogenase [NAD] catalytic subunit 6 [Arabidopsis thaliana]	K00030	GO:0000287 GO:0005739 GO:0004449 GO:0006099 GO:0006102 GO:0006103 GO:0005759 GO:0055114 GO:0006734 GO:0016616 GO:0051287
XLOC_000045	100	4e-45	gi|115458130|ref|NP_001052665.1| Os04g0397100, partial [Oryza sativa Japonica Group]	K03695 K03694 K03696	GO:0009408 GO:0019538 GO:0005524 GO:0017111 GO:0004176 GO:0042623 GO:0009941 GO:0000166 GO:0009507 GO:0034605 GO:0042026 GO:0009570 GO:0016887 GO:0006508 GO:0043335
XLOC_000046	70.83	3e-15	gi|224102579|ref|XP_002312733.1| predicted protein [Populus trichocarpa]
XLOC_000047	88.31	3e-38	gi|225436920|ref|XP_002275003.1| PREDICTED: RAN GTPase-activating protein 1 isoform 2 [Vitis vinifera]	K14319	GO:0009507 GO:0005098 GO:0005635
XLOC_000048	94.87	1e-46	gi|15242316|ref|NP_197053.1| UDPglucose 6-dehydrogenase [Arabidopsis thaliana]	K00012	GO:0005975 GO:0052546 GO:0006065 GO:0005829 GO:0003979 GO:0006024 GO:0055114 GO:0000166 GO:0016491 GO:0016616 GO:0001702 GO:0005634 GO:0051287 GO:0050662
XLOC_000049	96.2	1e-36	gi|255553993|ref|XP_002518037.1| Phosphoenolpyruvate carboxylase, putative [Ricinus communis]	K01595	GO:0003824 GO:0006099 GO:0005829 GO:0015977 GO:0008964 GO:0048046
XLOC_000050	92.5	3e-34	gi|224074859|ref|XP_002304468.1| predicted protein, partial [Populus trichocarpa]	K02358	GO:0006414 GO:0009507 GO:0003746
XLOC_000051
XLOC_000052	82.46	1e-25	gi|356582313|ref|NP_001239040.1| sesquiterpene synthase [Solanum lycopersicum]
XLOC_000053	53.85	2e-07	gi|225435251|ref|XP_002284945.1| PREDICTED: E3 SUMO-protein ligase SIZ1-like [Vitis vinifera]
XLOC_000054	97.26	1e-40	gi|224144104|ref|XP_002325187.1| vacuolar H+-translocating inorganic pyrophosphatase [Populus trichocarpa]	K01507	GO:0015078 GO:0006885 GO:0016020 GO:0009678 GO:0004427 GO:0005773 GO:0015992 GO:0005794
XLOC_000055	96.25	8e-49	gi|255582609|ref|XP_002532086.1| H(\+)-transporting atpase plant/fungi plasma membrane type, putative [Ricinus communis]	K01535	GO:0008152 GO:0003824 GO:0008553 GO:0000287 GO:0005524 GO:0006754 GO:0005886 GO:0016021 GO:0015662 GO:0016020 GO:0000166 GO:0015991 GO:0005515 GO:0016887 GO:0009506 GO:0006812 GO:0015992 GO:0005774 GO:0046872 GO:0005794 GO:0006200
XLOC_000056	96.34	3e-50	gi|255582609|ref|XP_002532086.1| H(\+)-transporting atpase plant/fungi plasma membrane type, putative [Ricinus communis]	K01535	GO:0008152 GO:0003824 GO:0008553 GO:0000287 GO:0005524 GO:0006754 GO:0005886 GO:0016021 GO:0015662 GO:0016020 GO:0000166 GO:0015991 GO:0005515 GO:0016887 GO:0009506 GO:0006812 GO:0015992 GO:0005774 GO:0046872 GO:0005794 GO:0006200
XLOC_000057	95.56	8e-23	gi|357456071|ref|XP_003598316.1| KH domain-containing protein [Medicago truncatula]		GO:0003723 GO:0003676
XLOC_000058	93.67	2e-43	gi|359472756|ref|XP_002276261.2| PREDICTED: potassium transporter 11-like [Vitis vinifera]		GO:0005886 GO:0016020 GO:0006813 GO:0071805 GO:0015079 GO:0005774
XLOC_000059	97.37	2e-49	gi|224137910|ref|XP_002322682.1| predicted protein [Populus trichocarpa]		GO:0005886 GO:0005618 GO:0005783 GO:0009506
XLOC_000060	92.59	6e-43	gi|356536512|ref|XP_003536781.1| PREDICTED: ankyrin repeat-containing protein At3g12360-like [Glycine max]		GO:0005886
XLOC_000061	88.68	2e-20	gi|224078297|ref|XP_002305517.1| predicted protein [Populus trichocarpa]		GO:0042023 GO:0005622 GO:0005886 GO:0006464 GO:0042787 GO:0010091 GO:0016881 GO:0004842
XLOC_000062	38.46	2e-09	gi|225425286|ref|XP_002272015.1| PREDICTED: uncharacterized protein LOC100264392 isoform 1 [Vitis vinifera]
XLOC_000063	80.56	9e-37	gi|255543096|ref|XP_002512611.1| Alpha-1,4-glucan-protein synthase [UDP-forming], putative [Ricinus communis]	K13379	GO:0052691 GO:0030244 GO:0022626 GO:0016758 GO:0030054 GO:0005829 GO:0008466 GO:0016020 GO:0009651 GO:0005618 GO:0005515 GO:0009506 GO:0007047 GO:0016866 GO:0033356 GO:0005794
XLOC_000064	95.45	4e-32	gi|350534508|ref|NP_001233888.1| fructokinase-2 [Solanum lycopersicum]	K00847	GO:0016773 GO:0004747 GO:0006014 GO:0016301 GO:0005829 GO:0005794
XLOC_000065	91.03	2e-43	gi|224143483|ref|XP_002324971.1| predicted protein [Populus trichocarpa]		GO:0010048
XLOC_000066
XLOC_000067
XLOC_000068	94.19	3e-49	gi|350536667|ref|NP_001234770.1| dihydrolipoamide dehydrogenase precursor [Solanum lycopersicum]	K00382	GO:0004148 GO:0005737 GO:0019861 GO:0005739 GO:0045252 GO:0050660 GO:0045454 GO:0004591 GO:0006099 GO:0009083 GO:0043159 GO:0006103 GO:0048240 GO:0005759 GO:0055114 GO:0006574 GO:0006120 GO:0042391 GO:0016491 GO:0005960 GO:0006564 GO:0016668 GO:0007369 GO:0006090 GO:0006546 GO:0006508 GO:0006552 GO:0006086 GO:0006550
XLOC_000069	92.59	4e-45	gi|255575120|ref|XP_002528465.1| 2-oxoglutarate dehydrogenase, putative [Ricinus communis]	K00164	GO:0006096 GO:0006091 GO:0009353 GO:0005739 GO:0004591 GO:0006099 GO:0006103 GO:0005759 GO:0055114 GO:0034602 GO:0031966 GO:0030976
XLOC_000070	93.18	4e-50	gi|255575120|ref|XP_002528465.1| 2-oxoglutarate dehydrogenase, putative [Ricinus communis]	K00164	GO:0006096 GO:0006091 GO:0009353 GO:0005739 GO:0004591 GO:0006099 GO:0006103 GO:0005759 GO:0055114 GO:0034602 GO:0031966 GO:0030976
XLOC_000071
XLOC_000072	96.51	2e-42	gi|350540644|ref|NP_001234018.1| ADP/ATP translocator [Solanum lycopersicum]	K05863	GO:0005743 GO:0042645 GO:0005739 GO:0006810 GO:0005215 GO:0016021 GO:0055085 GO:0071817 GO:0015866 GO:0016020 GO:0006839 GO:0060547 GO:0015867 GO:0005515 GO:0005471
XLOC_000073
XLOC_000074	81.48	2e-44	gi|350538909|ref|NP_001234109.1| oxygen-evolving enhancer protein 2, chloroplastic [Solanum lycopersicum]		GO:0009534 GO:0009543 GO:0031977 GO:0019684 GO:0005509 GO:0009535 GO:0009579 GO:0019898 GO:0009654 GO:0009941 GO:0015979 GO:0009507 GO:0030095 GO:0009570 GO:0008266 GO:0048046 GO:0009523 GO:0042742
XLOC_000075	94.2	7e-24	gi|255546227|ref|XP_002514173.1| 60S ribosomal protein L31, putative [Ricinus communis]	K02910	GO:0003735 GO:0005622 GO:0022626 GO:0005840 GO:0042254 GO:0022625 GO:0006412
XLOC_000076	65.28	3e-26	gi|225456303|ref|XP_002279981.1| PREDICTED: cytochrome P450 94A1-like [Vitis vinifera]	K15398	GO:0005506 GO:0016705 GO:0018685 GO:0009611 GO:0009055 GO:0010345 GO:0055114 GO:0019825 GO:0005783 GO:0020037 GO:0006631
XLOC_000077	86.84	1e-41	gi|357465983|ref|XP_003603276.1| Rieske iron-sulfur protein Tic55 [Medicago truncatula]		GO:0051537 GO:0045036 GO:0010277 GO:0009941 GO:0055114 GO:0009507 GO:0016491
XLOC_000078	100	3e-18	gi|255560497|ref|XP_002521263.1| ATP synthase subunit beta vacuolar, putative [Ricinus communis]	K02147	GO:0005737 GO:0015078 GO:0005524 GO:0001503 GO:0005886 GO:0033180 GO:0046961 GO:0005902 GO:0016324 GO:0006885 GO:0007035 GO:0005829 GO:0016021 GO:0055085 GO:0007588 GO:0033178 GO:0007605 GO:0042472 GO:0046933 GO:0055074 GO:0016328 GO:0016469 GO:0000221 GO:0005773 GO:0015991 GO:0016323 GO:0045851 GO:0016820 GO:0046034 GO:0016471 GO:0015992 GO:0005794
XLOC_000079	100	1e-42	gi|356567418|ref|XP_003551917.1| PREDICTED: mitogen-activated protein kinase 10-like [Glycine max]		GO:0004672 GO:0005622 GO:0005524 GO:0005886 GO:0007165 GO:0004707 GO:0004713 GO:0005515 GO:0006468 GO:0016772
XLOC_000080	100	3e-58	gi|350538191|ref|NP_001234331.1| JAB [Solanum lycopersicum]	K09613 K03030	GO:0005737 GO:0000502 GO:0061136 GO:0000338 GO:0070628 GO:0005829 GO:0008180 GO:0045944 GO:0051726 GO:0046328 GO:0006511 GO:0008237 GO:0010388 GO:0005838 GO:0005515 GO:0006508 GO:0004843 GO:0008541 GO:0061133 GO:0005634 GO:0046872
XLOC_000081	100	2e-49	gi|255544896|ref|XP_002513509.1| nucleolar GTP-binding protein, putative [Ricinus communis]	K06943	GO:0005737 GO:0042273 GO:0008285 GO:0031965 GO:0006184 GO:0006364 GO:0003924 GO:0042254 GO:0005730 GO:0033342 GO:0000079 GO:0022408 GO:0048471 GO:0030336 GO:0050821 GO:0000166 GO:0008156 GO:0000054 GO:0035690 GO:0030687 GO:0005525 GO:0031397 GO:0005819 GO:0005634 GO:0005794
XLOC_000082	96.67	1e-53	gi|350535529|ref|NP_001233943.1| endo-1,4-beta-glucanase [Solanum lycopersicum]	K01179	GO:0003824 GO:0004553 GO:0005975 GO:0005886 GO:0030246 GO:0008810 GO:0005794
XLOC_000083	77.17	9e-41	gi|225437318|ref|XP_002267274.1| PREDICTED: translocase of chloroplast 159, chloroplastic-like [Vitis vinifera]		GO:0009707 GO:0045036 GO:0004888 GO:0016020 GO:0016817 GO:0005525
XLOC_000084
XLOC_000085	91.14	3e-45	gi|356525568|ref|XP_003531396.1| PREDICTED: cellulose synthase A catalytic subunit 6 [UDP-forming]-like [Glycine max]	K10999	GO:0009867 GO:0030244 GO:0005886 GO:0009832 GO:0052386 GO:0009846 GO:0016020 GO:0016759 GO:0009834 GO:0016760 GO:0009873 GO:0009414 GO:0006970 GO:0016757 GO:0000271 GO:0009863 GO:0042742 GO:0008270 GO:0050832 GO:0009409 GO:0005794 GO:0009833
XLOC_000086	96.7	1e-54	gi|357117705|ref|XP_003560604.1| PREDICTED: UDP-glucose 6-dehydrogenase-like [Brachypodium distachyon]	K00012	GO:0005975 GO:0052546 GO:0006065 GO:0005829 GO:0003979 GO:0006024 GO:0055114 GO:0000166 GO:0016491 GO:0000271 GO:0016616 GO:0001702 GO:0005634 GO:0051287 GO:0050662
XLOC_000087	91.21	4e-50	gi|225426090|ref|XP_002276602.1| PREDICTED: uncharacterized protein LOC100255255 [Vitis vinifera]		GO:0004672 GO:0005622 GO:0043531 GO:0005524 GO:0017111 GO:0009941 GO:0007165 GO:0000166 GO:0043565 GO:0006952 GO:0004713 GO:0005515 GO:0003700 GO:0006468 GO:0006355 GO:0005634 GO:0016772
XLOC_000088	76.71	3e-27	gi|357477625|ref|XP_003609098.1| FERONIA receptor-like kinase [Medicago truncatula]		GO:0004672 GO:0005524 GO:0004674 GO:0016301 GO:0006468 GO:0016772
XLOC_000089	96.15	1e-39	gi|255553221|ref|XP_002517653.1| ATP binding protein, putative [Ricinus communis]		GO:0004672 GO:0005524 GO:0007169 GO:0005886 GO:0004674 GO:0016301 GO:0046777 GO:0004713 GO:0006468 GO:0016772
XLOC_000090	90.8	4e-50	gi|224074859|ref|XP_002304468.1| predicted protein, partial [Populus trichocarpa]	K02358	GO:0005622 GO:0003924 GO:0005739 GO:0006414 GO:0003746 GO:0005525
XLOC_000091	90.48	6e-48	gi|357462887|ref|XP_003601725.1| Protein transport protein Sec23 [Medicago truncatula]	K14006	GO:0006810 GO:0048471 GO:0005215 GO:0016192 GO:0005829 GO:0030127 GO:0005789 GO:0005096 GO:0005783 GO:0006886 GO:0030868 GO:0000139 GO:0008270 GO:0006888
XLOC_000092	95.89	5e-43	gi|224147096|ref|XP_002336406.1| predicted protein, partial [Populus trichocarpa]		GO:0005516
XLOC_000093
XLOC_000094	73.24	2e-26	gi|350538397|ref|NP_001233829.1| adenylyl-sulfate reductase [Solanum lycopersicum]	K05907	GO:0009534 GO:0009973 GO:0008152 GO:0003824 GO:0045454 GO:0000103 GO:0055114 GO:0009507 GO:0016671 GO:0009570 GO:0019419
XLOC_000095	58	5e-15	gi|356503570|ref|XP_003520580.1| PREDICTED: histone acetyltransferase GCN5-like [Glycine max]		GO:0009908 GO:0003677 GO:0045893 GO:0009416 GO:0004402 GO:0000123 GO:0008080 GO:0010015 GO:0010484 GO:0016573 GO:0005515 GO:0005634
XLOC_000096	92.13	4e-52	gi|115473833|ref|NP_001060515.1| Os07g0657900 [Oryza sativa Japonica Group]	K00384 K03387	GO:0005737 GO:0019430 GO:0050660 GO:0045454 GO:0004791 GO:0005829 GO:0008785 GO:0034599 GO:0055114 GO:0016491
XLOC_000097	89.87	3e-44	gi|225445388|ref|XP_002284977.1| PREDICTED: GDP-mannose transporter GONST4 [Vitis vinifera]		GO:0016020 GO:0015780
XLOC_000098
XLOC_000099	100	4e-62	gi|15218574|ref|NP_177417.1| translation initiation factor 4A-3 [Arabidopsis thaliana]	K13025 K03257	GO:0005737 GO:0005524 GO:0051028 GO:0003723 GO:0004386 GO:0005829 GO:0008026 GO:0003743 GO:0006413 GO:0003676 GO:0004004 GO:0005634
XLOC_000100	100	6e-33	gi|224103627|ref|XP_002313128.1| predicted protein [Populus trichocarpa]		GO:0008270
XLOC_000101	93.51	9e-41	gi|350539019|ref|NP_001234370.1| FtsH protease-like [Solanum lycopersicum]	K08955 K03798	GO:0005524 GO:0017111 GO:0005739 GO:0030163 GO:0004176 GO:0000910 GO:0016021 GO:0016020 GO:0004222 GO:0008237 GO:0000166 GO:0016887 GO:0006508 GO:0008270
XLOC_000102	97.06	6e-41	gi|356529695|ref|XP_003533424.1| PREDICTED: probable 1-deoxy-D-xylulose-5-phosphate synthase, chloroplastic-like [Glycine max]	K01662	GO:0008152 GO:0003824 GO:0016624 GO:0020011 GO:0016114 GO:0008299 GO:0019288 GO:0009228 GO:0008615 GO:0008661
XLOC_000103	97.14	3e-41	gi|356575753|ref|XP_003556001.1| PREDICTED: tubulin alpha-4 chain-like [Glycine max]	K07374	GO:0005737 GO:0006184 GO:0003924 GO:0043234 GO:0005881 GO:0005856 GO:0007017 GO:0000166 GO:0051258 GO:0005198 GO:0005874 GO:0005525 GO:0007018 GO:0005200
XLOC_000104	92.77	6e-49	gi|224058852|ref|XP_002299641.1| predicted protein [Populus trichocarpa]	K09489 K03283	GO:0005737 GO:0009408 GO:0005524 GO:0030529 GO:0006986 GO:0006950 GO:0005829 GO:0006457 GO:0000166 GO:0051082 GO:0005515 GO:0016887 GO:0051085 GO:0005634 GO:0009986
XLOC_000105	95.06	7e-49	gi|357124937|ref|XP_003564153.1| PREDICTED: nucleolar GTP-binding protein 1-like [Brachypodium distachyon]	K06943	GO:0005737 GO:0042273 GO:0008285 GO:0031965 GO:0006184 GO:0006364 GO:0003924 GO:0042254 GO:0005730 GO:0033342 GO:0000079 GO:0022408 GO:0048471 GO:0030336 GO:0050821 GO:0000166 GO:0008156 GO:0000054 GO:0035690 GO:0030687 GO:0005525 GO:0031397 GO:0005819 GO:0005634 GO:0005794
XLOC_000106	90.11	1e-52	gi|255564053|ref|XP_002523025.1| eukaryotic translation initiation factor 2 gamma subunit, putative [Ricinus communis]	K03242	GO:0005850 GO:0006184 GO:0003924 GO:0008135 GO:0005829 GO:0003743 GO:0006413 GO:0006412 GO:0005525
XLOC_000107	100	2e-54	gi|168049317|ref|XP_001777110.1| predicted protein [Physcomitrella patens subsp. patens]	K07374	GO:0005737 GO:0006184 GO:0003924 GO:0043234 GO:0005881 GO:0005856 GO:0007017 GO:0000166 GO:0051258 GO:0005198 GO:0005874 GO:0005525 GO:0007018 GO:0005200
XLOC_000108
XLOC_000109	73.47	5e-47	gi|225430926|ref|XP_002277168.1| PREDICTED: uncharacterized protein LOC100263239 [Vitis vinifera]		GO:0009507
XLOC_000110	88.33	6e-31	gi|224120030|ref|XP_002331119.1| Cl-channel clc-7 [Populus trichocarpa]		GO:0005622 GO:0005216 GO:0006821 GO:0005253 GO:0055085 GO:0005247 GO:0016020 GO:0009705
XLOC_000111
XLOC_000112
XLOC_000113	86.36	7e-24	gi|356529803|ref|XP_003533477.1| PREDICTED: urease accessory protein ureH-like [Glycine max]		GO:0030001 GO:0016021 GO:0055085 GO:0015099 GO:0015675 GO:0046872
XLOC_000114	93.4	1e-53	gi|255555301|ref|XP_002518687.1| d-3-phosphoglycerate dehydrogenase, putative [Ricinus communis]	K00058	GO:0008152 GO:0005739 GO:0004617 GO:0005829 GO:0016597 GO:0055114 GO:0000166 GO:0009507 GO:0009570 GO:0006564 GO:0016616 GO:0048037 GO:0051287
XLOC_000115	86.92	2e-61	gi|359492062|ref|XP_002284337.2| PREDICTED: uncharacterized RNA-binding protein C23E6.01c-like isoform 1 [Vitis vinifera]		GO:0005737 GO:0001514 GO:0008143 GO:0003723 GO:0005829 GO:0003729 GO:0000166 GO:0003676 GO:0000932 GO:0005634
XLOC_000116
XLOC_000117	81.65	2e-48	gi|359487032|ref|XP_002265178.2| PREDICTED: nucleolar GTP-binding protein 1-like [Vitis vinifera]	K06943	GO:0005737 GO:0042273 GO:0008285 GO:0031965 GO:0006184 GO:0006364 GO:0003924 GO:0042254 GO:0005730 GO:0033342 GO:0000079 GO:0022408 GO:0048471 GO:0030336 GO:0050821 GO:0000166 GO:0008156 GO:0000054 GO:0035690 GO:0030687 GO:0005525 GO:0031397 GO:0005819 GO:0005634 GO:0005794
XLOC_000118	65.74	1e-36	gi|225470672|ref|XP_002269494.1| PREDICTED: uncharacterized protein LOC100250355 [Vitis vinifera]		GO:0005622 GO:0005097 GO:0032313
XLOC_000119	88.29	2e-63	gi|356515814|ref|XP_003526593.1| PREDICTED: acetyl-CoA carboxylase 1-like [Glycine max]	K11262	GO:0005737 GO:0008152 GO:0003824 GO:0055088 GO:0005524 GO:0006084 GO:0005739 GO:0044268 GO:0005829 GO:0003989 GO:0006633 GO:0004075 GO:0001894 GO:0016874 GO:0051289 GO:0046872
XLOC_000120	75.68	8e-13	gi|358349131|ref|XP_003638593.1| hypothetical protein MTR_137s0040 [Medicago truncatula]
XLOC_000121	100	3e-45	gi|224105123|ref|XP_002313695.1| predicted protein [Populus trichocarpa]	K02147	GO:0005737 GO:0015078 GO:0005524 GO:0001503 GO:0005886 GO:0033180 GO:0046961 GO:0005902 GO:0016324 GO:0006885 GO:0007035 GO:0005829 GO:0016021 GO:0055085 GO:0007588 GO:0033178 GO:0007605 GO:0042472 GO:0046933 GO:0055074 GO:0016328 GO:0016469 GO:0000221 GO:0005773 GO:0015991 GO:0016323 GO:0045851 GO:0016820 GO:0046034 GO:0016471 GO:0015992 GO:0005794
XLOC_000122	91.92	3e-58	gi|350535302|ref|NP_001234699.1| S-adenosylmethionine decarboxylase [Solanum lycopersicum]	K01611	GO:0004014 GO:0008295 GO:0006597
XLOC_000123	91.82	3e-47	gi|357519575|ref|XP_003630076.1| U-box domain-containing protein [Medicago truncatula]
XLOC_000124	88.46	5e-26	gi|224071055|ref|XP_002303349.1| heavy metal ATPase [Populus trichocarpa]	K01533	GO:0008152 GO:0003824 GO:0005524 GO:0006754 GO:0043682 GO:0030001 GO:0016021 GO:0015662 GO:0016020 GO:0000166 GO:0006812 GO:0046034 GO:0046872
XLOC_000125	98.92	8e-60	gi|255559769|ref|XP_002520904.1| conserved hypothetical protein [Ricinus communis]
XLOC_000126	98.33	3e-33	gi|356548301|ref|XP_003542541.1| PREDICTED: phenylalanine ammonia-lyase class 2-like [Glycine max]	K10775	GO:0005737 GO:0006559 GO:0003824 GO:0080167 GO:0045548 GO:0009699 GO:0009058 GO:0009611 GO:0016841 GO:0006979 GO:0006952
XLOC_000127	80.95	5e-24	gi|356536107|ref|XP_003536581.1| PREDICTED: ATP-dependent Clp protease proteolytic subunit-related protein 1, chloroplastic-like [Glycine max]		GO:0009534 GO:0009840 GO:0009532 GO:0009941 GO:0009507 GO:0009570 GO:0006508 GO:0004252
XLOC_000128
XLOC_000129	87.6	5e-72	gi|255581568|ref|XP_002531589.1| Eukaryotic translation initiation factor 3 subunit, putative [Ricinus communis]	K03252	GO:0005852 GO:0005829 GO:0003743 GO:0006413
XLOC_000130
XLOC_000131	87.5	6e-58	gi|255537355|ref|XP_002509744.1| dead box ATP-dependent RNA helicase, putative [Ricinus communis]	K03257	GO:0005524 GO:0004386 GO:0008026 GO:0003743 GO:0006413 GO:0003676 GO:0016787
XLOC_000132	95.95	7e-45	gi|225434482|ref|XP_002275063.1| PREDICTED: 40S ribosomal protein S4-like [Vitis vinifera]	K02987	GO:0003735 GO:0002181 GO:0005622 GO:0005840 GO:0030529 GO:0003723 GO:0005829 GO:0019843 GO:0022627 GO:0006412
XLOC_000133
XLOC_000134	84.29	5e-35	gi|255565893|ref|XP_002523935.1| hydrolase, hydrolyzing O-glycosyl compounds, putative [Ricinus communis]	K01188	GO:0004553 GO:0005975 GO:0005829
XLOC_000135	67.12	5e-22	gi|359479553|ref|XP_002273863.2| PREDICTED: uncharacterized protein LOC100243219 [Vitis vinifera]		GO:0005622 GO:0007165 GO:0030675
XLOC_000136	66	2e-17	gi|224053414|ref|XP_002297807.1| predicted protein [Populus trichocarpa]		GO:0009607 GO:0009751 GO:0080168 GO:0005524 GO:0017111 GO:0005886 GO:0009753 GO:0006855 GO:0016020 GO:0046865 GO:0009723 GO:0000166 GO:0016887 GO:0015692 GO:0010193 GO:0042626
XLOC_000137	94.87	5e-78	gi|255580035|ref|XP_002530851.1| actin, putative [Ricinus communis]	K10355 K05692	GO:0005737 GO:0031143 GO:0030240 GO:0031252 GO:0005524 GO:0006935 GO:0000902 GO:0032010 GO:0005856 GO:0000910 GO:0016192 GO:0005829 GO:0006928 GO:0017022 GO:0005515 GO:0042331 GO:0001891 GO:0005865 GO:0005884 GO:0032009 GO:0015629 GO:0006897 GO:0005200
XLOC_000138	78.82	3e-40	gi|359497139|ref|XP_003635435.1| PREDICTED: probable mannitol dehydrogenase-like [Vitis vinifera]	K00083	GO:0016747 GO:0009617 GO:0005829 GO:0045551 GO:0055114 GO:0000166 GO:0016491 GO:0009626 GO:0009809 GO:0008270
XLOC_000139	91.34	2e-76	gi|255571968|ref|XP_002526925.1| conserved hypothetical protein [Ricinus communis]	K14493	GO:0008152 GO:0048444 GO:0009739 GO:0010325 GO:0009939 GO:0005515 GO:0016787 GO:0010476
XLOC_000140	56.39	3e-28	gi|359480844|ref|XP_002276745.2| PREDICTED: uncharacterized protein LOC100252593 [Vitis vinifera]		GO:0003677 GO:0005829 GO:0009507 GO:0003676 GO:0005634
XLOC_000141
XLOC_000142	89.47	4e-30	gi|225460638|ref|XP_002265955.1| PREDICTED: cellulose synthase A catalytic subunit 6 [UDP-forming] [Vitis vinifera]	K10999	GO:0009867 GO:0030244 GO:0005886 GO:0009832 GO:0052386 GO:0009846 GO:0016020 GO:0016759 GO:0009834 GO:0016760 GO:0009873 GO:0009414 GO:0006970 GO:0016757 GO:0000271 GO:0009863 GO:0042742 GO:0008270 GO:0050832 GO:0009409 GO:0005794 GO:0009833
XLOC_000143	77.17	1e-43	gi|356554427|ref|XP_003545548.1| PREDICTED: lysosomal beta glucosidase-like [Glycine max]	K01188	GO:0004553 GO:0005975 GO:0005829
XLOC_000144	70.67	1e-33	gi|357454311|ref|XP_003597436.1| Xanthine dehydrogenase/oxidase [Medicago truncatula]	K00106	GO:0008762 GO:0051537 GO:0003824 GO:0005506 GO:0044281 GO:0030856 GO:0010044 GO:0050660 GO:0016614 GO:0005777 GO:0005829 GO:0006144 GO:0051536 GO:0009055 GO:0030151 GO:0009115 GO:0007595 GO:0055114 GO:0005576 GO:0016491 GO:0042803 GO:0004854 GO:0004855 GO:0055086 GO:0043546 GO:0045453 GO:0046872
XLOC_000145	71.79	3e-12	gi|351727725|ref|NP_001235635.1| cyanate hydratase [Glycine max]
XLOC_000146	95.35	3e-85	gi|224055956|ref|XP_002298706.1| predicted protein, partial [Populus trichocarpa]	K12828	GO:0005686 GO:0071013 GO:0003682 GO:0008380 GO:0000245 GO:0003729 GO:0005681 GO:0006397 GO:0000398 GO:0005689 GO:0005634
XLOC_000147	84.29	3e-36	gi|350539451|ref|NP_001234394.1| phosphoenolpyruvate carboxylase kinase [Solanum lycopersicum]	K13412	GO:0004672 GO:0005524 GO:0005886 GO:0004674 GO:0005509 GO:0004683 GO:0016301 GO:0004713 GO:0006468 GO:0016772
XLOC_000148	90.14	4e-39	gi|145323704|ref|NP_001077441.1| aquaporin PIP1-3 [Arabidopsis thaliana]	K09864 K09872	GO:0009897 GO:0030335 GO:0072230 GO:0005737 GO:0034644 GO:0030185 GO:0070062 GO:0031965 GO:0048146 GO:0071549 GO:0045177 GO:0005372 GO:0072220 GO:0003094 GO:0015696 GO:0005223 GO:0051458 GO:0005886 GO:0006810 GO:0021670 GO:0015250 GO:0033554 GO:0016324 GO:0005903 GO:0051739 GO:0005911 GO:0015793 GO:0042493 GO:0006884 GO:0005267 GO:0071280 GO:0006182 GO:0005215 GO:0071456 GO:0035378 GO:0030950 GO:…
XLOC_000149	67.13	1e-53	gi|225432752|ref|XP_002283122.1| PREDICTED: uncharacterized protein LOC100254535 isoform 2 [Vitis vinifera]		GO:0005886
XLOC_000150	75.56	3e-17	gi|356576855|ref|XP_003556545.1| PREDICTED: ankyrin repeat-containing protein At3g12360-like [Glycine max]
XLOC_000151
XLOC_000152	78.57	7e-08	gi|357131759|ref|XP_003567502.1| PREDICTED: hydrophobic protein LTI6A-like [Brachypodium distachyon]
XLOC_000153	54.35	1e-33	gi|255578253|ref|XP_002529994.1| conserved hypothetical protein [Ricinus communis]
XLOC_000154	94.12	4e-56	gi|225429750|ref|XP_002282410.1| PREDICTED: coatomer subunit beta-1 [Vitis vinifera]		GO:0005737 GO:0015031 GO:0005886 GO:0006810 GO:0030117 GO:0030137 GO:0016192 GO:0005829 GO:0005793 GO:0016020 GO:0006891 GO:0005798 GO:0005198 GO:0031410 GO:0030126 GO:0006886 GO:0006890 GO:0005794 GO:0006888
XLOC_000155
XLOC_000156	90.83	4e-53	gi|225456471|ref|XP_002284518.1| PREDICTED: ATP-dependent Clp protease ATP-binding subunit clpA homolog CD4A, chloroplastic-like [Vitis vinifera]	K03695 K03696	GO:0008233 GO:0019538 GO:0030150 GO:0005524 GO:0017111 GO:0005739 GO:0005829 GO:0009532 GO:0050821 GO:0009941 GO:0005759 GO:0000166 GO:0009507 GO:0034605 GO:0042803 GO:0042026 GO:0009570 GO:0016887 GO:0006508 GO:0000002 GO:0009658 GO:0043335 GO:0010892
XLOC_000157	94.78	6e-73	gi|224137910|ref|XP_002322682.1| predicted protein [Populus trichocarpa]		GO:0005886 GO:0005618 GO:0005783 GO:0009506
XLOC_000158	93.18	6e-37	gi|225465251|ref|XP_002268066.1| PREDICTED: chloride channel protein CLC-c [Vitis vinifera]		GO:0005622 GO:0005216 GO:0006821 GO:0005253 GO:0055085 GO:0005247 GO:0016020 GO:0009705
XLOC_000159	87.33	4e-93	gi|224121260|ref|XP_002330783.1| predicted protein [Populus trichocarpa]		GO:0004672 GO:0005622 GO:0005524 GO:0005886 GO:0004709 GO:0004674 GO:0016301 GO:0046777 GO:0004712 GO:0007254 GO:0004713 GO:0006468 GO:0035556 GO:0046872 GO:0016772
XLOC_000160	86.09	9e-62	gi|224112663|ref|XP_002332732.1| predicted protein [Populus trichocarpa]	K00266 K00264	GO:0008152 GO:0003824 GO:0005506 GO:0006537 GO:0005739 GO:0016638 GO:0050660 GO:0016040 GO:0010181 GO:0016639 GO:0015930 GO:0005829 GO:0051538 GO:0051536 GO:0045181 GO:0055114 GO:0004355 GO:0016491 GO:0006807 GO:0019676
XLOC_000161	80.69	7e-63	gi|162461428|ref|NP_001105216.1| LOC542114 [Zea mays]		GO:0005622 GO:0005216 GO:0006821 GO:0005253 GO:0055085 GO:0005247 GO:0016020 GO:0009705
XLOC_000162	48.78	3e-10	gi|356528681|ref|XP_003532928.1| PREDICTED: uncharacterized protein LOC100804440 [Glycine max]
XLOC_000163	96.67	3e-73	gi|225435213|ref|XP_002282042.1| PREDICTED: carbamoyl-phosphate synthase large chain-like [Vitis vinifera]	K11540 K01955	GO:0005737 GO:0016812 GO:0008152 GO:0003824 GO:0042645 GO:0005524 GO:0005739 GO:0006541 GO:0045909 GO:0009220 GO:0006543 GO:0032496 GO:0005829 GO:0016597 GO:0005980 GO:0004151 GO:0004087 GO:0004070 GO:0004088 GO:0016874 GO:0046209 GO:0006207 GO:0019433 GO:0006807 GO:0070409 GO:0005951 GO:0046872
XLOC_000164	80.62	5e-77	gi|356508208|ref|XP_003522851.1| PREDICTED: zinc finger protein GIS2-like [Glycine max]	K09250	GO:0005737 GO:0003677 GO:0045893 GO:0005829 GO:0008284 GO:0045944 GO:0006351 GO:0003676 GO:0005783 GO:0003697 GO:0006355 GO:0008270 GO:0005634 GO:0046872
XLOC_000165	64.81	3e-41	gi|225435441|ref|XP_002282785.1| PREDICTED: armadillo repeat-containing protein 8 [Vitis vinifera]		GO:0009543
XLOC_000166	78.7	3e-75	gi|359472765|ref|XP_002276004.2| PREDICTED: copper-transporting ATPase RAN1-like [Vitis vinifera]	K01533	GO:0008152 GO:0003824 GO:0006878 GO:0005524 GO:0006754 GO:0015680 GO:0043682 GO:0010119 GO:0016023 GO:0005375 GO:0030001 GO:0005507 GO:0048471 GO:0006825 GO:0016021 GO:0015662 GO:0006882 GO:0005802 GO:0016020 GO:0015677 GO:0007595 GO:0005770 GO:0009873 GO:0009723 GO:0000166 GO:0051208 GO:0046688 GO:0060003 GO:0016323 GO:0010273 GO:0004008 GO:0006812 GO:0016820 GO:0046034 GO:0005624 GO:0046872 GO:…
XLOC_000167
XLOC_000168	65.57	4e-23	gi|255541304|ref|XP_002511716.1| cinnamoyl-CoA reductase, putative [Ricinus communis]		GO:0005737 GO:0044237 GO:0003824 GO:0016614 GO:0016131 GO:0009813 GO:0000166 GO:0010422 GO:0050662
XLOC_000169	76.86	3e-56	gi|356504507|ref|XP_003521037.1| PREDICTED: dynamin-related protein 1E-like isoform 3 [Glycine max]		GO:0003924 GO:0005739 GO:0005886 GO:0009504 GO:0005773 GO:0005515 GO:0009506 GO:0005525 GO:0005774
XLOC_000170	72.86	3e-28	gi|224059168|ref|XP_002299749.1| predicted protein [Populus trichocarpa]		GO:0005886 GO:0005507 GO:0046658 GO:0009646 GO:0009611 GO:0009055 GO:0006979 GO:0005773 GO:0031225 GO:0015690 GO:0050832
XLOC_000171	86.52	3e-36	gi|357475275|ref|XP_003607923.1| E3 ubiquitin-protein ligase MARCH6 [Medicago truncatula]		GO:0008270
XLOC_000172
XLOC_000173	91.94	1e-32	gi|356572319|ref|XP_003554316.1| PREDICTED: mitochondrial outer membrane protein porin of 34 kDa [Glycine max]	K15040	GO:0005739 GO:0005886 GO:0009617 GO:0005741 GO:0055085 GO:0016020 GO:0044070 GO:0009941 GO:0009507 GO:0005773 GO:0005618 GO:0009536 GO:0006820 GO:0008308 GO:0005774
XLOC_000174	70	2e-54	gi|224133400|ref|XP_002321558.1| predicted protein [Populus trichocarpa]	K05236	GO:0080008 GO:0030117 GO:0005215 GO:0016192 GO:0005829 GO:0016020 GO:0005198 GO:0030126 GO:0006886 GO:0006888
XLOC_000175	56.99	2e-58	gi|225464523|ref|XP_002272322.1| PREDICTED: uncharacterized protein LOC100264629 [Vitis vinifera]
XLOC_000176	85.45	4e-59	gi|357437449|ref|XP_003589000.1| Glycine dehydrogenase P protein [Medicago truncatula]	K00281	GO:0003824 GO:0005739 GO:0019464 GO:0030170 GO:0016829 GO:0004375 GO:0006544 GO:0055114 GO:0005960 GO:0006546
XLOC_000177
XLOC_000178	70.27	3e-11	gi|255539709|ref|XP_002510919.1| Methylosome subunit pICln, putative [Ricinus communis]
XLOC_000179	60.48	3e-41	gi|255536923|ref|XP_002509528.1| structural constituent of ribosome, putative [Ricinus communis]		GO:0003735 GO:0005622 GO:0005840 GO:0042254 GO:0006412
XLOC_000180	76.33	9e-90	gi|293337295|ref|NP_001170245.1| uncharacterized protein LOC100384199 [Zea mays]	K05015 K05016	GO:0005765 GO:0005622 GO:0005216 GO:0005524 GO:0006821 GO:0005253 GO:0016021 GO:0055085 GO:0005247 GO:0016020 GO:0015297
XLOC_000181	89.88	4e-88	gi|224112851|ref|XP_002316309.1| multidrug/pheromone exporter, MDR family, ABC transporter family [Populus trichocarpa]	K05658	GO:0008559 GO:0005524 GO:0017111 GO:0005886 GO:0006810 GO:0010329 GO:0016324 GO:0042493 GO:0016021 GO:0055085 GO:0016020 GO:0010541 GO:0046581 GO:0000166 GO:0010315 GO:0005515 GO:0016887 GO:0009506 GO:0010540 GO:0000139 GO:0042626 GO:0006200
XLOC_000182	94.55	7e-141	gi|359481330|ref|XP_002279218.2| PREDICTED: receptor-like protein kinase FERONIA-like, partial [Vitis vinifera]		GO:0004672 GO:0005524 GO:0005886 GO:0004674 GO:0016301 GO:0004713 GO:0006468 GO:0016772
XLOC_000183	76.67	3e-33	gi|224129480|ref|XP_002328727.1| Cl-channel clc-7 [Populus trichocarpa]		GO:0005622 GO:0005216 GO:0006821 GO:0005253 GO:0055085 GO:0005247 GO:0016020 GO:0009705
XLOC_000184	75.76	2e-07	gi|15221275|ref|NP_172691.1| putative stress-inducible protein [Arabidopsis thaliana]
XLOC_000185
XLOC_000186	56.65	1e-52	gi|225463974|ref|XP_002268548.1| PREDICTED: uncharacterized protein LOC100256476 [Vitis vinifera]		GO:0009507 GO:0009570
XLOC_000187	56.6	1e-11	gi|224133962|ref|XP_002327722.1| predicted protein [Populus trichocarpa]
XLOC_000188
XLOC_000189	69.14	5e-29	gi|255587028|ref|XP_002534105.1| Spotted leaf protein, putative [Ricinus communis]		GO:0005737 GO:0016567 GO:0005829 GO:0000151 GO:0004842 GO:0042742 GO:0005871 GO:0005634 GO:0019894 GO:0070696
XLOC_000190	93.18	2e-53	gi|350538671|ref|NP_001234610.1| violaxanthin de-epoxidase precursor [Solanum lycopersicum]		GO:0009534 GO:0009408 GO:0009543 GO:0046422 GO:0031977 GO:0016122 GO:0055114 GO:0009507 GO:0030095 GO:0010028 GO:0015994 GO:0005515 GO:0006631
XLOC_000191	61.64	2e-22	gi|225441973|ref|XP_002271118.1| PREDICTED: pumilio homolog 23-like [Vitis vinifera]		GO:0009749 GO:0005730 GO:0003723 GO:0009744 GO:0010252
XLOC_000192	84.1	2e-99	gi|225429228|ref|XP_002263457.1| PREDICTED: heat shock 70 kDa protein, mitochondrial-like [Vitis vinifera]	K03283 K09490 K04043	GO:0009408 GO:0005524 GO:0005739 GO:0005886 GO:0006986 GO:0006950 GO:0005829 GO:0006457 GO:0046686 GO:0000166 GO:0005618 GO:0051082 GO:0005515 GO:0016887 GO:0005634 GO:0009986
XLOC_000193	70.3	9e-89	gi|359473118|ref|XP_002285440.2| PREDICTED: uncharacterized protein At3g49055-like [Vitis vinifera]
XLOC_000194	40	9e-26	gi|224080089|ref|XP_002335653.1| predicted protein [Populus trichocarpa]		GO:0004866
XLOC_000195	95.68	1e-91	gi|224097184|ref|XP_002310867.1| predicted protein [Populus trichocarpa]	K01610	GO:0006094 GO:0005524 GO:0017076 GO:0005829 GO:0004611 GO:0004612
XLOC_000196	67.24	1e-17	gi|350539990|ref|NP_001234602.1| auxin response factor 12 [Solanum lycopersicum]		GO:0003677 GO:0046983 GO:0003700 GO:0006355 GO:0005634 GO:0009725
XLOC_000197	64.81	1e-15	gi|224059168|ref|XP_002299749.1| predicted protein [Populus trichocarpa]
XLOC_000198	68.8	1e-118	gi|359482148|ref|XP_002281267.2| PREDICTED: F-box/kelch-repeat protein At2g44130 [Vitis vinifera]
XLOC_000199	77.33	8e-29	gi|357158097|ref|XP_003578015.1| PREDICTED: probable protein arginine N-methyltransferase 1-like [Brachypodium distachyon]	K11434 K05931	GO:0005737 GO:0044020 GO:0042054 GO:0043985 GO:0034969 GO:0008757 GO:0006338 GO:0034970 GO:0018216 GO:0008276 GO:0006479 GO:0005829 GO:0035241 GO:0042803 GO:0016571 GO:0035242 GO:0008168 GO:0016274 GO:0005515 GO:0019919 GO:0006355 GO:0008270 GO:0005634 GO:0008469
XLOC_000200	65.18	6e-90	gi|225447887|ref|XP_002273325.1| PREDICTED: uncharacterized protein LOC100257164 [Vitis vinifera]		GO:0005886
XLOC_000201	65.77	6e-39	gi|224109210|ref|XP_002315123.1| predicted protein [Populus trichocarpa]		GO:0009620 GO:0006950 GO:0007568
XLOC_000202	66.2	4e-27	gi|255545359|ref|XP_002513740.1| strictosidine synthase, putative [Ricinus communis]		GO:0009821 GO:0016844 GO:0009058
XLOC_000203
XLOC_000204	68.89	3e-40	gi|359806917|ref|NP_001241067.1| uncharacterized protein LOC100786585 [Glycine max]		GO:0044183 GO:0061077 GO:0009570
XLOC_000205	88.3	3e-100	gi|225440310|ref|XP_002262987.1| PREDICTED: 5-oxoprolinase-like [Vitis vinifera]	K01469	GO:0005737 GO:0003824 GO:0005524 GO:0005829 GO:0006749 GO:0016787 GO:0017168
XLOC_000206	70.97	9e-07	gi|358346026|ref|XP_003637074.1| Cell wall-associated hydrolase, partial [Medicago truncatula]
XLOC_000207	53.54	6e-22	gi|224103163|ref|XP_002312949.1| predicted protein [Populus trichocarpa]
XLOC_000208	72.73	6e-29	gi|225427161|ref|XP_002279736.1| PREDICTED: inositol-tetrakisphosphate 1-kinase 1-like [Vitis vinifera]	K00913	GO:0005622 GO:0003824 GO:0000287 GO:0005524 GO:0052726 GO:0032957 GO:0052725 GO:0047325 GO:0046872
XLOC_000209	92.09	1e-83	gi|225463618|ref|XP_002273207.1| PREDICTED: pyrophosphate-energized vacuolar membrane proton pump [Vitis vinifera]	K01507	GO:0015078 GO:0006885 GO:0009678 GO:0015992
XLOC_000210
XLOC_000211	72.73	1e-13	gi|242054557|ref|XP_002456424.1| hypothetical protein SORBIDRAFT_03g036030 [Sorghum bicolor]		GO:0017111 GO:0006614 GO:0005829 GO:0008312 GO:0003729 GO:0005786 GO:0048500 GO:0000166 GO:0006617 GO:0005525
XLOC_000212
XLOC_000213	87.64	3e-31	gi|225456471|ref|XP_002284518.1| PREDICTED: ATP-dependent Clp protease ATP-binding subunit clpA homolog CD4A, chloroplastic-like [Vitis vinifera]	K03696	GO:0006289 GO:0019538 GO:0003677 GO:0005524 GO:0017111 GO:0005739 GO:0009532 GO:0045037 GO:0009941 GO:0000166 GO:0009507 GO:0004518 GO:0009570 GO:0016887 GO:0009658
XLOC_000214	78.07	2e-56	gi|224093188|ref|XP_002309825.1| predicted protein [Populus trichocarpa]		GO:0004672 GO:0005524 GO:0007169 GO:0005886 GO:0004674 GO:0016301 GO:0030246 GO:0048544 GO:0004713 GO:0006468 GO:0016772
XLOC_000215	80.95	2e-155	gi|224133784|ref|XP_002321660.1| predicted protein [Populus trichocarpa]		GO:0005737 GO:0043508 GO:0005730 GO:0007569 GO:0045892 GO:0003723 GO:0005829 GO:0006915 GO:0009723 GO:0009651 GO:0005515 GO:0005634 GO:0005794
XLOC_000216	42.15	3e-27	gi|225424272|ref|XP_002284570.1| PREDICTED: MLP-like protein 28 [Vitis vinifera]		GO:0009607 GO:0006952
XLOC_000217	86.44	4e-108	gi|350537911|ref|NP_001234061.1| alpha-dioxygenase 2 [Solanum lycopersicum]		GO:0006979 GO:0055114 GO:0004601 GO:0051707 GO:0020037
XLOC_000218
XLOC_000219	92.86	4e-10	gi|359480427|ref|XP_003632460.1| PREDICTED: uncharacterized protein LOC100253561, partial [Vitis vinifera]
XLOC_000220	92.86	2e-144	gi|224109938|ref|XP_002315362.1| predicted protein [Populus trichocarpa]	K00873	GO:0006096 GO:0003824 GO:0000287 GO:0005524 GO:0004743 GO:0005739 GO:0005886 GO:0005829 GO:0030955
XLOC_000221
XLOC_000222	87.04	2e-63	gi|224122002|ref|XP_002318726.1| predicted protein, partial [Populus trichocarpa]		GO:0004722 GO:0016787 GO:0003993 GO:0046872
XLOC_000223	70.54	2e-37	gi|225435441|ref|XP_002282785.1| PREDICTED: armadillo repeat-containing protein 8 [Vitis vinifera]		GO:0009543
XLOC_000224	87.5	7e-29	gi|224098421|ref|XP_002311168.1| predicted protein [Populus trichocarpa]	K01803	GO:0006096 GO:0006006 GO:0008152 GO:0006094 GO:0003824 GO:0006098 GO:0009790 GO:0005975 GO:0005739 GO:0005829 GO:0004807 GO:0005625 GO:0009507 GO:0016853 GO:0009570 GO:0019682 GO:0048046 GO:0005634
XLOC_000225
XLOC_000226	52.17	4e-07	gi|224133962|ref|XP_002327722.1| predicted protein [Populus trichocarpa]
XLOC_000227	69.62	1e-32	gi|225460050|ref|XP_002273786.1| PREDICTED: phosphatidylinositol N-acetylglucosaminyltransferase subunit P [Vitis vinifera]	K03861
XLOC_000228
XLOC_000229	93.55	1e-10	gi|255585546|ref|XP_002533463.1| malate dehydrogenase, putative [Ricinus communis]
XLOC_000230	90.53	1e-53	gi|224090021|ref|XP_002308909.1| predicted protein [Populus trichocarpa]	K14674	GO:0008152 GO:0006629 GO:0005525
XLOC_000231	91.67	4e-79	gi|356534230|ref|XP_003535660.1| PREDICTED: transcription regulatory protein SNF2-like [Glycine max]	K11647	GO:0071778 GO:0008094 GO:0003677 GO:0005524 GO:0045893 GO:0005730 GO:0043044 GO:0031491 GO:0016514 GO:0006338 GO:0071564 GO:0004386 GO:0008026 GO:0000790 GO:0045944 GO:0035887 GO:0030308 GO:0006351 GO:0003676 GO:0006302 GO:0071565 GO:0016887 GO:0070577 GO:0016585 GO:0006355 GO:0008270 GO:0005634
XLOC_000232	97.32	3e-73	gi|224055984|ref|XP_002298710.1| actin 1 [Populus trichocarpa]	K10355 K05692	GO:0005737 GO:0031143 GO:0030240 GO:0031252 GO:0005524 GO:0006935 GO:0000902 GO:0032010 GO:0005856 GO:0000910 GO:0016192 GO:0005829 GO:0006928 GO:0017022 GO:0005515 GO:0042331 GO:0001891 GO:0005865 GO:0005884 GO:0032009 GO:0015629 GO:0006897 GO:0005200
XLOC_000233	85.14	2e-39	gi|357449789|ref|XP_003595171.1| Nucleosome/chromatin assembly factor group [Medicago truncatula]	K10752	GO:0080008
XLOC_000234
XLOC_000235
XLOC_000236	87.88	3e-32	gi|297814161|ref|XP_002874964.1| hypothetical protein ARALYDRAFT_912062 [Arabidopsis lyrata subsp. lyrata]		GO:0009534 GO:0006779 GO:0009941 GO:0004729 GO:0055114 GO:0009507 GO:0016491
XLOC_000237	70.27	3e-09	gi|115469910|ref|NP_001058554.1| Os06g0711900 [Oryza sativa Japonica Group]
XLOC_000238	98.63	1e-43	gi|224102919|ref|XP_002312854.1| predicted protein [Populus trichocarpa]	K09499	GO:0005737 GO:0042802 GO:0005524 GO:0005739 GO:0044267 GO:0005829 GO:0006457 GO:0005832 GO:0000166 GO:0051082
XLOC_000239	71.72	2e-64	gi|186527416|ref|NP_001119331.1| ribulose bisphosphate carboxylase small chain 3B [Arabidopsis thaliana]	K01602	GO:0022626 GO:0031977 GO:0010218 GO:0009535 GO:0009637 GO:0005507 GO:0009579 GO:0016020 GO:0080158 GO:0009941 GO:0015977 GO:0015979 GO:0009507 GO:0005618 GO:0009570 GO:0005515 GO:0010114 GO:0048046 GO:0009573 GO:0009409 GO:0016984
XLOC_000240
XLOC_000241	87.23	8e-54	gi|30690157|ref|NP_195215.2| xanthine dehydrogenase 1 [Arabidopsis thaliana]	K00106	GO:0008762 GO:0051537 GO:0005737 GO:0003824 GO:0005506 GO:0050660 GO:0016614 GO:0005829 GO:0051536 GO:0009055 GO:0030151 GO:0009115 GO:0055114 GO:0016491 GO:0004854 GO:0004855 GO:0043546 GO:0051287 GO:0004031 GO:0046872
XLOC_000242
XLOC_000243	89.01	7e-34	gi|350535717|ref|NP_001233953.1| non-specific lipid-transfer protein 2 precursor [Solanum lycopersicum]		GO:0006869 GO:0009414 GO:0009737 GO:0008289 GO:0048046
XLOC_000244	83.49	9e-60	gi|359479415|ref|XP_002270787.2| PREDICTED: uncharacterized protein LOC100255054 [Vitis vinifera]		GO:0008152 GO:0003824
XLOC_000245	85.59	1e-64	gi|224100903|ref|XP_002312060.1| predicted protein [Populus trichocarpa]		GO:0005886
XLOC_000246	90.77	1e-34	gi|225452700|ref|XP_002282471.1| PREDICTED: mitochondrial outer membrane protein porin of 34 kDa [Vitis vinifera]	K15040	GO:0005739 GO:0005886 GO:0009617 GO:0005741 GO:0055085 GO:0016020 GO:0044070 GO:0009941 GO:0009507 GO:0005773 GO:0005618 GO:0009536 GO:0006820 GO:0008308 GO:0005774
XLOC_000247	93.01	7e-67	gi|356508863|ref|XP_003523173.1| PREDICTED: chaperone protein ClpC, chloroplastic-like isoform 2 [Glycine max]	K03695 K03696 K03694	GO:0008233 GO:0019538 GO:0005524 GO:0017111 GO:0009368 GO:0042623 GO:0009941 GO:0000166 GO:0042026 GO:0009570 GO:0016887 GO:0006508 GO:0043335
XLOC_000248	50.26	9e-29	gi|225423955|ref|XP_002282387.1| PREDICTED: uncharacterized protein LOC100268142 [Vitis vinifera]
XLOC_000249	78.07	8e-102	gi|356546005|ref|XP_003541423.1| PREDICTED: uncharacterized protein LOC100810770 [Glycine max]		GO:0005829 GO:0009505 GO:0005618 GO:0009506 GO:0005794
XLOC_000250
XLOC_000251
XLOC_000252	83.02	8e-59	gi|225439410|ref|XP_002264265.1| PREDICTED: selT-like protein [Vitis vinifera]		GO:0045454 GO:0008430
XLOC_000253	89.47	2e-51	gi|225445388|ref|XP_002284977.1| PREDICTED: GDP-mannose transporter GONST4 [Vitis vinifera]		GO:0016020 GO:0015780
XLOC_000254
XLOC_000255
XLOC_000256
XLOC_000257	83.95	6e-41	gi|255545970|ref|XP_002514045.1| argininosuccinate lyase, putative [Ricinus communis]	K01755	GO:0005737 GO:0003824 GO:0042450 GO:0000050 GO:0009791 GO:0004056 GO:0006526 GO:0006475 GO:0019676 GO:0007626
XLOC_000258	98.57	4e-94	gi|350534408|ref|NP_001234139.1| probable aquaporin PIP-type pTOM75 [Solanum lycopersicum]	K09864 K09872	GO:0009897 GO:0005737 GO:0005372 GO:0005886 GO:0006810 GO:0021670 GO:0015250 GO:0016324 GO:0005903 GO:0051739 GO:0005911 GO:0015793 GO:0006884 GO:0071280 GO:0005215 GO:0035378 GO:0071288 GO:0003097 GO:0016021 GO:0055085 GO:0009925 GO:0007605 GO:0016020 GO:0071346 GO:0005887 GO:0035379 GO:0070295 GO:0015670 GO:0042383 GO:0016323 GO:0015168 GO:0005515 GO:0006833 GO:0048593 GO:0085018 GO:0005634
XLOC_000259	76.56	2e-29	gi|359478387|ref|XP_003632115.1| PREDICTED: uncharacterized RNA-binding protein C23E6.01c-like isoform 2 [Vitis vinifera]		GO:0008143 GO:0003723 GO:0005829 GO:0000166 GO:0003676 GO:0005634
XLOC_000260	95.56	8e-25	gi|79327530|ref|NP_001031864.1| asparagine synthetase 3 [Arabidopsis thaliana]	K01953	GO:0004071 GO:0005737 GO:0005524 GO:0006529 GO:0006541 GO:0008652 GO:0005829 GO:0005625 GO:0000166 GO:0016874 GO:0005634 GO:0004066
XLOC_000261	73.51	3e-76	gi|225435472|ref|XP_002285474.1| PREDICTED: xanthine dehydrogenase/oxidase-like isoform 2 [Vitis vinifera]	K00106	GO:0008762 GO:0051537 GO:0005737 GO:0003824 GO:0005506 GO:0030856 GO:0050660 GO:0016614 GO:0005777 GO:0005829 GO:0051536 GO:0009055 GO:0030151 GO:0009115 GO:0007595 GO:0055114 GO:0016491 GO:0042803 GO:0004854 GO:0004855 GO:0043546 GO:0051287 GO:0004031 GO:0046872
XLOC_000262	90.91	1e-43	gi|212275700|ref|NP_001130185.1| uncharacterized protein LOC100191279 [Zea mays]	K15111	GO:0005743 GO:0005739 GO:0006810 GO:0000095 GO:0016021 GO:0055085 GO:0016020 GO:0006839 GO:0015805
XLOC_000263	63.27	3e-10	gi|255561616|ref|XP_002521818.1| conserved hypothetical protein [Ricinus communis]
XLOC_000264	69.1	1e-116	gi|225456303|ref|XP_002279981.1| PREDICTED: cytochrome P450 94A1-like [Vitis vinifera]	K15398	GO:0005506 GO:0016705 GO:0018685 GO:0009055 GO:0055114 GO:0019825 GO:0020037 GO:0006631
XLOC_000265	84.62	9e-56	gi|255541996|ref|XP_002512062.1| 6-phosphogluconolactonase, putative [Ricinus communis]	K01057	GO:0003824 GO:0006098 GO:0005975 GO:0017057
XLOC_000266	94.44	2e-16	gi|350538693|ref|NP_001234355.1| mitogen-activated protein kinase 2 [Solanum lycopersicum]
XLOC_000267	80.19	0	gi|350538915|ref|NP_001234365.1| DELLA protein GAI [Solanum lycopersicum]	K14494	GO:0009938 GO:0009867 GO:0009739 GO:0010200 GO:0009723 GO:0009651 GO:2000377 GO:0005515 GO:0003700 GO:0030154 GO:0009737 GO:0006355 GO:0009740 GO:0005634 GO:0042538
XLOC_000268	69.07	1e-33	gi|255549894|ref|XP_002515998.1| electron carrier, putative [Ricinus communis]		GO:0010598 GO:0009535 GO:0009773 GO:0051536 GO:0009055 GO:0009507
XLOC_000269	74.38	6e-62	gi|30678410|ref|NP_849579.1| thiamin pyrophosphokinase1 [Arabidopsis thaliana]	K00949	GO:0005737 GO:0005524 GO:0009229 GO:0016301 GO:0004788 GO:0005829 GO:0006772
XLOC_000270	84.15	1e-42	gi|255537439|ref|XP_002509786.1| glutathione-s-transferase theta, gst, putative [Ricinus communis]	K00799	GO:0005737 GO:0009407 GO:0016740 GO:0005829 GO:0004602 GO:0005625 GO:0006749 GO:0004364 GO:0005634
XLOC_000271
XLOC_000272	72.92	2e-42	gi|225452280|ref|XP_002270990.1| PREDICTED: pentatricopeptide repeat-containing protein At4g35850, mitochondrial [Vitis vinifera]		GO:0005739
XLOC_000273	60.81	2e-46	gi|359488708|ref|XP_002274748.2| PREDICTED: UDP-glycosyltransferase 90A1-like [Vitis vinifera]	K13496	GO:0008194 GO:0008152 GO:0016758 GO:0080046 GO:0080044 GO:0050403 GO:0050502 GO:0016757 GO:0080043 GO:0051707 GO:0035251
XLOC_000274	99.12	6e-67	gi|255560729|ref|XP_002521378.1| casein kinase, putative [Ricinus communis]	K08957 K02218	GO:0005737 GO:0004672 GO:0016055 GO:0005524 GO:0005886 GO:0004674 GO:0016310 GO:0016301 GO:0007165 GO:0006468 GO:0005634 GO:0016772
XLOC_000275
XLOC_000276	80.87	9e-61	gi|255552987|ref|XP_002517536.1| aspartate aminotransferase, putative [Ricinus communis]		GO:0003824 GO:0008483 GO:0030170 GO:0016740 GO:0005829 GO:0009058
XLOC_000277	63.89	8e-37	gi|255565525|ref|XP_002523753.1| transferase, transferring glycosyl groups, putative [Ricinus communis]	K02370	GO:0016758 GO:0030307 GO:0031227 GO:0005783 GO:0001888 GO:0015012
XLOC_000278	85.53	5e-97	gi|224054408|ref|XP_002298245.1| predicted protein [Populus trichocarpa]		GO:0055114 GO:0016491 GO:0005634
XLOC_000279
XLOC_000280
XLOC_000281	45.98	3e-14	gi|225424627|ref|XP_002285484.1| PREDICTED: uncharacterized protein LOC100262951 [Vitis vinifera]
XLOC_000282
XLOC_000283	100	1e-06	gi|115473931|ref|NP_001060564.1| Os07g0665200 [Oryza sativa Japonica Group]
XLOC_000284	62.65	1e-81	gi|350539181|ref|NP_001234635.1| auxin-regulated protein [Solanum lycopersicum]		GO:0005886
XLOC_000285	78.85	7e-22	gi|359497321|ref|XP_003635484.1| PREDICTED: calmodulin-binding transcription activator 2-like [Vitis vinifera]		GO:0003677 GO:0005516 GO:0006355 GO:0005634
XLOC_000286	92.5	2e-31	gi|255579911|ref|XP_002530791.1| conserved hypothetical protein [Ricinus communis]		GO:0009535
XLOC_000287
XLOC_000288
XLOC_000289	45.63	4e-18	gi|359496966|ref|XP_002269916.2| PREDICTED: aspartic proteinase-like protein 1-like, partial [Vitis vinifera]
XLOC_000290	53.95	7e-40	gi|359495838|ref|XP_002273770.2| PREDICTED: uncharacterized protein LOC100264206 [Vitis vinifera]		GO:0005622 GO:0006810 GO:0006913 GO:0003723 GO:0000166 GO:0003676
XLOC_000291	87.18	4e-16	gi|357457817|ref|XP_003599189.1| hypothetical protein MTR_3g029970 [Medicago truncatula]
XLOC_000292	86.84	2e-15	gi|225433217|ref|XP_002285393.1| PREDICTED: cyanate hydratase [Vitis vinifera]
XLOC_000293	83.02	5e-23	gi|356570608|ref|XP_003553477.1| PREDICTED: histone acetyltransferase GCN5-like [Glycine max]		GO:0009908 GO:0003677 GO:0045893 GO:0009416 GO:0004402 GO:0000123 GO:0008080 GO:0010015 GO:0010484 GO:0016573 GO:0005515 GO:0005634
XLOC_000294	67.16	1e-91	gi|357471937|ref|XP_003606253.1| 2,3-bisphosphoglycerate-dependent phosphoglycerate mutase [Medicago truncatula]		GO:0008152 GO:0003824
XLOC_000295
XLOC_000296	48.42	3e-26	gi|224077684|ref|XP_002305361.1| predicted protein [Populus trichocarpa]		GO:0005737 GO:0004842 GO:0008270
XLOC_000297	78.41	5e-43	gi|255571913|ref|XP_002526899.1| fad NAD binding oxidoreductases, putative [Ricinus communis]		GO:0005730 GO:0008113
XLOC_000298	88.24	3e-84	gi|350538187|ref|NP_001233819.1| xyloglucan endotransglucosylase-hydrolase XTH6 precursor [Solanum lycopersicum]	K08235	GO:0010411 GO:0004553 GO:0005975 GO:0033946 GO:0016798 GO:0006073 GO:0080039 GO:0005618 GO:0016762 GO:0048046 GO:0005794
XLOC_000299	94.74	1e-18	gi|238481325|ref|NP_001154725.1| RING-box protein 1 [Arabidopsis thaliana]	K03868	GO:0005737 GO:0031465 GO:0020011 GO:0031464 GO:0030163 GO:0031146 GO:0016567 GO:0005829 GO:0031463 GO:0030891 GO:0019915 GO:0043161 GO:0032403 GO:0019788 GO:0019005 GO:0000151 GO:0006511 GO:0006513 GO:0004842 GO:0005515 GO:0045116 GO:0031462 GO:0008270 GO:0005634 GO:0006281 GO:0046872 GO:0031466
XLOC_000300	57.97	1e-70	gi|358249276|ref|NP_001240278.1| uncharacterized protein LOC100803191 [Glycine max]		GO:0009535 GO:0009507 GO:0009570
XLOC_000301
XLOC_000302	61.54	2e-06	gi|359477127|ref|XP_002272118.2| PREDICTED: calmodulin-binding transcription activator 5-like [Vitis vinifera]
XLOC_000303	98.25	1e-32	gi|350539267|ref|NP_001234640.1| GTP-binding protein SAR2 [Solanum lycopersicum]	K07977 K07953	GO:0006184 GO:0005622 GO:0003924 GO:0032580 GO:0016529 GO:0016192 GO:0005829 GO:0005789 GO:0005783 GO:0006886 GO:0005525 GO:0046872 GO:0005794 GO:0006888
XLOC_000304	52.89	1e-30	gi|225437402|ref|XP_002268231.1| PREDICTED: uncharacterized protein C57A7.06 [Vitis vinifera]		GO:0006364 GO:0032040
XLOC_000305	94.44	0	gi|224112569|ref|XP_002332745.1| predicted protein [Populus trichocarpa]	K00025 K00024	GO:0005737 GO:0044262 GO:0003824 GO:0005975 GO:0005739 GO:0030060 GO:0006099 GO:0005829 GO:0016615 GO:0055114 GO:0000166 GO:0016491 GO:0016616 GO:0005813 GO:0006108
XLOC_000306	30.48	4e-28	gi|225461822|ref|XP_002283705.1| PREDICTED: ubiquitin carboxyl-terminal hydrolase 23-like [Vitis vinifera]
XLOC_000307	53.38	5e-56	gi|255543715|ref|XP_002512920.1| ribosomal RNA methyltransferase, putative [Ricinus communis]		GO:0006364 GO:0032259 GO:0003676 GO:0001510 GO:0008168 GO:0005634
XLOC_000308	43.14	4e-45	gi|224135709|ref|XP_002327285.1| predicted protein [Populus trichocarpa]
XLOC_000309	56.45	2e-15	gi|359481534|ref|XP_002274013.2| PREDICTED: uncharacterized protein LOC100241364 [Vitis vinifera]
XLOC_000310	63.45	8e-141	gi|225459168|ref|XP_002285717.1| PREDICTED: purine permease 3 [Vitis vinifera]		GO:0005345 GO:0016020 GO:0006863
XLOC_000311	67.57	7e-29	gi|224138548|ref|XP_002326630.1| predicted protein [Populus trichocarpa]
XLOC_000312	97.41	4e-77	gi|255557387|ref|XP_002519724.1| chlorophyll A/B binding protein, putative [Ricinus communis]	K08915 K08912 K08913	GO:0009534 GO:0010218 GO:0009535 GO:0009637 GO:0009769 GO:0009765 GO:0016168 GO:0009579 GO:0016020 GO:0009941 GO:0015979 GO:0009507 GO:0009768 GO:0042651 GO:0009782 GO:0010114 GO:0030076 GO:0010287 GO:0005794
XLOC_000313	63.57	7e-50	gi|356569585|ref|XP_003552979.1| PREDICTED: armadillo repeat-containing protein 8-like [Glycine max]
XLOC_000314
XLOC_000315	90.6	5e-91	gi|255567270|ref|XP_002524616.1| chlorophyll A/B binding protein, putative [Ricinus communis]	K08908 K08912 K08913	GO:0009534 GO:0010218 GO:0009535 GO:0009637 GO:0009769 GO:0009765 GO:0016168 GO:0009579 GO:0016020 GO:0009941 GO:0015979 GO:0009507 GO:0009768 GO:0042651 GO:0009782 GO:0010114 GO:0030076 GO:0010287 GO:0005794
XLOC_000316	72.16	6e-37	gi|359478050|ref|XP_003632060.1| PREDICTED: uncharacterized protein LOC100854122 [Vitis vinifera]
XLOC_000317	74.77	8e-99	gi|359497139|ref|XP_003635435.1| PREDICTED: probable mannitol dehydrogenase-like [Vitis vinifera]	K13953 K00083	GO:0006116 GO:0016747 GO:0004022 GO:0045551 GO:0005625 GO:0055114 GO:0000166 GO:0016491 GO:0006113 GO:0000947 GO:0009809 GO:0008270 GO:0046872
XLOC_000318	68.57	1e-44	gi|225437272|ref|XP_002282477.1| PREDICTED: cytochrome P450 94A1-like [Vitis vinifera]	K15398	GO:0005506 GO:0016705 GO:0018685 GO:0009611 GO:0009055 GO:0055114 GO:0019825 GO:0020037 GO:0006631
XLOC_000319	63.41	3e-10	gi|255559971|ref|XP_002521004.1| cytochrome P450, putative [Ricinus communis]
XLOC_000320	94.12	9e-39	gi|350538187|ref|NP_001233819.1| xyloglucan endotransglucosylase-hydrolase XTH6 precursor [Solanum lycopersicum]	K08235	GO:0004553 GO:0005975 GO:0016798 GO:0006073 GO:0005618 GO:0016762 GO:0048046
XLOC_000321	80.56	3e-13	gi|350538187|ref|NP_001233819.1| xyloglucan endotransglucosylase-hydrolase XTH6 precursor [Solanum lycopersicum]
XLOC_000322	97.47	2e-47	gi|350538483|ref|NP_001234089.1| geranyl pyrophosphate synthase [Solanum lycopersicum]		GO:0004659 GO:0009790 GO:0005739 GO:0004161 GO:0006744 GO:0050347 GO:0008299 GO:0009507 GO:0009536
XLOC_000323	78.79	4e-82	gi|255543899|ref|XP_002513012.1| amidophosphoribosyltransferase, putative [Ricinus communis]	K00764	GO:0009116 GO:0005737 GO:0008152 GO:0006164 GO:0006541 GO:0005829 GO:0006189 GO:0051536 GO:0009113 GO:0004044 GO:0009152 GO:0046872
XLOC_000324	46.3	3e-41	gi|224109872|ref|XP_002315338.1| NAC domain protein, IPR003441, partial [Populus trichocarpa]		GO:0005737 GO:0003677 GO:0007275 GO:0003700 GO:0006355 GO:0005634
XLOC_000325	66.67	7e-10	gi|225439410|ref|XP_002264265.1| PREDICTED: selT-like protein [Vitis vinifera]
XLOC_000326	65.62	4e-50	gi|356525423|ref|XP_003531324.1| PREDICTED: uncharacterized protein At3g49055-like [Glycine max]
XLOC_000327
XLOC_000328	76.79	3e-19	gi|356576079|ref|XP_003556162.1| PREDICTED: uncharacterized protein LOC100776918 [Glycine max]		GO:0009534 GO:0009535 GO:0009642 GO:0009507
XLOC_000329	78.38	3e-14	gi|357146572|ref|XP_003574040.1| PREDICTED: U4/U6 small nuclear ribonucleoprotein Prp3-like [Brachypodium distachyon]
XLOC_000330	38.71	6e-14	gi|357473189|ref|XP_003606879.1| Suspensor-specific protein [Medicago truncatula]
XLOC_000331	58.75	2e-14	gi|359475799|ref|XP_002285000.2| PREDICTED: uncharacterized protein LOC100264514 [Vitis vinifera]
XLOC_000332	49.06	9e-48	gi|225439408|ref|XP_002263824.1| PREDICTED: uncharacterized protein LOC100257563 [Vitis vinifera]		GO:0005886 GO:0016192 GO:0016021 GO:0032259 GO:0000166 GO:0003676 GO:0008168
XLOC_000333
XLOC_000334	91.36	2e-38	gi|255571071|ref|XP_002526486.1| 1-phosphatidylinositol-4-phosphate 5-kinase, putative [Ricinus communis]
XLOC_000335	78.16	2e-38	gi|356564825|ref|XP_003550648.1| PREDICTED: uncharacterized protein LOC100818700 [Glycine max]		GO:0005622 GO:0005097 GO:0032313
XLOC_000336	69.6	2e-53	gi|224139166|ref|XP_002326784.1| predicted protein [Populus trichocarpa]		GO:0005886 GO:0009860 GO:0005089
XLOC_000337	52	1e-10	gi|224085992|ref|XP_002307768.1| predicted protein [Populus trichocarpa]		GO:0009631 GO:0006950 GO:0005829 GO:0009415 GO:0009414 GO:0006970 GO:0009737 GO:0010286 GO:0050832 GO:0009409 GO:0005794
XLOC_000338	88.59	1e-90	gi|351722953|ref|NP_001235726.1| uncharacterized protein LOC100305462 [Glycine max]	K14815	GO:0005654 GO:0031965 GO:0005622 GO:0006364 GO:0005840 GO:0042254 GO:0005730 GO:0000027 GO:0035690 GO:0030687 GO:0000956 GO:0005634
XLOC_000339	46.47	1e-34	gi|225456024|ref|XP_002279751.1| PREDICTED: uncharacterized protein LOC100245764 [Vitis vinifera]		GO:0008270
XLOC_000340	87.5	1e-30	gi|255547662|ref|XP_002514888.1| WRKY transcription factor, putative [Ricinus communis]		GO:0043565 GO:0003700 GO:0006355
XLOC_000341
XLOC_000342	98.84	4e-58	gi|359807425|ref|NP_001241133.1| uncharacterized protein LOC100776101 [Glycine max]	K07938 K07977	GO:0005737 GO:0048487 GO:0015031 GO:0005765 GO:0019003 GO:0031902 GO:0005622 GO:0003924 GO:0007059 GO:0030496 GO:0007264 GO:0051301 GO:0043014 GO:0048471 GO:0016192 GO:0005829 GO:0051233 GO:0007067 GO:0000166 GO:0005525 GO:0005794
XLOC_000343
XLOC_000344	78.65	2e-47	gi|224064840|ref|XP_002301577.1| predicted protein, partial [Populus trichocarpa]	K09526	GO:0005524 GO:0004725 GO:0004674 GO:0048471 GO:0031072 GO:0005829 GO:0005794
XLOC_000345	85.48	2e-24	gi|350540656|ref|NP_001234046.1| metallothionein-like protein type 2 B [Solanum lycopersicum]		GO:0005507 GO:0046872
XLOC_000346
XLOC_000347	83.66	0	gi|255587028|ref|XP_002534105.1| Spotted leaf protein, putative [Ricinus communis]	K08332	GO:0010200 GO:0016567 GO:0000151 GO:0004842 GO:0000011 GO:0005871 GO:0019894
XLOC_000348
XLOC_000349
XLOC_000350	52.68	9e-28	gi|224078856|ref|XP_002305655.1| f-box family protein [Populus trichocarpa]
XLOC_000351	82.71	3e-121	gi|359477563|ref|XP_002283373.2| PREDICTED: dymeclin-like [Vitis vinifera]		GO:0005794
XLOC_000352	59.65	1e-09	gi|350537805|ref|NP_001234311.1| uncharacterized protein LOC778362 [Solanum lycopersicum]
XLOC_000353
XLOC_000354	78.23	2e-80	gi|224102711|ref|XP_002312786.1| porin/voltage-dependent anion-selective channel protein [Populus trichocarpa]	K15040	GO:0005739 GO:0005886 GO:0009617 GO:0005741 GO:0055085 GO:0016020 GO:0044070 GO:0009941 GO:0009507 GO:0005773 GO:0005618 GO:0009536 GO:0006820 GO:0008308 GO:0005774
XLOC_000355
XLOC_000356	61.11	3e-30	gi|356536003|ref|XP_003536530.1| PREDICTED: uncharacterized protein LOC100778094 [Glycine max]
XLOC_000357	80.39	2e-18	gi|350540644|ref|NP_001234018.1| ADP/ATP translocator [Solanum lycopersicum]
XLOC_000358	68.2	1e-103	gi|356539012|ref|XP_003537994.1| PREDICTED: epsin-3-like [Glycine max]	K12471	GO:0005737 GO:0030276 GO:0030136 GO:0000147 GO:0005886 GO:0030479 GO:0048471 GO:0016020 GO:0005543 GO:0005905 GO:0007015 GO:0005515 GO:0005546 GO:0008289 GO:0006897 GO:0005634 GO:0005794
XLOC_000359
XLOC_000360	82	2e-140	gi|224099112|ref|XP_002311378.1| predicted protein [Populus trichocarpa]		GO:0010431 GO:0045735 GO:0071215 GO:0009737
XLOC_000361
XLOC_000362
XLOC_000363
XLOC_000364	78	7e-52	gi|297847604|ref|XP_002891683.1| hypothetical protein ARALYDRAFT_474340 [Arabidopsis lyrata subsp. lyrata]	K02695	GO:0009534 GO:0009538 GO:0009522 GO:0009535 GO:0015979 GO:0009507
XLOC_000365
XLOC_000366	72.16	1e-41	gi|356540571|ref|XP_003538761.1| PREDICTED: uncharacterized protein LOC100780088 [Glycine max]
XLOC_000367
XLOC_000368
XLOC_000369	59.54	4e-115	gi|225439408|ref|XP_002263824.1| PREDICTED: uncharacterized protein LOC100257563 [Vitis vinifera]		GO:0005886 GO:0016192 GO:0016021 GO:0032259 GO:0000166 GO:0003676 GO:0008168
XLOC_000370	93.33	9e-40	gi|255583121|ref|XP_002532327.1| myb3r3, putative [Ricinus communis]	K09422 K09420	GO:0003677 GO:0003700 GO:0006355 GO:0005634
XLOC_000371
XLOC_000372	40	1e-08	gi|225440364|ref|XP_002270472.1| PREDICTED: uncharacterized protein LOC100256181 [Vitis vinifera]
XLOC_000373	47.83	1e-11	gi|224086435|ref|XP_002335201.1| predicted protein, partial [Populus trichocarpa]
XLOC_000374	84.21	3e-53	gi|255537767|ref|XP_002509950.1| conserved hypothetical protein [Ricinus communis]	K14496	GO:0005737 GO:0004872 GO:0009738 GO:0010427 GO:0042803 GO:0080163 GO:0005515 GO:0005634
XLOC_000375	92.97	5e-79	gi|350537277|ref|NP_001234031.1| superoxide dismutase [Cu-Zn] 1 [Solanum lycopersicum]	K04565	GO:0006801 GO:0060087 GO:0002262 GO:0005737 GO:0007566 GO:0019430 GO:0032839 GO:0009408 GO:0030346 GO:0040014 GO:0051087 GO:0032287 GO:0005739 GO:0005886 GO:0031012 GO:0007569 GO:0001895 GO:0046716 GO:0043234 GO:0050665 GO:0001819 GO:0005507 GO:0006309 GO:0042493 GO:0043524 GO:0001541 GO:0004784 GO:0060088 GO:0019226 GO:0007283 GO:0010033 GO:0005829 GO:0048678 GO:0042542 GO:0045541 GO:0007605 GO:…
XLOC_000376	95.79	3e-57	gi|357448527|ref|XP_003594539.1| Obg-like ATPase [Medicago truncatula]	K06942	GO:0005737 GO:0005524 GO:0016787 GO:0016887 GO:0005525 GO:0006200
XLOC_000377	93.88	2e-27	gi|224065689|ref|XP_002301922.1| predicted protein [Populus trichocarpa]	K11088	GO:0005737 GO:0005730 GO:0071013 GO:0030529 GO:0071208 GO:0008380 GO:0005829 GO:0005681 GO:0006397 GO:0003676 GO:0000398 GO:0005689 GO:0005683 GO:0005634 GO:0005732 GO:0030532 GO:0019899
XLOC_000378	96.55	1e-28	gi|356543874|ref|XP_003540383.1| PREDICTED: prohibitin-2-like [Glycine max]		GO:0005747 GO:0005743 GO:0005739 GO:0004872 GO:0045892 GO:0016021 GO:0033147 GO:0033600 GO:0016020 GO:0060744 GO:0006351 GO:0060749 GO:0005634 GO:0060762 GO:0005774
XLOC_000379	87.68	1e-71	gi|359478737|ref|XP_002282837.2| PREDICTED: GTPase Der-like [Vitis vinifera]	K03977	GO:0020011 GO:0005525
XLOC_000380	77.16	2e-81	gi|224135495|ref|XP_002327232.1| predicted protein [Populus trichocarpa]	K00627	GO:0008152 GO:0005739 GO:0004742 GO:0016746 GO:0045254 GO:0006090 GO:0006086
XLOC_000381	66.38	8e-44	gi|356535699|ref|XP_003536381.1| PREDICTED: dihydrolipoyllysine-residue acetyltransferase component of pyruvate dehydrogenase complex, mitochondrial-like [Glycine max]	K00627 K13997	GO:0008152 GO:0005739 GO:0004742 GO:0005967 GO:0009941 GO:0016746 GO:0005759 GO:0045254 GO:0009507 GO:0006090 GO:0006086
XLOC_000382	59.22	2e-46	gi|356541242|ref|XP_003539088.1| PREDICTED: dof zinc finger protein DOF3.6-like [Glycine max]		GO:0003677 GO:0045893 GO:0005515 GO:0003700 GO:0006355 GO:0008270 GO:0005634
XLOC_000383	52.78	4e-53	gi|255538958|ref|XP_002510544.1| conserved hypothetical protein [Ricinus communis]		GO:0005886
XLOC_000384	88.25	0	gi|350536487|ref|NP_001234249.1| xyloglucan-specific fungal endoglucanase inhibitor protein precursor [Solanum lycopersicum]		GO:0004190 GO:0005829 GO:0009505 GO:0009651 GO:0005618 GO:0005783 GO:0006508 GO:0005794
XLOC_000385	76.8	2e-140	gi|224127468|ref|XP_002329285.1| predicted protein [Populus trichocarpa]	K01054	GO:0003824 GO:0005886 GO:0019369 GO:0047372 GO:0051930 GO:0009966 GO:0060292 GO:0004622 GO:0006633 GO:0042803 GO:0016787 GO:0046464 GO:2000124 GO:0009506 GO:0004091 GO:0050727
XLOC_000386	92.98	2e-101	gi|350539643|ref|NP_001234488.1| peptidyl-prolyl cis-trans isomerase [Solanum lycopersicum]	K01802	GO:0005829 GO:0000413 GO:0006457 GO:0000166 GO:0045069 GO:0005515 GO:0042277 GO:0003755 GO:0005634 GO:0016018
XLOC_000387
XLOC_000388	68	2e-40	gi|224057098|ref|XP_002299126.1| predicted protein [Populus trichocarpa]		GO:0005773
XLOC_000389	69.65	5e-84	gi|225462624|ref|XP_002264437.1| PREDICTED: probable glutathione S-transferase [Vitis vinifera]	K00799	GO:0005737 GO:0009407 GO:0005829 GO:0006749 GO:0046686 GO:0009507 GO:0043295 GO:0004364
XLOC_000390	65.36	1e-141	gi|15240182|ref|NP_196304.1| Polygalacturonase inhibitor 1 [Arabidopsis thaliana]		GO:0004672 GO:0005524 GO:0007169 GO:0005886 GO:0004674 GO:0016301 GO:0016020 GO:0007165 GO:0006952 GO:0004713 GO:0005515 GO:0006468 GO:0016772
XLOC_000391	35.59	2e-14	gi|15238536|ref|NP_200788.1| methyl-CPG-binding domain 7 protein [Arabidopsis thaliana]		GO:0080167 GO:0003677 GO:0005730 GO:0008327 GO:0051747 GO:0010369 GO:0005634 GO:0019899
XLOC_000392	69.92	4e-60	gi|225435066|ref|XP_002281425.1| PREDICTED: putative nuclease HARBI1 [Vitis vinifera]		GO:0016788
XLOC_000393	46.53	1e-27	gi|224069302|ref|XP_002302950.1| predicted protein [Populus trichocarpa]
XLOC_000394	90.87	1e-137	gi|350539587|ref|NP_001234717.1| plastidic hexokinase [Solanum lycopersicum]	K00844	GO:0016773 GO:0006096 GO:0004396 GO:0005524 GO:0005975 GO:0005739 GO:0051156 GO:0016301 GO:0045121 GO:0005741 GO:0005829 GO:0004340 GO:0005536 GO:0005634
XLOC_000395	52.83	2e-06	gi|357494721|ref|XP_003617649.1| Nuclear ribonuclease Z [Medicago truncatula]
XLOC_000396
XLOC_000397
XLOC_000398	94.44	8e-67	gi|358249348|ref|NP_001240039.1| uncharacterized protein LOC100782155 [Glycine max]	K09864 K09872 K09873	GO:0005737 GO:0005372 GO:0005886 GO:0006810 GO:0015250 GO:0016324 GO:0051739 GO:0015793 GO:0006884 GO:0071280 GO:0005215 GO:0071288 GO:0003097 GO:0016021 GO:0055085 GO:0009925 GO:0016020 GO:0005887 GO:0070295 GO:0015670 GO:0042383 GO:0016323 GO:0015168 GO:0005515 GO:0006833 GO:0005624
XLOC_000399	55.17	4e-17	gi|350538851|ref|NP_001234618.1| acid beta-fructofuranosidase precursor [Solanum lycopersicum]
XLOC_000400	73.1	0	gi|359480500|ref|XP_002269388.2| PREDICTED: ABC transporter G family member 11-like [Vitis vinifera]		GO:0043190 GO:0005524 GO:0017111 GO:0005886 GO:0006810 GO:0017127 GO:0046982 GO:0016021 GO:0016020 GO:0033344 GO:0000166 GO:0042803 GO:0016887 GO:0042632 GO:0042626
XLOC_000401	77.78	3e-65	gi|224099405|ref|XP_002311471.1| predicted protein, partial [Populus trichocarpa]		GO:0005886
XLOC_000402	80.77	2e-13	gi|168068661|ref|XP_001786160.1| predicted protein, partial [Physcomitrella patens subsp. patens]
XLOC_000403	93.33	5e-53	gi|225430525|ref|XP_002285573.1| PREDICTED: transmembrane protein 85 [Vitis vinifera]		GO:0016021 GO:0006915
XLOC_000404	58.54	3e-07	gi|359477166|ref|XP_003631945.1| PREDICTED: uncharacterized protein LOC100246622 isoform 2 [Vitis vinifera]
XLOC_000405	83.57	0	gi|350536069|ref|NP_001233972.1| jasmonic acid 2 [Solanum lycopersicum]		GO:0003677 GO:0045893 GO:0007275 GO:0003700 GO:0006355 GO:0005634
XLOC_000406	78.23	3e-63	gi|224106165|ref|XP_002314067.1| xanthine dehydrogenase [Populus trichocarpa]	K00106	GO:0008762 GO:0051537 GO:0005737 GO:0003824 GO:0005506 GO:0030856 GO:0050660 GO:0016614 GO:0005777 GO:0005829 GO:0051536 GO:0009055 GO:0030151 GO:0009115 GO:0007595 GO:0055114 GO:0016491 GO:0042803 GO:0004854 GO:0004855 GO:0043546 GO:0051287 GO:0004031 GO:0046872
XLOC_000407
XLOC_000408	71.88	1e-91	gi|359478641|ref|XP_003632149.1| PREDICTED: U-box domain-containing protein 33-like [Vitis vinifera]		GO:0004672 GO:0005524 GO:0004674 GO:0016301 GO:0016567 GO:0006950 GO:0000151 GO:0004842 GO:0004713 GO:0006468 GO:0016772
XLOC_000409	78.85	6e-122	gi|225434189|ref|XP_002279359.1| PREDICTED: NADP-dependent alkenal double bond reductase P2 [Vitis vinifera]	K13948 K07119 K08070 K13949	GO:0005737 GO:0005739 GO:0032440 GO:0005777 GO:0006979 GO:0036132 GO:0055114 GO:0000166 GO:0016491 GO:0047522 GO:0008270
XLOC_000410	75.19	3e-144	gi|225446080|ref|XP_002272782.1| PREDICTED: 4-coumarate--CoA ligase 1 isoform 1 [Vitis vinifera]	K01904 K01897	GO:0008152 GO:0016208 GO:0003824 GO:0016207 GO:0004467 GO:0006631 GO:0009698
XLOC_000411	67.46	7e-36	gi|255586465|ref|XP_002533876.1| zinc finger protein, putative [Ricinus communis]		GO:0008233 GO:0008270
XLOC_000412	71.03	1e-43	gi|225433053|ref|XP_002284752.1| PREDICTED: electron transfer flavoprotein subunit beta, mitochondrial [Vitis vinifera]	K03521	GO:0005739 GO:0006810 GO:0022900 GO:0009055 GO:0005759 GO:0043231
XLOC_000413	71.64	8e-23	gi|225435068|ref|XP_002281433.1| PREDICTED: uncharacterized protein LOC100245073 [Vitis vinifera]
XLOC_000414	56.11	1e-54	gi|359482860|ref|XP_003632855.1| PREDICTED: dof zinc finger protein DOF1.7-like [Vitis vinifera]		GO:0003677 GO:0045893 GO:0005515 GO:0003700 GO:0006355 GO:0008270 GO:0005634
XLOC_000415
XLOC_000416	64.42	4e-68	gi|255538358|ref|XP_002510244.1| hypothetical protein RCOM_1591120 [Ricinus communis]
XLOC_000417	65.32	1e-53	gi|255551865|ref|XP_002516978.1| triacylglycerol lipase, putative [Ricinus communis]		GO:0016042 GO:0004806 GO:0006629 GO:0004091
XLOC_000418	54.05	8e-39	gi|255551865|ref|XP_002516978.1| triacylglycerol lipase, putative [Ricinus communis]		GO:0016042 GO:0004806 GO:0006629 GO:0004091
XLOC_000419
XLOC_000420
XLOC_000421	82.42	0	gi|350538043|ref|NP_001234324.1| cysteine protease TDI-65 precursor [Solanum lycopersicum]	K01376	GO:0030335 GO:0008233 GO:0010813 GO:0004197 GO:0031638 GO:0001656 GO:0032526 GO:0010952 GO:0008234 GO:0030108 GO:0001913 GO:0060448 GO:0010628 GO:0097067 GO:0005829 GO:0008284 GO:0033619 GO:0005764 GO:0002250 GO:0016505 GO:0002764 GO:0004175 GO:0005615 GO:0070371 GO:0042599 GO:0016787 GO:0045766 GO:0043066 GO:0006508 GO:0043129 GO:0010634 GO:0004177 GO:0031648 GO:0010815 GO:0004252 GO:0070324
XLOC_000422	51.19	6e-17	gi|224107927|ref|XP_002314656.1| predicted protein [Populus trichocarpa]		GO:0005622 GO:0003677 GO:0046983 GO:0009733 GO:0003700 GO:0006355 GO:0005634 GO:0006417
XLOC_000423
XLOC_000424	57.01	8e-77	gi|225442369|ref|XP_002276511.1| PREDICTED: uncharacterized RNA methyltransferase CT0009 [Vitis vinifera]	K03215
XLOC_000425	38.07	1e-27	gi|359487271|ref|XP_003633555.1| PREDICTED: zinc finger A20 and AN1 domain-containing stress-associated protein 5-like [Vitis vinifera]		GO:0048008 GO:0003677 GO:0001701 GO:0048705 GO:0010761 GO:0003016 GO:0001944 GO:0060324 GO:0048745 GO:0008270 GO:0046872
XLOC_000426	89.87	5e-81	gi|350534974|ref|NP_001233913.1| class II small heat shock protein Le-HSP17.6 [Solanum lycopersicum]	K13993	GO:0005737 GO:0009408 GO:0042542 GO:0006457 GO:0006979 GO:0009644
XLOC_000427	98.81	2e-53	gi|359485284|ref|XP_003633254.1| PREDICTED: ubiquitin-conjugating enzyme E2 36 [Vitis vinifera]	K10580 K06689	GO:0031625 GO:0005737 GO:0005524 GO:0043130 GO:0000209 GO:0006301 GO:0070979 GO:0016567 GO:0006511 GO:0000166 GO:0016881 GO:0031372 GO:0004842 GO:0070534 GO:0016874 GO:0005515 GO:0070936 GO:0005634
XLOC_000428	74.83	1e-53	gi|255576842|ref|XP_002529307.1| conserved hypothetical protein [Ricinus communis]		GO:0005783 GO:0005794
XLOC_000429	80.11	3e-87	gi|356542027|ref|XP_003539473.1| PREDICTED: GTPase Der-like [Glycine max]	K03977	GO:0020011 GO:0005525
XLOC_000430	67.46	1e-26	gi|225435468|ref|XP_002285479.1| PREDICTED: uncharacterized RNA-binding protein C23E6.01c-like isoform 1 [Vitis vinifera]		GO:0008143 GO:0003723 GO:0000166 GO:0003676 GO:0005634
XLOC_000431	55.7	3e-08	gi|358248112|ref|NP_001239816.1| uncharacterized protein LOC100813859 [Glycine max]
XLOC_000432	92.16	2e-25	gi|225441581|ref|XP_002281530.1| PREDICTED: 40S ribosomal protein S28-like [Vitis vinifera]	K02979	GO:0005737 GO:0003735 GO:0002181 GO:0005622 GO:0006364 GO:0022626 GO:0005840 GO:0042254 GO:0030529 GO:0005829 GO:0022627 GO:0015935 GO:0006412 GO:0006407 GO:0005618 GO:0042274 GO:0005794
XLOC_000433
XLOC_000434	89.04	8e-09	gi|356516686|ref|XP_003527024.1| PREDICTED: probable 26S proteasome complex subunit sem1-1 [Glycine max]
XLOC_000435	62.5	3e-15	gi|224135477|ref|XP_002322083.1| predicted protein [Populus trichocarpa]		GO:0005730 GO:0009870 GO:0005515 GO:0010204 GO:0042742 GO:0050832 GO:0005634
XLOC_000436
XLOC_000437	62.07	2e-56	gi|225470672|ref|XP_002269494.1| PREDICTED: uncharacterized protein LOC100250355 [Vitis vinifera]		GO:0005622 GO:0005097 GO:0032313
XLOC_000438	72.22	4e-11	gi|224168022|ref|XP_002339100.1| cytochrome P450 [Populus trichocarpa]
XLOC_000439	91.97	1e-87	gi|350538401|ref|NP_001234341.1| transcriptional coactivator multiprotein bridging factor [Solanum lycopersicum]	K03627	GO:0005737 GO:0003677 GO:0045893 GO:0005730 GO:0005739 GO:0005516 GO:0043388 GO:0007275 GO:0005829 GO:0004402 GO:0005669 GO:0045944 GO:0009723 GO:0043565 GO:0006351 GO:0008168 GO:0003700 GO:0030154 GO:0006355 GO:0005634 GO:0003713
XLOC_000440	74.12	9e-104	gi|225463572|ref|XP_002270172.1| PREDICTED: F-box/LRR-repeat protein 14 [Vitis vinifera]
XLOC_000441	93.14	3e-119	gi|224137010|ref|XP_002327000.1| predicted protein [Populus trichocarpa]	K02877	GO:0003735 GO:0002181 GO:0005622 GO:0005840 GO:0005730 GO:0030529 GO:0003723 GO:0022625 GO:0006412
XLOC_000442
XLOC_000443	59.29	2e-79	gi|359476981|ref|XP_002273131.2| PREDICTED: rab proteins geranylgeranyltransferase component A 2-like [Vitis vinifera]		GO:0018344 GO:0005737 GO:0015031 GO:0005093 GO:0005968 GO:0016020 GO:0017137 GO:0006886 GO:0004663
XLOC_000444	96.34	5e-39	gi|351722146|ref|NP_001236466.1| ribonucleotide reductase large subunit B [Glycine max]	K10807	GO:0005737 GO:0009263 GO:0008152 GO:0003824 GO:0005524 GO:0006260 GO:0005829 GO:0051290 GO:0055114 GO:0004748 GO:0000166 GO:0016491 GO:0005515 GO:0005971
XLOC_000445	94.24	0	gi|350538717|ref|NP_001234612.1| cinnamoyl-CoA reductase [Solanum lycopersicum]		GO:0044237 GO:0003824 GO:0004022 GO:0005829 GO:0045551 GO:0055114 GO:0016621 GO:0000166 GO:0016491 GO:0009809 GO:0050662
XLOC_000446	84.49	2e-129	gi|358349083|ref|XP_003638569.1| Chaperone protein dnaJ [Medicago truncatula]	K09510	GO:0005737 GO:0009408 GO:0005524 GO:0006986 GO:0031072 GO:0007283 GO:0005829 GO:0006457 GO:0051082 GO:0005634 GO:0046872
XLOC_000447	74.22	2e-55	gi|224139112|ref|XP_002322983.1| predicted protein [Populus trichocarpa]		GO:0003677 GO:0035064 GO:0005829 GO:0006355 GO:0008270 GO:0005634
XLOC_000448	53.78	6e-22	gi|359481129|ref|XP_003632574.1| PREDICTED: symplekin-like [Vitis vinifera]		GO:0006396 GO:0035194 GO:0005847
XLOC_000449	81.82	3e-64	gi|359491164|ref|XP_003634232.1| PREDICTED: LOW QUALITY PROTEIN: uncharacterized protein in hydrogenase 1 5'region-like [Vitis vinifera]		GO:0004672 GO:0005524 GO:0006468 GO:0016772
XLOC_000450	80.93	3e-98	gi|225457446|ref|XP_002263177.1| PREDICTED: nucleoside diphosphate kinase 2, chloroplastic isoform 1 [Vitis vinifera]	K00940	GO:0006165 GO:0005737 GO:0030027 GO:0005524 GO:0004550 GO:0005739 GO:0005886 GO:0006228 GO:0005829 GO:0045618 GO:0001726 GO:0006183 GO:0015949 GO:0006241 GO:0043066 GO:0005634 GO:0046872 GO:0050679
XLOC_000451	66.55	0	gi|224101865|ref|XP_002312450.1| DELLA domain GRAS family transcription factor, GA insensitive (GAI), GA1-3 1 (RGA1) repressor protein [Populus trichocarpa]	K14494	GO:0009938 GO:0009867 GO:0009739 GO:0010200 GO:0010029 GO:2000033 GO:0009723 GO:0009651 GO:2000377 GO:0009863 GO:0005515 GO:0003700 GO:0009737 GO:0010187 GO:0006355 GO:0009740 GO:0005634 GO:0042538
XLOC_000452	92.1	0	gi|353703786|ref|NP_001238796.1| alcohol dehydrogenase class III [Solanum lycopersicum]	K00121	GO:0005737 GO:0005739 GO:0051903 GO:0004022 GO:0005829 GO:0055114 GO:0004745 GO:0000166 GO:0016491 GO:0042803 GO:0006069 GO:0004024 GO:0001523 GO:0046294 GO:0008270 GO:0042572
XLOC_000453
XLOC_000454	68.58	0	gi|357447203|ref|XP_003593877.1| Early-responsive to dehydration [Medicago truncatula]		GO:0005886 GO:0016021 GO:0016020
XLOC_000455	91.16	0	gi|255570639|ref|XP_002526275.1| eukaryotic translation initiation factor 2c, putative [Ricinus communis]	K11593 K02156	GO:0005737 GO:0005845 GO:0034587 GO:0034584 GO:0031047 GO:0006402 GO:0035278 GO:0005844 GO:0045947 GO:0007275 GO:0003723 GO:0007283 GO:0016442 GO:0035197 GO:0003729 GO:0031054 GO:0003676 GO:0035279 GO:0035068 GO:0000340 GO:0000932 GO:0005515 GO:0043186 GO:0070551 GO:0003727 GO:0005634 GO:0006417 GO:0007126
XLOC_000456	66.22	1e-25	gi|351722283|ref|NP_001235447.1| uncharacterized protein LOC100526881 [Glycine max]		GO:0008270
XLOC_000457	91.57	3e-131	gi|255568277|ref|XP_002525113.1| splicing factor u2af large subunit, putative [Ricinus communis]	K14407 K12837	GO:0005686 GO:0070742 GO:0008380 GO:0003723 GO:0048025 GO:0005681 GO:0000166 GO:0006397 GO:0003676 GO:0005515 GO:0000398 GO:0005634 GO:0019899
XLOC_000458	78.18	2e-22	gi|297848928|ref|XP_002892345.1| predicted protein [Arabidopsis lyrata subsp. lyrata]
XLOC_000459	70.94	5e-31	gi|255568263|ref|XP_002525106.1| G-box-binding factor, putative [Ricinus communis]		GO:0090342 GO:0005737 GO:0003677 GO:0046983 GO:0010310 GO:0043565 GO:0006351 GO:0003700 GO:0006355 GO:0010629 GO:0005634
XLOC_000460	75.36	0	gi|359488216|ref|XP_003633721.1| PREDICTED: uncharacterized protein LOC100852994 [Vitis vinifera]		GO:0009926 GO:0016021 GO:0055085 GO:0009672
XLOC_000461	67.59	2e-164	gi|359493891|ref|XP_003634688.1| PREDICTED: probable ADP-ribosylation factor GTPase-activating protein AGD5-like isoform 2 [Vitis vinifera]	K12486 K12489	GO:0005737 GO:0005622 GO:0003924 GO:0007264 GO:0032312 GO:0005543 GO:0005525 GO:0008060 GO:0008270 GO:0005634
XLOC_000462	68.18	1e-20	gi|351721365|ref|NP_001236183.1| uncharacterized protein LOC100500053 [Glycine max]		GO:0016192
XLOC_000463	54.3	9e-43	gi|255564086|ref|XP_002523041.1| conserved hypothetical protein [Ricinus communis]		GO:0031072 GO:0006457 GO:0051082
XLOC_000464	66.84	9e-75	gi|224072578|ref|XP_002303790.1| predicted protein, partial [Populus trichocarpa]		GO:0031072 GO:0006457 GO:0051082
XLOC_000465	75	3e-26	gi|225429730|ref|XP_002280337.1| PREDICTED: uncharacterized protein LOC100266378 [Vitis vinifera]
XLOC_000466	80.68	3e-94	gi|297795951|ref|XP_002865860.1| hypothetical protein ARALYDRAFT_495212 [Arabidopsis lyrata subsp. lyrata]		GO:0045843 GO:0005730 GO:0005886 GO:0008380 GO:0006950 GO:0005685 GO:0003729 GO:0005925 GO:0006915 GO:0050733 GO:0005634 GO:0019899
XLOC_000467
XLOC_000468	72.66	1e-55	gi|225444903|ref|XP_002281869.1| PREDICTED: translation machinery-associated protein 22 [Vitis vinifera]		GO:0003743 GO:0006413
XLOC_000469	80.81	2e-143	gi|224087993|ref|XP_002308283.1| nucleosome/chromatin assembly factor group [Populus trichocarpa]	K11279 K11290	GO:0005737 GO:0006334 GO:0042393 GO:0005634
XLOC_000470	88.49	4e-79	gi|224140369|ref|XP_002323555.1| predicted protein [Populus trichocarpa]	K12302 K12301	GO:0008021 GO:0015293 GO:0030672 GO:0006814 GO:0005315 GO:0030054 GO:0005313 GO:0035249 GO:0005215 GO:0016021 GO:0055085 GO:0006811 GO:0008514 GO:0016020 GO:0019717 GO:0001504 GO:0005351 GO:0006836
XLOC_000471	87.18	5e-160	gi|225440608|ref|XP_002273795.1| PREDICTED: uncharacterized protein LOC100251006 [Vitis vinifera]		GO:0010208 GO:0005509 GO:0016020
XLOC_000472	46.67	1e-34	gi|357468635|ref|XP_003604602.1| Defective in exine formation [Medicago truncatula]		GO:0010208 GO:0005509 GO:0016020
XLOC_000473	86.07	2e-73	gi|255543443|ref|XP_002512784.1| eukaryotic peptide chain release factor subunit, putative [Ricinus communis]	K03265	GO:0005737 GO:0016149 GO:0000910 GO:0006479 GO:0003747 GO:0005829 GO:0006449 GO:0000184 GO:0006412 GO:0008079 GO:0018444 GO:0006415 GO:0005634
XLOC_000474	98.1	0	gi|356531058|ref|XP_003534095.1| PREDICTED: eukaryotic peptide chain release factor subunit 1-3-like [Glycine max]	K03265	GO:0005737 GO:0016149 GO:0006479 GO:0003747 GO:0005829 GO:0000184 GO:0018444 GO:0006415
XLOC_000475	57.47	4e-66	gi|224082944|ref|XP_002306902.1| predicted protein [Populus trichocarpa]	K11674	GO:0043995 GO:0043981 GO:0046972 GO:0005730 GO:0043982 GO:0043984 GO:0000123 GO:0071339 GO:0031011 GO:0043996
XLOC_000476	92.96	2e-124	gi|350535204|ref|NP_001233926.1| insulin degrading enzyme [Solanum lycopersicum]	K01408 K01411	GO:0003824 GO:0005524 GO:0005739 GO:0050435 GO:0005829 GO:0004222 GO:0008237 GO:0042803 GO:0006508 GO:0008270 GO:0010815 GO:0009986 GO:0046872
XLOC_000477	90.34	0	gi|350535204|ref|NP_001233926.1| insulin degrading enzyme [Solanum lycopersicum]	K01408 K01411	GO:0003824 GO:0005524 GO:0005739 GO:0050435 GO:0005829 GO:0004222 GO:0008237 GO:0042803 GO:0006508 GO:0008270 GO:0010815 GO:0046872
XLOC_000478	92.2	2e-134	gi|350535204|ref|NP_001233926.1| insulin degrading enzyme [Solanum lycopersicum]	K01408 K01411	GO:0003824 GO:0005524 GO:0005739 GO:0050435 GO:0005829 GO:0004222 GO:0008237 GO:0042803 GO:0006508 GO:0008270 GO:0010815 GO:0046872
XLOC_000479	96.94	1e-61	gi|18424474|ref|NP_568934.1| autophagy-related protein 3 [Arabidopsis thaliana]	K08343	GO:0005737 GO:0006914 GO:0015031 GO:0019787 GO:0006464 GO:0000045 GO:0043653 GO:0016567 GO:0019777 GO:0005829 GO:0000153 GO:0019776 GO:0006612 GO:0019899
XLOC_000480	64.52	3e-48	gi|225428562|ref|XP_002284651.1| PREDICTED: E3 ubiquitin-protein ligase RNF5 [Vitis vinifera]	K10666	GO:0006914 GO:0005741 GO:0016021 GO:0071712 GO:0004842 GO:0070534 GO:0016874 GO:0070936 GO:0008270
XLOC_000481	77.95	3e-171	gi|225430862|ref|XP_002269182.1| PREDICTED: probable galacturonosyltransferase-like 2-like [Vitis vinifera]	K13648	GO:0016758 GO:0005739 GO:0016021 GO:0016757 GO:0016051 GO:0047262 GO:0005794
XLOC_000482	86.74	3e-96	gi|350538915|ref|NP_001234365.1| DELLA protein GAI [Solanum lycopersicum]	K14494	GO:0009938 GO:0009867 GO:0009739 GO:0010200 GO:0010029 GO:0005829 GO:2000033 GO:0009723 GO:0009651 GO:2000377 GO:0009863 GO:0005515 GO:0003700 GO:0009737 GO:0010187 GO:0006355 GO:0009740 GO:0005634 GO:0042538
XLOC_000483	52.65	7e-64	gi|225449082|ref|XP_002274556.1| PREDICTED: uncharacterized protein sll0005 [Vitis vinifera]	K08869	GO:0005215 GO:0016772
XLOC_000484	58.82	6e-14	gi|225449082|ref|XP_002274556.1| PREDICTED: uncharacterized protein sll0005 [Vitis vinifera]		GO:0005215 GO:0016772
XLOC_000485	76.1	0	gi|225444537|ref|XP_002275370.1| PREDICTED: uncharacterized protein LOC100253669 [Vitis vinifera]		GO:0009505 GO:0005618 GO:0009506 GO:0031225
XLOC_000486	52.83	4e-06	gi|224121586|ref|XP_002330737.1| predicted protein [Populus trichocarpa]
XLOC_000487
XLOC_000488	73.39	5e-65	gi|255555489|ref|XP_002518781.1| DNA binding protein, putative [Ricinus communis]		GO:0003677 GO:0006355
XLOC_000489	85.64	3e-108	gi|225428782|ref|XP_002285205.1| PREDICTED: zinc-binding alcohol dehydrogenase domain-containing protein 2 [Vitis vinifera]	K07119 K08070	GO:0005737 GO:0008152 GO:0005739 GO:0032440 GO:0005777 GO:0006979 GO:0055114 GO:0000166 GO:0016491 GO:0047522 GO:0008270
XLOC_000490	74.93	0	gi|225428782|ref|XP_002285205.1| PREDICTED: zinc-binding alcohol dehydrogenase domain-containing protein 2 [Vitis vinifera]	K00069 K00059	GO:0005737 GO:0030728 GO:0016404 GO:0008152 GO:0003824 GO:0004303 GO:0004957 GO:0007565 GO:0007179 GO:0004316 GO:0097070 GO:0070403 GO:0007567 GO:0055114 GO:0000166 GO:0006633 GO:0016491 GO:0006693 GO:0070493 GO:0045786 GO:0005634 GO:0051287
XLOC_000491	75	9e-11	gi|359475200|ref|XP_002282080.2| PREDICTED: B3 domain-containing protein At3g19184-like [Vitis vinifera]
XLOC_000492	54.97	6e-46	gi|359475378|ref|XP_002282086.2| PREDICTED: uncharacterized protein LOC100257340 [Vitis vinifera]		GO:0010150
XLOC_000493	95.92	7e-64	gi|225428796|ref|XP_002285135.1| PREDICTED: pentatricopeptide repeat-containing protein At2g15690 [Vitis vinifera]		GO:0009507
XLOC_000494
XLOC_000495	78.55	2e-124	gi|356543538|ref|XP_003540217.1| PREDICTED: splicing factor U2af small subunit A-like [Glycine max]	K12836	GO:0005686 GO:0016607 GO:0008380 GO:0003723 GO:0005681 GO:0000166 GO:0006397 GO:0003676 GO:0000398 GO:0008270 GO:0005634
XLOC_000496	67.16	7e-21	gi|224056180|ref|XP_002298742.1| predicted protein [Populus trichocarpa]		GO:0005829 GO:0009506 GO:0009409
XLOC_000497	87.64	7e-44	gi|225428883|ref|XP_002285315.1| PREDICTED: uncharacterized protein LOC100241815 [Vitis vinifera]		GO:0005829 GO:0009506 GO:0009409
XLOC_000498	47.62	3e-08	gi|356512835|ref|XP_003525121.1| PREDICTED: BTB/POZ domain-containing protein At2g13690-like [Glycine max]
XLOC_000499	94.29	3e-42	gi|224145402|ref|XP_002325629.1| predicted protein [Populus trichocarpa]		GO:0008121 GO:0005750
XLOC_000500	68.18	9e-91	gi|225425900|ref|XP_002266763.1| PREDICTED: F-box protein SKIP14 [Vitis vinifera]
XLOC_000501	48.44	3e-52	gi|225425900|ref|XP_002266763.1| PREDICTED: F-box protein SKIP14 [Vitis vinifera]
XLOC_000502	61.54	1e-42	gi|359491033|ref|XP_002278671.2| PREDICTED: zinc finger protein VAR3, chloroplastic-like [Vitis vinifera]		GO:0005622 GO:0009507 GO:0009570 GO:0005515 GO:0009658 GO:0008270 GO:0005634
XLOC_000503	68.98	5e-93	gi|225456155|ref|XP_002282402.1| PREDICTED: translocon at the outer membrane of chloroplasts 64 [Vitis vinifera]	K02433	GO:0016884 GO:0005739 GO:0030956 GO:0050567 GO:0004040 GO:0007029 GO:0005515 GO:0070681 GO:0006424
XLOC_000504	74.55	5e-17	gi|351727705|ref|NP_001236914.1| SEL-1 precursor [Glycine max]
XLOC_000505	52.97	6e-34	gi|255579265|ref|XP_002530478.1| conserved hypothetical protein [Ricinus communis]		GO:0016020
XLOC_000506	73.12	4e-64	gi|255549605|ref|XP_002515854.1| molybdopterin biosynthesis protein, putative [Ricinus communis]	K03750 K15376	GO:0005737 GO:0032324 GO:0006777 GO:0005622 GO:0003824 GO:0005524 GO:0005886 GO:0030054 GO:0005856 GO:0016740 GO:0007529 GO:0045211 GO:0046872
XLOC_000507	63.95	1e-65	gi|255549605|ref|XP_002515854.1| molybdopterin biosynthesis protein, putative [Ricinus communis]	K15376	GO:0005737 GO:0032324 GO:0006777 GO:0005622 GO:0005524 GO:0005886 GO:0030054 GO:0005856 GO:0016740 GO:0007529 GO:0045211 GO:0046872
XLOC_000508	80.95	2e-51	gi|255549605|ref|XP_002515854.1| molybdopterin biosynthesis protein, putative [Ricinus communis]	K03831 K15376	GO:0005737 GO:0032324 GO:0006777 GO:0005622 GO:0003824 GO:0005524 GO:0005886 GO:0030054 GO:0005856 GO:0016740 GO:0007529 GO:0045211 GO:0046872
XLOC_000509	80.67	0	gi|359479151|ref|XP_002267319.2| PREDICTED: 4-diphosphocytidyl-2-C-methyl-D-erythritol kinase, chloroplastic/chromoplastic-like [Vitis vinifera]	K00919	GO:0016114 GO:0008299 GO:0019288 GO:0050515
XLOC_000510	63.28	4e-62	gi|225435913|ref|XP_002266870.1| PREDICTED: E3 ubiquitin-protein ligase RING1-like isoform 1 [Vitis vinifera]	K11982	GO:0004842 GO:0005515 GO:0008270
XLOC_000511	71.88	5e-07	gi|255564462|ref|XP_002523227.1| conserved hypothetical protein [Ricinus communis]
XLOC_000512	76.19	2e-13	gi|356549974|ref|XP_003543365.1| PREDICTED: cysteine proteinase inhibitor-like [Glycine max]
XLOC_000513	73.27	5e-46	gi|297805208|ref|XP_002870488.1| AMP binding protein [Arabidopsis lyrata subsp. lyrata]		GO:0008152 GO:0016208 GO:0003824 GO:0005829 GO:0003987 GO:0006083 GO:0009507 GO:0009570
XLOC_000514	83.81	0	gi|225451691|ref|XP_002278518.1| PREDICTED: acetyl-coenzyme A synthetase, cytoplasmic [Vitis vinifera]	K01895	GO:0005737 GO:0008152 GO:0016208 GO:0003824 GO:0005524 GO:0005739 GO:0005829 GO:0006085 GO:0003987 GO:0005634
XLOC_000515	84.19	0	gi|225454012|ref|XP_002280922.1| PREDICTED: 3-phosphoshikimate 1-carboxyvinyltransferase, chloroplastic [Vitis vinifera]	K00800 K13830	GO:0005737 GO:0003824 GO:0005524 GO:0003856 GO:0005829 GO:0016765 GO:0004764 GO:0003866 GO:0055114 GO:0009507 GO:0004765 GO:0009423 GO:0018920 GO:0003855 GO:0009073
XLOC_000516	66.07	2e-72	gi|224099151|ref|XP_002311384.1| predicted protein [Populus trichocarpa]	K12736 K12733 K09566	GO:0005737 GO:0071013 GO:0000413 GO:0006457 GO:0003755 GO:0005634
XLOC_000517	46.77	5e-18	gi|224140255|ref|XP_002323499.1| predicted protein [Populus trichocarpa]	K11584	GO:0008601 GO:0007165 GO:0000159
XLOC_000518	96.6	1e-85	gi|255556860|ref|XP_002519463.1| protein phosphatase 2a, regulatory subunit, putative [Ricinus communis]	K11584	GO:0005737 GO:0008601 GO:0007165 GO:0000159
XLOC_000519	76.39	3e-31	gi|356505271|ref|XP_003521415.1| PREDICTED: serine/threonine protein phosphatase 2A 57 kDa regulatory subunit B' beta isoform-like [Glycine max]	K11584	GO:0008601 GO:0007165 GO:0000159 GO:0005634
XLOC_000520
XLOC_000521	80.8	0	gi|255583239|ref|XP_002532384.1| 1-deoxyxylulose-5-phosphate synthase, putative [Ricinus communis]	K01662	GO:0008152 GO:0003824 GO:0016624 GO:0020011 GO:0016114 GO:0008299 GO:0019288 GO:0009228 GO:0008615 GO:0008661
XLOC_000522	94.81	5e-45	gi|255583239|ref|XP_002532384.1| 1-deoxyxylulose-5-phosphate synthase, putative [Ricinus communis]	K01662	GO:0008152 GO:0003824 GO:0016624 GO:0016114 GO:0008299 GO:0019288 GO:0009228 GO:0008615 GO:0008661
XLOC_000523	91.67	2e-21	gi|357114230|ref|XP_003558903.1| PREDICTED: glyceraldehyde-3-phosphate dehydrogenase B, chloroplastic-like [Brachypodium distachyon]		GO:0006096 GO:0006006 GO:0009535 GO:0009416 GO:0005829 GO:0016620 GO:0050661 GO:0010319 GO:0016020 GO:0009941 GO:0009744 GO:0046686 GO:0047100 GO:0055114 GO:0000166 GO:0009507 GO:0009570 GO:0019253 GO:0004365 GO:0048046 GO:0009409 GO:0051287
XLOC_000524	65	2e-54	gi|225457608|ref|XP_002273917.1| PREDICTED: uncharacterized protein LOC100242710 [Vitis vinifera]		GO:0005739 GO:0009535 GO:0009706 GO:0016020 GO:0009941 GO:0009507 GO:0009536
XLOC_000525	77.33	1e-144	gi|225440378|ref|XP_002270642.1| PREDICTED: inactive rhomboid protein 1 [Vitis vinifera]		GO:0016021 GO:0009506 GO:0006508 GO:0004252 GO:0005794
XLOC_000526
XLOC_000527	72.31	0	gi|224087429|ref|XP_002308163.1| GRAS family transcription factor [Populus trichocarpa]	K14494	GO:0009938 GO:0009867 GO:0009739 GO:0010200 GO:0010029 GO:2000033 GO:0009723 GO:0009651 GO:2000377 GO:0009863 GO:0005515 GO:0003700 GO:0009737 GO:0010187 GO:0006355 GO:0009740 GO:0005634 GO:0042538
XLOC_000528	77.27	9e-142	gi|359494718|ref|XP_002269727.2| PREDICTED: LOW QUALITY PROTEIN: endochitinase isoform 1 [Vitis vinifera]	K01183	GO:0009408 GO:0005975 GO:0005886 GO:0016998 GO:0006032 GO:0008061 GO:0009651 GO:0005576 GO:0005618 GO:0004568 GO:0048046 GO:0009809 GO:0050832
XLOC_000529	85.03	1e-89	gi|255537767|ref|XP_002509950.1| conserved hypothetical protein [Ricinus communis]	K14496	GO:0005737 GO:0004872 GO:0009738 GO:0010427 GO:0042803 GO:0080163 GO:0005515 GO:0005634
XLOC_000530
XLOC_000531
XLOC_000532	92.72	0	gi|350536161|ref|NP_001234744.1| MAP kinase kinase [Solanum lycopersicum]		GO:0005737 GO:0004672 GO:0005524 GO:0000165 GO:0004674 GO:0016310 GO:0019901 GO:0016301 GO:0004708 GO:0005829 GO:0007165 GO:0000166 GO:0004713 GO:0005515 GO:0006468 GO:0005634 GO:0000187 GO:0016772
XLOC_000533	96.55	3e-72	gi|356568994|ref|XP_003552692.1| PREDICTED: heat shock cognate 70 kDa protein 2-like isoform 2 [Glycine max]	K03283	GO:0005737 GO:0009408 GO:0005524 GO:0005739 GO:0005886 GO:0030529 GO:0006950 GO:0005829 GO:0008180 GO:0006457 GO:0000166 GO:0051082 GO:0005515 GO:0016887 GO:0005634 GO:0009986
XLOC_000534	89.74	1e-47	gi|302788380|ref|XP_002975959.1| hypothetical protein SELMODRAFT_104343, partial [Selaginella moellendorffii]	K03283	GO:0005737 GO:0070062 GO:0009408 GO:0005524 GO:0005739 GO:0030529 GO:0006950 GO:0005829 GO:0042623 GO:0006457 GO:0051726 GO:0000166 GO:0051082 GO:0005515 GO:0016887 GO:0051085 GO:0005634 GO:0009986
XLOC_000535	84.72	7e-168	gi|359486799|ref|XP_002283532.2| PREDICTED: heat shock cognate 70 kDa protein isoform 2 [Vitis vinifera]	K03283	GO:0005737 GO:0009408 GO:0005524 GO:0005739 GO:0005886 GO:0030529 GO:0045892 GO:0006950 GO:0005829 GO:0006457 GO:0000166 GO:0051082 GO:0005515 GO:0016887 GO:0005634 GO:0009986
XLOC_000536	72.39	0	gi|225427985|ref|XP_002277695.1| PREDICTED: uncharacterized protein LOC100260696 [Vitis vinifera]		GO:0080167 GO:0016021 GO:0055085
XLOC_000537	80.99	1e-63	gi|224134066|ref|XP_002327747.1| predicted protein [Populus trichocarpa]		GO:0006952 GO:0051707 GO:0009506 GO:0031225
XLOC_000538	65.42	5e-136	gi|225435325|ref|XP_002285171.1| PREDICTED: double-stranded RNA-binding protein 2-like [Vitis vinifera]		GO:0010267 GO:0005622 GO:0003725 GO:0003723 GO:0005515 GO:0005634
XLOC_000539	99.26	7e-78	gi|357516805|ref|XP_003628691.1| Histone H3 [Medicago truncatula]	K11253	GO:0006334 GO:0040010 GO:0003677 GO:0000786 GO:0002119 GO:0000003 GO:0060968 GO:0040007 GO:0006333 GO:0009792 GO:0005634
XLOC_000540	85.07	3e-31	gi|225450193|ref|XP_002264293.1| PREDICTED: ras-related protein RGP1 [Vitis vinifera]	K07905 K07976 K07904	GO:0015031 GO:0006184 GO:0003924 GO:0007264 GO:0005739 GO:0005886 GO:0000910 GO:0005768 GO:0016192 GO:0005829 GO:0072659 GO:0005802 GO:0016020 GO:0000166 GO:0032154 GO:0005525 GO:0031175 GO:0007049
XLOC_000541	83.97	1e-70	gi|350539449|ref|NP_001234138.1| profilin [Solanum lycopersicum]	K05759	GO:0005737 GO:0030041 GO:0030036 GO:0042989 GO:0008154 GO:0005886 GO:0030837 GO:0000915 GO:0000910 GO:0007010 GO:0009524 GO:0005829 GO:0006928 GO:0003785 GO:0045010 GO:0006907 GO:0003779 GO:0030587 GO:0005515 GO:0050765 GO:0015629 GO:0005634
XLOC_000542	82.8	7e-90	gi|255541908|ref|XP_002512018.1| serine/threonine protein kinase, putative [Ricinus communis]	K08856	GO:0004672 GO:0005524 GO:0004674 GO:0016301 GO:0048471 GO:0016020 GO:0046777 GO:0045944 GO:0005798 GO:0004715 GO:0006468 GO:0016772
XLOC_000543	74.07	4e-146	gi|255541906|ref|XP_002512017.1| Agmatine deiminase, putative [Ricinus communis]	K10536	GO:0004668
XLOC_000544	73.5	0	gi|224134154|ref|XP_002327769.1| coniferylaldehyde 5- hydroxylase [Populus trichocarpa]	K00517	GO:0005506 GO:0016705 GO:0009055 GO:0019825 GO:0055114 GO:0020037
XLOC_000545	87.55	2e-154	gi|224139144|ref|XP_002322991.1| predicted protein [Populus trichocarpa]	K15110 K15103 K15112 K15100	GO:0005743 GO:0005739 GO:0006810 GO:0005215 GO:0016021 GO:0055085 GO:0016020 GO:0006839
XLOC_000546	61.64	5e-90	gi|255550487|ref|XP_002516294.1| cytochrome P450, putative [Ricinus communis]	K00490	GO:0005737 GO:0004497 GO:0055078 GO:0036101 GO:0005506 GO:0016705 GO:0019369 GO:0016324 GO:0042360 GO:0008392 GO:0018685 GO:0030195 GO:0003095 GO:0001676 GO:0050051 GO:0047057 GO:0009055 GO:0005792 GO:0042371 GO:0005789 GO:0003091 GO:0055114 GO:0019825 GO:0070330 GO:0020037 GO:0017144 GO:0019373 GO:0000038
XLOC_000547	61.11	5e-34	gi|359484438|ref|XP_003633108.1| PREDICTED: LOW QUALITY PROTEIN: secologanin synthase-like [Vitis vinifera]		GO:0005506 GO:0016705 GO:0009055 GO:0055114 GO:0019825 GO:0020037
XLOC_000548	41.67	1e-07	gi|359472963|ref|XP_003631222.1| PREDICTED: uncharacterized protein LOC100243974 [Vitis vinifera]
XLOC_000549	84.75	5e-64	gi|356526905|ref|XP_003532056.1| PREDICTED: F-box/kelch-repeat protein SKIP11-like [Glycine max]		GO:0005634
XLOC_000550	82.95	3e-129	gi|255587925|ref|XP_002534442.1| conserved hypothetical protein [Ricinus communis]		GO:0005737 GO:0005856 GO:0070294 GO:0016567 GO:0005829 GO:0072156 GO:0003779 GO:0015629 GO:0005634
XLOC_000551	89.78	9e-61	gi|225447510|ref|XP_002265690.1| PREDICTED: probable acetyl-CoA acetyltransferase, cytosolic 2 [Vitis vinifera]	K00626	GO:0008152 GO:0003824 GO:0005739 GO:0016747 GO:0005829 GO:0003985 GO:0006631
XLOC_000552	89.36	8e-147	gi|359485845|ref|XP_002268128.2| PREDICTED: uncharacterized protein sll1770-like [Vitis vinifera]	K08869 K03688	GO:0004672 GO:0005524 GO:0005215 GO:0006744 GO:0009507 GO:0006468 GO:0010287 GO:0016772
XLOC_000553
XLOC_000554	93.48	4e-159	gi|225452186|ref|XP_002265881.1| PREDICTED: prohibitin-1, mitochondrial [Vitis vinifera]		GO:0005743 GO:0005739 GO:0016020 GO:0006457 GO:0005634
XLOC_000555	77.61	9e-27	gi|225464142|ref|XP_002265566.1| PREDICTED: protein YIPF5 [Vitis vinifera]		GO:0016020
XLOC_000556	83.06	1e-66	gi|225464142|ref|XP_002265566.1| PREDICTED: protein YIPF5 [Vitis vinifera]		GO:0015031 GO:0016192 GO:0030134 GO:0016021 GO:0016020 GO:0005789 GO:0042175 GO:0000139
XLOC_000557	68.71	7e-55	gi|359476080|ref|XP_002282016.2| PREDICTED: uncharacterized protein LOC100262933 [Vitis vinifera]
XLOC_000558	75.61	3e-92	gi|224142087|ref|XP_002324390.1| predicted protein, partial [Populus trichocarpa]		GO:0003735 GO:0005622 GO:0005840 GO:0006412
XLOC_000559	92.71	1e-48	gi|357144975|ref|XP_003573479.1| PREDICTED: DNA-directed RNA polymerase II subunit RPB1-like [Brachypodium distachyon]	K03006	GO:0031625 GO:0004672 GO:0003899 GO:0003677 GO:0005730 GO:0005739 GO:0016740 GO:0005829 GO:0005665 GO:0003968 GO:0030447 GO:0009507 GO:0006351 GO:0005773 GO:0005515 GO:0009506 GO:0006468 GO:0006355 GO:0005634 GO:0016779 GO:0006366 GO:0046872
XLOC_000560	89.14	3e-154	gi|225459758|ref|XP_002285900.1| PREDICTED: DNA-directed RNA polymerase II subunit RPB1-like [Vitis vinifera]	K03018 K03006 K02999	GO:0005736 GO:0003899 GO:0003677 GO:0005730 GO:0005666 GO:0006383 GO:0005665 GO:0006351 GO:0045087 GO:0008270 GO:0032549 GO:0005634 GO:0032728 GO:0006366
XLOC_000561	86.23	7e-102	gi|359496145|ref|XP_002270350.2| PREDICTED: phospholipase D delta-like [Vitis vinifera]	K01115	GO:0008152 GO:0003824 GO:0005886 GO:0005509 GO:0016020 GO:0046470 GO:0006643 GO:0009395 GO:0009789 GO:0009816 GO:0006979 GO:0046686 GO:0004630 GO:0009507 GO:0005515 GO:0009506 GO:0005546
XLOC_000562	73.11	2e-106	gi|224117208|ref|XP_002331748.1| predicted protein [Populus trichocarpa]	K01115	GO:0008152 GO:0003824 GO:0005886 GO:0005509 GO:0016020 GO:0046470 GO:0006643 GO:0009395 GO:0009789 GO:0009816 GO:0006979 GO:0046686 GO:0004630 GO:0009507 GO:0005515 GO:0009506 GO:0005546
XLOC_000563	91.29	0	gi|225459758|ref|XP_002285900.1| PREDICTED: DNA-directed RNA polymerase II subunit RPB1-like [Vitis vinifera]	K03018 K03006 K02999	GO:0005736 GO:0003899 GO:0003677 GO:0005730 GO:0016740 GO:0005666 GO:0006383 GO:0005665 GO:0006351 GO:0008270 GO:0032549 GO:0005634 GO:0016779 GO:0006366
XLOC_000564
XLOC_000565	79.8	5e-111	gi|225435688|ref|XP_002285688.1| PREDICTED: uncharacterized protein LOC100250156 [Vitis vinifera]		GO:0009941
XLOC_000566	43.48	1e-28	gi|359478784|ref|XP_002283424.2| PREDICTED: uncharacterized protein LOC100246694 [Vitis vinifera]
XLOC_000567	94.83	2e-70	gi|255550952|ref|XP_002516524.1| casein kinase, putative [Ricinus communis]		GO:0004672 GO:0005524 GO:0004674 GO:0016301 GO:0006468 GO:0016772
XLOC_000568	92.79	6e-144	gi|242089875|ref|XP_002440770.1| hypothetical protein SORBIDRAFT_09g006270 [Sorghum bicolor]		GO:0004672 GO:0005524 GO:0004674 GO:0016301 GO:0006468 GO:0016772
XLOC_000569
XLOC_000570
XLOC_000571	72.22	3e-65	gi|350537615|ref|NP_001234301.1| WRKY transcription factor 1 [Solanum lycopersicum]		GO:0031347 GO:0009751 GO:0010200 GO:0009611 GO:0050691 GO:0002237 GO:0043565 GO:0005515 GO:0003700 GO:0006355 GO:0042742 GO:0050832 GO:0005634
XLOC_000572	82.82	0	gi|225443166|ref|XP_002264352.1| PREDICTED: uncharacterized protein LOC100263772 [Vitis vinifera]		GO:0009571 GO:0010207 GO:0009507 GO:0009570
XLOC_000573	84.52	6e-72	gi|225443148|ref|XP_002263504.1| PREDICTED: magnesium transporter MRS2-1-like [Vitis vinifera]		GO:0005886 GO:0030001 GO:0015095 GO:0046873 GO:0055085 GO:0016020
XLOC_000574
XLOC_000575	72.82	1e-83	gi|225457015|ref|XP_002282501.1| PREDICTED: probable boron transporter 2 [Vitis vinifera]		GO:0015301 GO:0005886 GO:0046713 GO:0005452 GO:0016021 GO:0016020 GO:0080139 GO:0006820
XLOC_000576
XLOC_000577	91.89	5e-149	gi|225456672|ref|XP_002272267.1| PREDICTED: hypersensitive-induced response protein 1 isoform 3 [Vitis vinifera]		GO:0005886 GO:0016020 GO:0043424 GO:0005773 GO:0005515 GO:0009506 GO:0005774 GO:0005794
XLOC_000578	81.17	1e-84	gi|356519459|ref|XP_003528390.1| PREDICTED: root phototropism protein 3-like [Glycine max]		GO:0009958 GO:0005886 GO:0009416 GO:0004871 GO:0071944
XLOC_000579	75.21	2e-54	gi|224095867|ref|XP_002310497.1| predicted protein, partial [Populus trichocarpa]	K13412	GO:0005737 GO:0004672 GO:0000287 GO:0005524 GO:0005886 GO:0004674 GO:0005509 GO:0004683 GO:0016301 GO:0046777 GO:0004713 GO:0005515 GO:0006468 GO:0007243 GO:0016772
XLOC_000580	70.33	3e-86	gi|359473086|ref|XP_003631247.1| PREDICTED: choline-phosphate cytidylyltransferase B-like isoform 1 [Vitis vinifera]	K00967 K00968	GO:0003824 GO:0006657 GO:0009628 GO:0042587 GO:0001541 GO:0007283 GO:0009058 GO:0005789 GO:0006656 GO:0004105 GO:0005634 GO:0016779
XLOC_000581
XLOC_000582	50	5e-30	gi|359473022|ref|XP_003631232.1| PREDICTED: RING-H2 finger protein ATL47-like [Vitis vinifera]		GO:0009651 GO:0004842 GO:0005515 GO:0008270
XLOC_000583	79.07	2e-61	gi|359476747|ref|XP_003631882.1| PREDICTED: acyl carrier protein 2, mitochondrial-like [Vitis vinifera]	K03955 K02078	GO:0005747 GO:0008610 GO:0005739 GO:0005759 GO:0006120 GO:0006633 GO:0000036 GO:0031177 GO:0048037
XLOC_000584	87.31	0	gi|356566955|ref|XP_003551690.1| PREDICTED: calreticulin-3-like, partial [Glycine max]	K08057 K08054	GO:0005509 GO:0005788 GO:0016021 GO:0030246 GO:0050821 GO:0006457 GO:0005789 GO:0051082 GO:0005783
XLOC_000585	39.32	7e-14	gi|357478453|ref|XP_003609512.1| hypothetical protein MTR_4g116500 [Medicago truncatula]
XLOC_000586	69.91	6e-108	gi|225425936|ref|XP_002273043.1| PREDICTED: uncharacterized protein LOC100252714 [Vitis vinifera]		GO:0016020 GO:0006508
XLOC_000587	64.97	3e-58	gi|224107703|ref|XP_002314570.1| predicted protein [Populus trichocarpa]		GO:0032588 GO:0009651 GO:0007034
XLOC_000588	43.75	4e-18	gi|359473545|ref|XP_002267770.2| PREDICTED: uncharacterized protein LOC100257864 [Vitis vinifera]		GO:0032588 GO:0009651 GO:0007034
XLOC_000589	42.57	2e-27	gi|359473545|ref|XP_002267770.2| PREDICTED: uncharacterized protein LOC100257864 [Vitis vinifera]		GO:0032588 GO:0009651 GO:0007034
XLOC_000590
XLOC_000591	76.54	2e-93	gi|224142087|ref|XP_002324390.1| predicted protein, partial [Populus trichocarpa]		GO:0003735 GO:0005622 GO:0005840 GO:0006412
XLOC_000592	82.99	1e-84	gi|225434205|ref|XP_002279785.1| PREDICTED: 60S ribosome subunit biogenesis protein NIP7 homolog [Vitis vinifera]	K07565	GO:0042273 GO:0042254 GO:0005730 GO:0003723 GO:0005829 GO:0042255 GO:0030687 GO:0005634
XLOC_000593	86.52	7e-110	gi|225463838|ref|XP_002264396.1| PREDICTED: anaphase-promoting complex subunit cdc20 [Vitis vinifera]	K03363 K03364	GO:0005737 GO:0000922 GO:0005730 GO:0043234 GO:0031145 GO:0051301 GO:0005834 GO:0005680 GO:0008054 GO:0007067 GO:0007092 GO:0004871 GO:0007165 GO:0051488 GO:0005515 GO:0008022 GO:0005634 GO:0005813 GO:0019899 GO:0007049
XLOC_000594	77.5	4e-13	gi|224126635|ref|XP_002319886.1| predicted protein [Populus trichocarpa]
XLOC_000595	70.15	4e-29	gi|297793429|ref|XP_002864599.1| hypothetical protein ARALYDRAFT_919104 [Arabidopsis lyrata subsp. lyrata]
XLOC_000596	58.84	1e-69	gi|255557967|ref|XP_002520012.1| ATP binding protein, putative [Ricinus communis]		GO:0004672 GO:0044183 GO:0005524 GO:0000911 GO:0009558 GO:0004674 GO:0009524 GO:0006468 GO:0016772
XLOC_000597
XLOC_000598	90.48	5e-19	gi|255566243|ref|XP_002524109.1| cell division cycle, putative [Ricinus communis]	K03363	GO:0005834 GO:0004871 GO:0007165 GO:0033597 GO:0005634
XLOC_000599	62.69	4e-37	gi|356499614|ref|XP_003518633.1| PREDICTED: putative lipid phosphate phosphatase 3, chloroplastic-like isoform 2 [Glycine max]		GO:0003824 GO:0005886 GO:0006644 GO:0016020 GO:0005887 GO:0008195
XLOC_000600	48.11	4e-19	gi|351722239|ref|NP_001237237.1| uncharacterized protein LOC100306593 [Glycine max]
XLOC_000601	66.67	4e-44	gi|224080165|ref|XP_002306039.1| predicted protein, partial [Populus trichocarpa]		GO:0005739
XLOC_000602	100	4e-25	gi|350539876|ref|NP_001233792.1| TCP transcription factor 5 [Solanum lycopersicum]		GO:0045962("positive regulation of development, heterochronic"); GO:0048366("leaf development"); GO:0009965("leaf morphogenesis"); GO:0005515("protein binding"); GO:0003700("sequence-specific DNA binding transcription factor activity"); GO:0030154("cell differentiation"); GO:0006355("regulation of transcription, DNA-dependent");
XLOC_000603	67.46	4e-34	gi|350539876|ref|NP_001233792.1| TCP transcription factor 5 [Solanum lycopersicum]
XLOC_000604	90.23	5e-126	gi|115445821|ref|NP_001046690.1| Os02g0321900 [Oryza sativa Japonica Group]	K02865	GO:0003735 GO:0002181 GO:0005622 GO:0005840 GO:0015934 GO:0003723 GO:0022625 GO:0005829 GO:0006412
XLOC_000605	74.51	7e-78	gi|359479516|ref|XP_002275749.2| PREDICTED: ferredoxin-3, chloroplastic-like isoform 1 [Vitis vinifera]	K02639	GO:0051537 GO:0022900 GO:0006124 GO:0008198 GO:0051536 GO:0009055 GO:0009507 GO:0005515
XLOC_000606	99.18	4e-82	gi|350534834|ref|NP_001234162.1| cytoplasmic ribosomal protein S13 [Solanum lycopersicum]	K02953	GO:0003735 GO:0005622 GO:0005840 GO:0005730 GO:0033119 GO:0005829 GO:0022627 GO:0003729 GO:0006412
XLOC_000607	90.72	1e-144	gi|359488461|ref|XP_002274777.2| PREDICTED: 60S ribosomal protein L7a-like [Vitis vinifera]	K02936	GO:0003735 GO:0005840 GO:0042254 GO:0030529 GO:0022625 GO:0006412 GO:0005624 GO:0042788
XLOC_000608	86.73	3e-69	gi|255552073|ref|XP_002517081.1| heat shock protein 70 (HSP70)-interacting protein, putative [Ricinus communis]		GO:0005829
XLOC_000609	50.55	3e-21	gi|356531501|ref|XP_003534316.1| PREDICTED: uncharacterized protein LOC100813000 [Glycine max]
XLOC_000610
XLOC_000611	72.28	1e-35	gi|224122446|ref|XP_002330483.1| predicted protein [Populus trichocarpa]		GO:0009535 GO:0016020 GO:0015979 GO:0009523
XLOC_000612	64.19	3e-123	gi|225467372|ref|XP_002267529.1| PREDICTED: protein SENSITIVE TO PROTON RHIZOTOXICITY 1-like [Vitis vinifera]		GO:0005622 GO:0003676 GO:0005515 GO:0003700 GO:0006355 GO:0008270 GO:0005634
XLOC_000613	69.51	2e-29	gi|255551581|ref|XP_002516836.1| conserved hypothetical protein [Ricinus communis]
XLOC_000614	49.79	5e-32	gi|255570968|ref|XP_002526435.1| conserved hypothetical protein [Ricinus communis]
XLOC_000615	86.61	6e-122	gi|359490486|ref|XP_003634098.1| PREDICTED: uncharacterized protein LOC100242348 [Vitis vinifera]		GO:0005737 GO:0004672 GO:0005524 GO:0000165 GO:0004709 GO:0004674 GO:0016301 GO:0046777 GO:0000166 GO:0071260 GO:0005515 GO:0006468 GO:0007243 GO:0016772
XLOC_000616	82.78	1e-107	gi|225464509|ref|XP_002269721.1| PREDICTED: SKP1-like protein 21-like [Vitis vinifera]	K03094	GO:0005737 GO:0031146 GO:0016567 GO:0005829 GO:0019005 GO:0006511 GO:0004842 GO:0005515 GO:0005634
XLOC_000617	77.5	5e-88	gi|225464515|ref|XP_002270104.1| PREDICTED: short-chain dehydrogenase TIC 32, chloroplastic [Vitis vinifera]		GO:0008152 GO:0005739 GO:0055114 GO:0000166 GO:0016491
XLOC_000618	76.04	1e-153	gi|363814467|ref|NP_001242868.1| uncharacterized protein LOC100796920 [Glycine max]		GO:0008152 GO:0005739 GO:0055114 GO:0000166 GO:0016491
XLOC_000619
XLOC_000620	91.54	4e-73	gi|350536199|ref|NP_001234234.1| chloroplast threonine deaminase 1 precursor [Solanum lycopersicum]	K01754	GO:0009082 GO:0008152 GO:0003824 GO:0006567 GO:0009099 GO:0005739 GO:0030170 GO:0009097 GO:0006520 GO:0006566 GO:0004794
XLOC_000621	100	9e-70	gi|350540060|ref|NP_001234630.1| autophagy 8a [Solanum lycopersicum]	K10435 K08341	GO:0005737 GO:0048487 GO:0006914 GO:0015031 GO:0005622 GO:0050811 GO:0000045 GO:0008017 GO:0005829 GO:0031090 GO:0005875 GO:0005874 GO:0031410 GO:0005515 GO:0005776 GO:0000421 GO:0000139 GO:0012505 GO:0005794
XLOC_000622	66.47	4e-57	gi|359494049|ref|XP_002277977.2| PREDICTED: uncharacterized protein LOC100267501 [Vitis vinifera]		GO:0003677
XLOC_000623	92.51	7e-110	gi|350539001|ref|NP_001234625.1| aquaporin [Solanum lycopersicum]	K09864 K09872 K09873	GO:0005737 GO:0005372 GO:0005886 GO:0006810 GO:0015250 GO:0016324 GO:0051739 GO:0015793 GO:0006884 GO:0071280 GO:0005215 GO:0071288 GO:0003097 GO:0016021 GO:0055085 GO:0009925 GO:0016020 GO:0005887 GO:0070295 GO:0015670 GO:0016323 GO:0015168 GO:0005515 GO:0006833 GO:0071320
XLOC_000624
XLOC_000625
XLOC_000626	78.59	1e-179	gi|356536107|ref|XP_003536581.1| PREDICTED: ATP-dependent Clp protease proteolytic subunit-related protein 1, chloroplastic-like [Glycine max]	K01358	GO:0009534 GO:0005739 GO:0009840 GO:0009368 GO:0005829 GO:0009532 GO:0009941 GO:0009507 GO:0009570 GO:0005515 GO:0006508 GO:0004252
XLOC_000627	67.61	3e-90	gi|357465853|ref|XP_003603211.1| hypothetical protein MTR_3g105080 [Medicago truncatula]
XLOC_000628	81.66	1e-83	gi|255550167|ref|XP_002516134.1| conserved hypothetical protein [Ricinus communis]		GO:0048645 GO:0006511 GO:0004842 GO:0010252
XLOC_000629	80.9	1e-47	gi|297827115|ref|XP_002881440.1| kelch repeat-containing protein [Arabidopsis lyrata subsp. lyrata]
XLOC_000630	86.24	3e-106	gi|224081120|ref|XP_002306300.1| predicted protein [Populus trichocarpa]	K14396	GO:0005737 GO:0006378 GO:0008143 GO:0003723 GO:0000166 GO:0003676 GO:0005515 GO:0005634
XLOC_000631	82.52	5e-141	gi|255564466|ref|XP_002523229.1| cysteine desulfurylase, putative [Ricinus communis]	K11717 K01766	GO:0008152 GO:0008483 GO:0030170 GO:0016226 GO:0031071 GO:0005515 GO:0009000
XLOC_000632	80.92	4e-66	gi|225435925|ref|XP_002267920.1| PREDICTED: cysteine desulfurase 2, chloroplastic [Vitis vinifera]	K11717 K01766	GO:0008483 GO:0030170 GO:0016226 GO:0006534 GO:0031071 GO:0005515 GO:0004123 GO:0009000
XLOC_000633	92.76	2e-90	gi|255571087|ref|XP_002526494.1| 40S ribosomal protein S11, putative [Ricinus communis]	K02949	GO:0003735 GO:0002181 GO:0005622 GO:0005840 GO:0005829 GO:0019843 GO:0022627 GO:0006412
XLOC_000634	55.75	7e-63	gi|350536631|ref|NP_001234512.1| ethylene response factor 5 [Solanum lycopersicum]	K09286	GO:0003677 GO:0045893 GO:0010200 GO:0009414 GO:0009873 GO:0005515 GO:0003700 GO:0006355 GO:0005634
XLOC_000635
XLOC_000636
XLOC_000637	68.8	2e-90	gi|225440003|ref|XP_002281642.1| PREDICTED: 31 kDa ribonucleoprotein, chloroplastic isoform 1 [Vitis vinifera]	K13126	GO:0005737 GO:0008143 GO:0003723 GO:0000166 GO:0009507 GO:0003676
XLOC_000638	80.73	2e-111	gi|224081993|ref|XP_002306549.1| predicted protein, partial [Populus trichocarpa]	K11807 K11804 K11795	GO:0080008 GO:0006006 GO:0042826 GO:0000122 GO:0001701 GO:0032869 GO:0005829 GO:0045717 GO:0042393 GO:0000166 GO:0005515 GO:0004857 GO:0055082 GO:0008361 GO:0035264 GO:0005634
XLOC_000639	90	2e-128	gi|350538187|ref|NP_001233819.1| xyloglucan endotransglucosylase-hydrolase XTH6 precursor [Solanum lycopersicum]	K08235	GO:0010411 GO:0004553 GO:0005975 GO:0033946 GO:0009277 GO:0016798 GO:0006073 GO:0031505 GO:0080039 GO:0005618 GO:0016762 GO:0048046 GO:0005794
XLOC_000640	83.46	0	gi|225461963|ref|XP_002266700.1| PREDICTED: protein kinase G11A-like [Vitis vinifera]	K04373 K08286	GO:0005737 GO:0004672 GO:0000287 GO:0005524 GO:0004674 GO:0019901 GO:0016301 GO:0005829 GO:0007165 GO:0002224 GO:0005515 GO:0006468 GO:0007243 GO:0005819 GO:0005634 GO:0016772
XLOC_000641	70.34	2e-39	gi|224087029|ref|XP_002308035.1| predicted protein [Populus trichocarpa]
XLOC_000642	69.77	2e-114	gi|225457598|ref|XP_002272859.1| PREDICTED: glutamate receptor 3.3 [Vitis vinifera]	K05387	GO:0030288 GO:0005886 GO:0006874 GO:0006810 GO:0030054 GO:0005215 GO:0009416 GO:0016021 GO:0007186 GO:0006811 GO:0004965 GO:0016020 GO:0004970 GO:0005234 GO:0005515 GO:0006816 GO:0005262 GO:0005217
XLOC_000643	72.89	2e-118	gi|255539276|ref|XP_002510703.1| glutamate receptor 3 plant, putative [Ricinus communis]	K05387	GO:0006874 GO:0006810 GO:0071230 GO:0008066 GO:0005215 GO:0009416 GO:0016021 GO:0007186 GO:0004965 GO:0016020 GO:0004970 GO:0005234 GO:0005515 GO:0006816 GO:0004930 GO:0005262 GO:0005217
XLOC_000644	92.86	2e-98	gi|255568854|ref|XP_002525398.1| ATP-citrate synthase, putative [Ricinus communis]	K01648	GO:0005737 GO:0008152 GO:0044262 GO:0003824 GO:0005524 GO:0005730 GO:0005739 GO:0005886 GO:0003878 GO:0016829 GO:0005829 GO:0009346 GO:0006085 GO:0046912 GO:0006633 GO:0006101 GO:0016874 GO:0004775 GO:0048037 GO:0005634 GO:0046872
XLOC_000645	92	5e-08	gi|224102459|ref|XP_002312686.1| predicted protein [Populus trichocarpa]
XLOC_000646	96.15	2e-13	gi|356516949|ref|XP_003527153.1| PREDICTED: acyl-protein thioesterase 2-like [Glycine max]
XLOC_000647
XLOC_000648	80.34	5e-167	gi|225430308|ref|XP_002285174.1| PREDICTED: UDP-sugar transporter UST74c [Vitis vinifera]	K15281 K15356	GO:0005338 GO:0016021 GO:0055085 GO:0016020 GO:0015780 GO:0008643 GO:0000139 GO:0005794
XLOC_000649	70.51	1e-96	gi|359476140|ref|XP_002282711.2| PREDICTED: probable LRR receptor-like serine/threonine-protein kinase At1g56130-like [Vitis vinifera]		GO:0004672 GO:0005524 GO:0007169 GO:0005886 GO:0004674 GO:0016301 GO:0004713 GO:0009506 GO:0006468 GO:0016772
XLOC_000650	63.46	3e-13	gi|225430308|ref|XP_002285174.1| PREDICTED: UDP-sugar transporter UST74c [Vitis vinifera]
XLOC_000651
XLOC_000652	84.85	2e-68	gi|224141905|ref|XP_002324301.1| predicted protein, partial [Populus trichocarpa]	K02109
XLOC_000653	82.93	3e-60	gi|42573277|ref|NP_974735.1| signal recognition particle receptor subunit beta [Arabidopsis thaliana]		GO:0005047
XLOC_000654	45.93	2e-33	gi|359473240|ref|XP_003631275.1| PREDICTED: LOW QUALITY PROTEIN: CRS2-associated factor 2, chloroplastic-like [Vitis vinifera]		GO:0000373 GO:0003723
XLOC_000655	72.56	4e-129	gi|225425575|ref|XP_002267079.1| PREDICTED: CRS2-associated factor 2, chloroplastic [Vitis vinifera]		GO:0000373 GO:0003723
XLOC_000656	82	3e-21	gi|359473203|ref|XP_002265544.2| PREDICTED: signal recognition particle receptor subunit beta-like [Vitis vinifera]		GO:0005047
XLOC_000657	67.57	2e-79	gi|224118994|ref|XP_002331299.1| predicted protein [Populus trichocarpa]		GO:0003677 GO:0046983
XLOC_000658	88.5	0	gi|225461808|ref|XP_002285634.1| PREDICTED: probable rhamnose biosynthetic enzyme 1 [Vitis vinifera]	K01784 K01710	GO:0045226 GO:0044237 GO:0003824 GO:0048040 GO:0005829 GO:0000166 GO:0008460 GO:0016857 GO:0003978 GO:0009103 GO:0009225 GO:0050662
XLOC_000659	73.2	7e-39	gi|224118994|ref|XP_002331299.1| predicted protein [Populus trichocarpa]
XLOC_000660	87.1	7e-97	gi|255579574|ref|XP_002530628.1| protein phosphatase 2c, putative [Ricinus communis]		GO:0008287 GO:0003824 GO:0004722 GO:0006470
XLOC_000661	85.6	4e-62	gi|224133604|ref|XP_002327636.1| predicted protein [Populus trichocarpa]		GO:0008270
XLOC_000662	86.18	3e-143	gi|240256489|ref|NP_201407.4| iron ion binding / oxidoreductase/ oxidoreductase protein [Arabidopsis thaliana]	K00472	GO:0004656 GO:0005506 GO:0016705 GO:0005788 GO:0016222 GO:0016706 GO:0016702 GO:0018401 GO:0055114 GO:0016491 GO:0005783 GO:0031418
XLOC_000663	84.34	1e-98	gi|255580663|ref|XP_002531154.1| conserved hypothetical protein [Ricinus communis]
XLOC_000664
XLOC_000665
XLOC_000666	63.01	2e-14	gi|359496529|ref|XP_002272810.2| PREDICTED: protein MID1-COMPLEMENTING ACTIVITY 1-like [Vitis vinifera]
XLOC_000667	72.63	2e-90	gi|255561457|ref|XP_002521739.1| auxin:hydrogen symporter, putative [Ricinus communis]		GO:0009926 GO:0016021 GO:0055085 GO:0009672
XLOC_000668	57	6e-28	gi|255561457|ref|XP_002521739.1| auxin:hydrogen symporter, putative [Ricinus communis]		GO:0009926 GO:0016021 GO:0055085 GO:0009672
XLOC_000669	78.86	0	gi|225443594|ref|XP_002278698.1| PREDICTED: receptor-like protein kinase HSL1-like [Vitis vinifera]		GO:0004672 GO:0005524 GO:0007169 GO:0005886 GO:0004674 GO:0016301 GO:0004713 GO:0005515 GO:0006468 GO:0016772
XLOC_000670	53.68	2e-22	gi|359480998|ref|XP_003632552.1| PREDICTED: probable ADP-ribosylation factor GTPase-activating protein AGD14-like [Vitis vinifera]		GO:0003677 GO:0005886 GO:0004674 GO:0032312 GO:0046777 GO:0008060 GO:0008270 GO:0005634
XLOC_000671	65.58	5e-80	gi|359480986|ref|XP_002266794.2| PREDICTED: uncharacterized protein LOC100248405 [Vitis vinifera]
XLOC_000672	39.86	2e-08	gi|255580270|ref|XP_002530965.1| conserved hypothetical protein [Ricinus communis]
XLOC_000673
XLOC_000674
XLOC_000675	52.8	4e-15	gi|225452376|ref|XP_002275607.1| PREDICTED: uncharacterized protein LOC100264681 [Vitis vinifera]
XLOC_000676	59.61	2e-91	gi|224134703|ref|XP_002327469.1| predicted protein [Populus trichocarpa]
XLOC_000677	81.63	6e-81	gi|224123352|ref|XP_002330294.1| predicted protein [Populus trichocarpa]	K15901	GO:0005829 GO:0005634
XLOC_000678	91.08	0	gi|350534490|ref|NP_001234399.1| Dem2 protein [Solanum lycopersicum]		GO:0005737 GO:0005829 GO:0030447 GO:0035690 GO:0005635
XLOC_000679
XLOC_000680	81.82	1e-09	gi|359483296|ref|XP_002265811.2| PREDICTED: pyrophosphate-energized membrane proton pump 3 [Vitis vinifera]
XLOC_000681	88.89	9e-55	gi|356521548|ref|XP_003529416.1| PREDICTED: pyrophosphate-energized membrane proton pump 3-like [Glycine max]	K01507	GO:0016020 GO:0009678 GO:0004427 GO:0005773 GO:0015992
XLOC_000682	57.31	7e-95	gi|357141153|ref|XP_003572107.1| PREDICTED: peroxidase 12-like [Brachypodium distachyon]	K00430	GO:0009505 GO:0006979 GO:0055114 GO:0005618 GO:0004601 GO:0020037
XLOC_000683	79.75	3e-138	gi|224066611|ref|XP_002302162.1| predicted protein [Populus trichocarpa]	K00430	GO:0009505 GO:0006979 GO:0055114 GO:0005618 GO:0004601 GO:0020037
XLOC_000684	64.74	7e-61	gi|359493147|ref|XP_003634521.1| PREDICTED: phytosulfokine receptor 2-like [Vitis vinifera]		GO:0004672 GO:0005524 GO:0005886 GO:0004674 GO:0016301 GO:0004713 GO:0006468 GO:0016772
XLOC_000685	81.16	2e-120	gi|297820578|ref|XP_002878172.1| hypothetical protein ARALYDRAFT_324272 [Arabidopsis lyrata subsp. lyrata]		GO:0004650 GO:0005975
XLOC_000686	65.38	6e-26	gi|224137954|ref|XP_002322693.1| predicted protein, partial [Populus trichocarpa]		GO:0004650 GO:0005975 GO:0005774
XLOC_000687	74.78	2e-54	gi|255546253|ref|XP_002514186.1| conserved hypothetical protein [Ricinus communis]
XLOC_000688	69.57	0	gi|255546253|ref|XP_002514186.1| conserved hypothetical protein [Ricinus communis]
XLOC_000689	62.34	4e-07	gi|356527738|ref|XP_003532465.1| PREDICTED: uncharacterized protein LOC100797714 [Glycine max]
XLOC_000690
XLOC_000691	91.27	2e-78	gi|350535789|ref|NP_001234469.1| uncharacterized protein LOC543657 [Solanum lycopersicum]		GO:0009657 GO:0045454 GO:0009579 GO:0009055 GO:0009507 GO:0009295 GO:0006662 GO:0015035 GO:0047134
XLOC_000692	88.2	4e-88	gi|356539563|ref|XP_003538267.1| PREDICTED: E3 ubiquitin-protein ligase KEG-like [Glycine max]		GO:0004672 GO:0005769 GO:0005524 GO:0009738 GO:0016567 GO:0005802 GO:0048589 GO:0009788 GO:0004842 GO:0006952 GO:0043621 GO:0004713 GO:0005515 GO:0006468 GO:0009737 GO:0008270 GO:0016772
XLOC_000693	75.52	4e-72	gi|225465817|ref|XP_002263469.1| PREDICTED: E3 ubiquitin-protein ligase KEG [Vitis vinifera]		GO:0004672 GO:0005769 GO:0005524 GO:0009738 GO:0016567 GO:0005802 GO:0048589 GO:0009788 GO:0004842 GO:0006952 GO:0043621 GO:0004713 GO:0005515 GO:0006468 GO:0009737 GO:0008270 GO:0016772
XLOC_000694	81.39	0	gi|225465817|ref|XP_002263469.1| PREDICTED: E3 ubiquitin-protein ligase KEG [Vitis vinifera]		GO:0005737 GO:0004674 GO:0007165 GO:0005524 GO:0005634
XLOC_000695	77.59	0	gi|255543935|ref|XP_002513030.1| ankyrin-repeat containing protein, putative [Ricinus communis]		GO:0004672 GO:0005769 GO:0005622 GO:0005524 GO:0009738 GO:0016567 GO:0005802 GO:0048589 GO:0009788 GO:0004842 GO:0006952 GO:0043621 GO:0004713 GO:0005515 GO:0006468 GO:0009737 GO:0008270 GO:0046872 GO:0016772
XLOC_000696	88.66	1e-52	gi|225465817|ref|XP_002263469.1| PREDICTED: E3 ubiquitin-protein ligase KEG [Vitis vinifera]		GO:0004672 GO:0005769 GO:0005524 GO:0009738 GO:0016567 GO:0005802 GO:0048589 GO:0009788 GO:0004842 GO:0006952 GO:0043621 GO:0004713 GO:0005515 GO:0006468 GO:0009737 GO:0008270 GO:0016772
XLOC_000697	56.03	3e-62	gi|334187662|ref|NP_001190303.1| E3 ubiquitin-protein ligase KEG [Arabidopsis thaliana]		GO:0004672 GO:0005769 GO:0009738 GO:0016567 GO:0005802 GO:0048589 GO:0004842 GO:0006952 GO:0004713 GO:0006468 GO:0009737 GO:0008270 GO:0005524 GO:0009788 GO:0043621 GO:0005515 GO:0016772
XLOC_000698	70.14	4e-89	gi|350535296|ref|NP_001233931.1| EIN3-like protein [Solanum lycopersicum]	K14514	GO:0009873 GO:0003700 GO:0042742 GO:0071281 GO:0009723 GO:0005634
XLOC_000699	82.18	0	gi|350537235|ref|NP_001234541.1| EIL1 protein [Solanum lycopersicum]	K14514	GO:0003677 GO:0009873 GO:0003700 GO:0006355 GO:0042742 GO:0010182 GO:0071281 GO:0009723 GO:0042762 GO:0005515 GO:0005634
XLOC_000700	97.85	7e-62	gi|357511085|ref|XP_003625831.1| SnRNP core Sm protein Sm-X5-like protein [Medicago truncatula]	K12621	GO:0005730 GO:0006402 GO:0019901 GO:0005829 GO:0000398 GO:0006364 GO:0071013 GO:0008380 GO:0003723 GO:0005688 GO:0046540 GO:0005634 GO:0005732
XLOC_000701	88.13	0	gi|350534404|ref|NP_001233842.1| acid invertase [Solanum lycopersicum]	K01193	GO:0005975 GO:0005576 GO:0005987 GO:0005618 GO:0000325 GO:0004553 GO:0034484 GO:0009617 GO:0071370 GO:0031219 GO:0005773 GO:0004575 GO:0004564
XLOC_000702	94.24	2e-79	gi|255565681|ref|XP_002523830.1| 40S ribosomal protein S14, putative [Ricinus communis]	K02955	GO:0048027 GO:0003735 GO:0002181 GO:0005840 GO:0005730 GO:0000028 GO:0005829 GO:0045182 GO:0005622 GO:0000122 GO:0042254 GO:0030218 GO:0003723 GO:0022627 GO:0006412 GO:0005634
XLOC_000703	64.18	4e-14	gi|350534404|ref|NP_001233842.1| acid invertase [Solanum lycopersicum]
XLOC_000704	42.6	1e-39	gi|359476108|ref|XP_002282493.2| PREDICTED: uncharacterized protein LOC100261127 [Vitis vinifera]
XLOC_000705	79.58	2e-75	gi|255586541|ref|XP_002533907.1| Indole-3-acetic acid-amido synthetase GH3.5, putative [Ricinus communis]	K14487	GO:0005737 GO:0009733 GO:0010252 GO:0009507 GO:0010279
XLOC_000706	60	2e-28	gi|242089029|ref|XP_002440347.1| hypothetical protein SORBIDRAFT_09g030050 [Sorghum bicolor]	K14506	GO:0005737 GO:0070566 GO:0010046 GO:0009627 GO:0010119 GO:0009694 GO:0009611 GO:2000030 GO:0009733 GO:2000377 GO:0009861 GO:0031348 GO:0080123 GO:0019899 GO:0003824 GO:0005524 GO:0009585 GO:0009753 GO:0071365 GO:0009864 GO:0005773 GO:0010193 GO:0009640 GO:0010224
XLOC_000707	80.17	5e-63	gi|356520302|ref|XP_003528802.1| PREDICTED: probable indole-3-acetic acid-amido synthetase GH3.5-like [Glycine max]	K14487	GO:0005737 GO:0009733 GO:0010252 GO:0009507 GO:0010279
XLOC_000708	63.78	5e-54	gi|255581514|ref|XP_002531563.1| zinc finger protein, putative [Ricinus communis]		GO:0008270
XLOC_000709	80.65	0	gi|255583115|ref|XP_002532324.1| oxysterol binding protein, putative [Ricinus communis]		GO:0008202 GO:0006810 GO:0008142 GO:0005543 GO:0006869
XLOC_000710	66.21	7e-163	gi|225447182|ref|XP_002276681.1| PREDICTED: GDSL esterase/lipase At2g04570 [Vitis vinifera]		GO:0006629 GO:0016788 GO:0016298 GO:0004091
XLOC_000711	84.65	0	gi|351725315|ref|NP_001236576.1| protein disulfide isomerse like protein precursor [Glycine max]	K09582 K09580 K09584	GO:0003756 GO:0051087 GO:0005788 GO:0005792 GO:0001671 GO:0016853 GO:0051082 GO:0005783 GO:0070059 GO:0015035 GO:0051117 GO:0034976 GO:0045454 GO:0001933 GO:0031072 GO:0042470 GO:0051787 GO:0034663 GO:0006457 GO:0009055 GO:0030433 GO:0006662
XLOC_000712	77.69	0	gi|255555937|ref|XP_002519004.1| conserved hypothetical protein [Ricinus communis]		GO:0016020 GO:0009658 GO:0009706 GO:0009941 GO:0009507
XLOC_000713	89.52	2e-76	gi|224140425|ref|XP_002323583.1| calcium dependent protein kinase 13 [Populus trichocarpa]	K02183 K13412	GO:0005737 GO:0004672 GO:0005886 GO:0004674 GO:0005509 GO:0016301 GO:0005829 GO:0031996 GO:0046777 GO:0031432 GO:0004713 GO:0006468 GO:0051592 GO:0005813 GO:0019904 GO:0000922 GO:0005524 GO:0043274 GO:0004683 GO:0005515 GO:0032465 GO:0005876 GO:0031997 GO:0016772
XLOC_000714	90.61	0	gi|225439418|ref|XP_002264564.1| PREDICTED: calcium-dependent protein kinase 13 [Vitis vinifera]	K04515 K13412	GO:0005737 GO:0004672 GO:0005886 GO:0004674 GO:0005509 GO:0016301 GO:0005954 GO:0005829 GO:0007165 GO:0046777 GO:0004713 GO:0006468 GO:0005524 GO:0005516 GO:0004683 GO:0005515 GO:0016772
XLOC_000715	93.69	5e-42	gi|225439749|ref|XP_002274570.1| PREDICTED: probable histone H2A.4 isoform 1 [Vitis vinifera]	K11251	GO:0040010 GO:0003677 GO:0000786 GO:0005694 GO:0009792 GO:0005622 GO:0006334 GO:0006333 GO:0043565 GO:0005634
XLOC_000716	89.45	2e-130	gi|225439878|ref|XP_002278867.1| PREDICTED: soluble inorganic pyrophosphatase [Vitis vinifera]	K01507	GO:0005737 GO:0008152 GO:0000287 GO:0005829 GO:0016020 GO:0006796 GO:0005739 GO:0016462 GO:0006793 GO:0004427
XLOC_000717	82.95	3e-125	gi|255556725|ref|XP_002519396.1| conserved hypothetical protein [Ricinus communis]
XLOC_000718	47.57	2e-17	gi|225430702|ref|XP_002264304.1| PREDICTED: uncharacterized protein LOC100259904 [Vitis vinifera]
XLOC_000719	80.05	2e-176	gi|225439033|ref|XP_002263744.1| PREDICTED: uncharacterized protein LOC100248418 [Vitis vinifera]		GO:0005886 GO:0005829
XLOC_000720	77.78	2e-51	gi|225439033|ref|XP_002263744.1| PREDICTED: uncharacterized protein LOC100248418 [Vitis vinifera]		GO:0005886 GO:0005829
XLOC_000721	83.71	1e-65	gi|225439033|ref|XP_002263744.1| PREDICTED: uncharacterized protein LOC100248418 [Vitis vinifera]		GO:0005886 GO:0005829
XLOC_000722
XLOC_000723
XLOC_000724	70.52	0	gi|225424297|ref|XP_002284658.1| PREDICTED: uncharacterized protein LOC100264607 isoform 1 [Vitis vinifera]
XLOC_000725	48.05	3e-08	gi|255573742|ref|XP_002527792.1| conserved hypothetical protein [Ricinus communis]
XLOC_000726	78.76	1e-151	gi|225462956|ref|XP_002270140.1| PREDICTED: hydroxyacylglutathione hydrolase 3, mitochondrial-like [Vitis vinifera]	K01069	GO:0005737 GO:0008152 GO:0005759 GO:0004416 GO:0008270 GO:0003824 GO:0005739 GO:0016787 GO:0005634
XLOC_000727
XLOC_000728	45.75	4e-44	gi|359484098|ref|XP_002268907.2| PREDICTED: katanin p80 WD40 repeat-containing subunit B1 homolog 1-like [Vitis vinifera]		GO:0080008
XLOC_000729	97.73	3e-39	gi|224100461|ref|XP_002311885.1| predicted protein [Populus trichocarpa]		GO:0045502 GO:0005737 GO:0030496 GO:0007026 GO:0005886 GO:0046982 GO:0051013 GO:0007067 GO:0031117 GO:0008568 GO:0010942 GO:0008352 GO:0030426 GO:0005813 GO:0007049 GO:0080008 GO:0000922 GO:0051301 GO:0005856 GO:0010976 GO:0043025 GO:0000166 GO:0030424 GO:0005874 GO:0005515 GO:0005815 GO:0015630
XLOC_000730	47.43	6e-36	gi|225425900|ref|XP_002266763.1| PREDICTED: F-box protein SKIP14 [Vitis vinifera]
XLOC_000731	96.57	3e-147	gi|350539429|ref|NP_001234393.1| tousled-like protein [Solanum lycopersicum]	K08864	GO:0005737 GO:0004672 GO:0004674 GO:0016310 GO:0016301 GO:0006468 GO:0043066 GO:0005524 GO:0000166 GO:0005515 GO:0005634 GO:0016772
XLOC_000732	44.86	1e-37	gi|225432945|ref|XP_002284360.1| PREDICTED: uncharacterized protein LOC100258034 [Vitis vinifera]
XLOC_000733	91.15	2e-69	gi|225461083|ref|XP_002281891.1| PREDICTED: protein translation factor SUI1 homolog isoform 2 [Vitis vinifera]	K03113	GO:0003743 GO:0006413 GO:0006412
XLOC_000734	80.11	1e-92	gi|255563721|ref|XP_002522862.1| conserved hypothetical protein [Ricinus communis]		GO:0005097 GO:0005622 GO:0032313
XLOC_000735	79.91	0	gi|225433491|ref|XP_002265088.1| PREDICTED: UDP-glucuronate 4-epimerase 6 [Vitis vinifera]	K01784 K01710	GO:0044237 GO:0005975 GO:0048040 GO:0005829 GO:0016857 GO:0009225 GO:0050662 GO:0045226 GO:0003824 GO:0000166 GO:0008460 GO:0003978 GO:0009103 GO:0006012
XLOC_000736	78.1	9e-48	gi|225442054|ref|XP_002270101.1| PREDICTED: peroxisomal (S)-2-hydroxy-acid oxidase GLO4 [Vitis vinifera]	K11517	GO:0052853 GO:0008891 GO:0019395 GO:0055114 GO:0052854 GO:0001561 GO:0003824 GO:0005739 GO:0046296 GO:0010181 GO:0005777 GO:0052852 GO:0016491 GO:0003973
XLOC_000737	84.21	7e-161	gi|224119532|ref|XP_002331184.1| predicted protein [Populus trichocarpa]	K13201	GO:0005737 GO:0005829 GO:0003676 GO:0017091 GO:0008143 GO:0003723 GO:0000166 GO:0005634
XLOC_000738	85.71	7e-18	gi|357514131|ref|XP_003627354.1| RNA-binding protein [Medicago truncatula]		GO:0005829 GO:0003676 GO:0003730 GO:0000166
XLOC_000739	69.18	7e-124	gi|350535969|ref|NP_001234223.1| salt responsive protein 1 [Solanum lycopersicum]	K13464	GO:0009611 GO:0009753 GO:0005515
XLOC_000740	84.35	2e-64	gi|255557419|ref|XP_002519740.1| conserved hypothetical protein [Ricinus communis]		GO:0008168 GO:0005794
XLOC_000741	85.88	6e-93	gi|225463398|ref|XP_002273766.1| PREDICTED: coatomer subunit zeta-1-like isoform 1 [Vitis vinifera]		GO:0030125 GO:0006810 GO:0006886 GO:0006890 GO:0030117 GO:0016192 GO:0006891 GO:0030126
XLOC_000742	82.03	7e-53	gi|225463408|ref|XP_002274043.1| PREDICTED: programmed cell death protein 5-like [Vitis vinifera]	K06875	GO:0005737 GO:0003677 GO:0006915 GO:0003690 GO:0005634
XLOC_000743
XLOC_000744	69.8	0	gi|359483606|ref|XP_002271969.2| PREDICTED: uncharacterized protein LOC100245196 [Vitis vinifera]
XLOC_000745	40.97	3e-29	gi|359483606|ref|XP_002271969.2| PREDICTED: uncharacterized protein LOC100245196 [Vitis vinifera]
XLOC_000746	78.87	2e-28	gi|255557423|ref|XP_002519742.1| conserved hypothetical protein [Ricinus communis]
XLOC_000747	90.91	3e-56	gi|350534546|ref|NP_001234146.1| serine/threonine protein kinase pk23 [Solanum lycopersicum]	K00924	GO:0004672 GO:0004723 GO:0005886 GO:0004674 GO:0005509 GO:0016301 GO:0006468 GO:0005524 GO:0005515 GO:0016772
XLOC_000748	91.7	0	gi|350534546|ref|NP_001234146.1| serine/threonine protein kinase pk23 [Solanum lycopersicum]	K08794 K13412	GO:0005737 GO:0004672 GO:0005886 GO:0004674 GO:0005509 GO:0016301 GO:0005954 GO:0007165 GO:0046777 GO:0004713 GO:0006468 GO:0005524 GO:0005516 GO:0004683 GO:0005515 GO:0005634 GO:0016772
XLOC_000749	94.36	0	gi|350538093|ref|NP_001234582.1| calcium-dependent protein kinase CDPK1 [Solanum lycopersicum]	K04515 K13412	GO:0005737 GO:0004672 GO:0005886 GO:0004674 GO:0005509 GO:0016301 GO:0005829 GO:0046777 GO:0004713 GO:0006468 GO:0005524 GO:0005516 GO:0004683 GO:0005515 GO:0016772
XLOC_000750	100	1e-40	gi|350537569|ref|NP_001233788.1| DNA repair protein RAD51 homolog [Solanum lycopersicum]	K10872 K04482	GO:0005737 GO:0008094 GO:0003677 GO:0017111 GO:0006259 GO:0007131 GO:0006310 GO:0003697 GO:0006281 GO:0000794 GO:0006200 GO:0042802 GO:0005524 GO:0003690 GO:0048471 GO:0000150 GO:0006268 GO:0000166 GO:0005515 GO:0016887 GO:0003684 GO:0000724 GO:0005634 GO:0007126
XLOC_000751	68.3	9e-96	gi|356557765|ref|XP_003547181.1| PREDICTED: uncharacterized protein LOC100793832 [Glycine max]		GO:0003677 GO:0017111 GO:0009360 GO:0005524 GO:0006260 GO:0003887 GO:0000166
XLOC_000752	90.27	2e-64	gi|225441423|ref|XP_002279058.1| PREDICTED: enoyl-[acyl-carrier-protein] reductase [NADH], chloroplastic-like [Vitis vinifera]	K00208	GO:0004318 GO:0009102 GO:0030497 GO:0006633 GO:0051289
XLOC_000753	84.09	4e-18	gi|224069585|ref|XP_002303005.1| predicted protein [Populus trichocarpa]
XLOC_000754
XLOC_000755	89.74	4e-68	gi|224065445|ref|XP_002301821.1| predicted protein [Populus trichocarpa]		GO:0016020 GO:0009941 GO:0009507
XLOC_000756	80	3e-115	gi|225427230|ref|XP_002280602.1| PREDICTED: probable serine/threonine-protein kinase At4g35230 [Vitis vinifera]		GO:0004672 GO:0005886 GO:0004674 GO:0016301 GO:0030246 GO:0004713 GO:0006468 GO:0005524 GO:0048544 GO:0009506 GO:0016772
XLOC_000757	100	2e-102	gi|359479174|ref|XP_003632230.1| PREDICTED: calmodulin-related protein isoform 4 [Vitis vinifera]	K02183	GO:0005509 GO:0005829 GO:0005813 GO:0000922 GO:0048306 GO:0005861 GO:0005515 GO:0032465
XLOC_000758
XLOC_000759
XLOC_000760
XLOC_000761	92.35	1e-123	gi|359475270|ref|XP_003631629.1| PREDICTED: NEDD8-conjugating enzyme Ubc12-like isoform 2 [Vitis vinifera]	K10579 K10687 K06689	GO:0005737 GO:0000209 GO:0070979 GO:0016567 GO:0019788 GO:0016881 GO:0004842 GO:0045116 GO:0005524 GO:0006511 GO:0000166 GO:0070534 GO:0016874 GO:0005515 GO:0070936 GO:0005634
XLOC_000762	61.88	2e-58	gi|255562170|ref|XP_002522093.1| conserved hypothetical protein [Ricinus communis]		GO:0009535 GO:0009507
XLOC_000763	56.04	1e-22	gi|30681121|ref|NP_192696.3| SNARE associated Golgi protein [Arabidopsis thaliana]
XLOC_000764	70.71	8e-60	gi|255560653|ref|XP_002521340.1| conserved hypothetical protein [Ricinus communis]		GO:0003677 GO:0003700
XLOC_000765
XLOC_000766	93.22	0	gi|224070823|ref|XP_002303251.1| predicted protein [Populus trichocarpa]	K06944 K03979	GO:0005737 GO:0003924 GO:0000287 GO:0045111 GO:0005739 GO:0005844 GO:0000166 GO:0005525 GO:0005634
XLOC_000767	82.46	0	gi|225442172|ref|XP_002275795.1| PREDICTED: phospholipid:diacylglycerol acyltransferase 1 [Vitis vinifera]	K00679	GO:0046027 GO:0006629 GO:0005783 GO:0004607 GO:0019432 GO:0008374 GO:0019915
XLOC_000768	92.77	0	gi|350537021|ref|NP_001234276.1| phantastica [Solanum lycopersicum]	K09422	GO:0009751 GO:0003677 GO:0003700 GO:0009737 GO:0006355 GO:0009753 GO:0009723 GO:0009651 GO:0005634
XLOC_000769	84.13	0	gi|359490794|ref|XP_002267865.2| PREDICTED: glutamate synthase 1 [NADH], chloroplastic-like [Vitis vinifera]	K00265 K00266	GO:0005737 GO:0008152 GO:0006537 GO:0015930 GO:0005829 GO:0055114 GO:0004355 GO:0004158 GO:0003824 GO:0051536 GO:0009055 GO:0016491 GO:0006222 GO:0005515 GO:0017113
XLOC_000770	91.48	0	gi|359490794|ref|XP_002267865.2| PREDICTED: glutamate synthase 1 [NADH], chloroplastic-like [Vitis vinifera]	K00265 K00284 K00264	GO:0008152 GO:0006537 GO:0050660 GO:0016040 GO:0015930 GO:0005829 GO:0051538 GO:0016041 GO:0045181 GO:0055114 GO:0004355 GO:0003824 GO:0005506 GO:0005739 GO:0016638 GO:0010181 GO:0016639 GO:0051536 GO:0009941 GO:0009507 GO:0016491 GO:0009570 GO:0005515 GO:0006807 GO:0019676
XLOC_000771	56.74	4e-67	gi|255544994|ref|XP_002513558.1| ring finger protein, putative [Ricinus communis]		GO:0008270
XLOC_000772	53.93	1e-20	gi|356520577|ref|XP_003528938.1| PREDICTED: UPF0369 protein C6orf57-like [Glycine max]
XLOC_000773
XLOC_000774	83.13	3e-140	gi|225460901|ref|XP_002278892.1| PREDICTED: proline synthase co-transcribed bacterial homolog protein [Vitis vinifera]	K06997	GO:0005739 GO:0030170
XLOC_000775
XLOC_000776
XLOC_000777	89.44	4e-115	gi|224067534|ref|XP_002302501.1| predicted protein, partial [Populus trichocarpa]	K13158	GO:0005737 GO:0005730 GO:0003676 GO:0005654 GO:0071013 GO:0030529 GO:0008380 GO:0003723 GO:0030530 GO:0000166 GO:0006397 GO:0005634
XLOC_000778	65.62	4e-31	gi|224136398|ref|XP_002326850.1| predicted protein, partial [Populus trichocarpa]		GO:0003676 GO:0003723 GO:0000166
XLOC_000779
XLOC_000780	65.43	6e-68	gi|224112136|ref|XP_002332826.1| predicted protein [Populus trichocarpa]		GO:0004672 GO:0005886 GO:0004674 GO:0016301 GO:0006468 GO:0005524 GO:0016772
XLOC_000781
XLOC_000782	70	1e-95	gi|359484309|ref|XP_003633096.1| PREDICTED: receptor-like serine/threonine-protein kinase ALE2-like [Vitis vinifera]		GO:0004672 GO:0005886 GO:0004674 GO:0016301 GO:0004713 GO:0006468 GO:0005524 GO:0016772
XLOC_000783	35.06	2e-15	gi|357519577|ref|XP_003630077.1| hypothetical protein MTR_8g091480 [Medicago truncatula]
XLOC_000784	83.48	0	gi|359480838|ref|XP_002276798.2| PREDICTED: uncharacterized protein LOC100264630 [Vitis vinifera]
XLOC_000785	94.86	0	gi|356569261|ref|XP_003552822.1| PREDICTED: uncharacterized protein LOC100818900 [Glycine max]
XLOC_000786	65.03	1e-54	gi|359492431|ref|XP_002284257.2| PREDICTED: uncharacterized protein LOC100248897 [Vitis vinifera]	K12875	GO:0005737 GO:0003677 GO:0005730 GO:0005829 GO:0030263 GO:0003676 GO:0045657 GO:0030218 GO:0000166 GO:0005634
XLOC_000787	50.38	2e-25	gi|225434082|ref|XP_002275720.1| PREDICTED: uncharacterized protein LOC100264463 [Vitis vinifera]
XLOC_000788
XLOC_000789	52.94	1e-16	gi|359480840|ref|XP_002276780.2| PREDICTED: formation of crista junctions protein 1-like [Vitis vinifera]
XLOC_000790
XLOC_000791	93.58	5e-97	gi|224096231|ref|XP_002310584.1| predicted protein [Populus trichocarpa]
XLOC_000792	68.66	5e-41	gi|359480838|ref|XP_002276798.2| PREDICTED: uncharacterized protein LOC100264630 [Vitis vinifera]
XLOC_000793	84.34	1e-43	gi|359476827|ref|XP_003631895.1| PREDICTED: transformation/transcription domain-associated protein [Vitis vinifera]
XLOC_000794	95.83	2e-90	gi|224134102|ref|XP_002327756.1| predicted protein [Populus trichocarpa]	K08874	GO:0035267 GO:0005730 GO:0033276 GO:0006351 GO:0016573 GO:0043968 GO:0006355 GO:0003713 GO:0000124 GO:0016773 GO:0007093 GO:0016578 GO:0030914 GO:0000123 GO:0043967 GO:0070209 GO:0005515 GO:0005634 GO:0016772
XLOC_000795	63.51	1e-15	gi|359476827|ref|XP_003631895.1| PREDICTED: transformation/transcription domain-associated protein [Vitis vinifera]
XLOC_000796	80	4e-40	gi|224134102|ref|XP_002327756.1| predicted protein [Populus trichocarpa]		GO:0005829 GO:0016773 GO:0009506 GO:0016772
XLOC_000797	69.74	2e-106	gi|225446239|ref|XP_002263728.1| PREDICTED: ADIPOR-like receptor CG5315-like [Vitis vinifera]	K07036 K07297	GO:0042562 GO:0005886 GO:0004872 GO:0046982 GO:0019395 GO:0009755 GO:0042802 GO:0016021
XLOC_000798	85.61	3e-177	gi|359472633|ref|XP_002284233.2| PREDICTED: probable nicotinate-nucleotide pyrophosphorylase [carboxylating] [Vitis vinifera]	K00767	GO:0005737 GO:0004514 GO:0009435 GO:0042803 GO:0034354 GO:0034213 GO:0051259 GO:0019363
XLOC_000799
XLOC_000800	83.68	4e-143	gi|224119840|ref|XP_002318175.1| predicted protein [Populus trichocarpa]		GO:0030425 GO:0043005 GO:0005886 GO:0004674 GO:0005829 GO:0006629 GO:0001786 GO:0008270 GO:0005624 GO:0005215 GO:0005544 GO:0016192 GO:0043025 GO:0030424
XLOC_000801	69.07	4e-87	gi|225456493|ref|XP_002280913.1| PREDICTED: protein BONZAI 1 [Vitis vinifera]		GO:0030425 GO:0005886 GO:0004674 GO:0060548 GO:0005829 GO:0006629 GO:0001786 GO:0005624 GO:0010186 GO:0005215 GO:0005544 GO:0016192 GO:0019725 GO:0030424 GO:0009506
XLOC_000802	74.86	7e-56	gi|359479011|ref|XP_002284532.2| PREDICTED: probable NOT transcription complex subunit VIP2-like [Vitis vinifera]		GO:0006355 GO:0015074 GO:0005515 GO:0005634
XLOC_000803	83.21	0	gi|359479011|ref|XP_002284532.2| PREDICTED: probable NOT transcription complex subunit VIP2-like [Vitis vinifera]	K12605	GO:0030015 GO:0005829 GO:0006355 GO:0000289 GO:0005515 GO:0005634
XLOC_000804	61.04	1e-136	gi|359479007|ref|XP_002281519.2| PREDICTED: uncharacterized protein LOC100248374 [Vitis vinifera]	K07195	GO:0006904 GO:0005886 GO:0000145 GO:0005829 GO:0070062 GO:0006887 GO:0090406 GO:0005634
XLOC_000805	50.57	5e-84	gi|359479007|ref|XP_002281519.2| PREDICTED: uncharacterized protein LOC100248374 [Vitis vinifera]	K07195	GO:0006904 GO:0005886 GO:0000145 GO:0005829 GO:0070062 GO:0006887 GO:0090406 GO:0005634
XLOC_000806	91.96	3e-149	gi|357521321|ref|XP_003630949.1| 40S ribosomal protein S2 [Medicago truncatula]	K02988 K02981	GO:0003735 GO:0005840 GO:0015935 GO:0005622 GO:0003723 GO:0022627 GO:0006412
XLOC_000807	72.33	6e-178	gi|255558490|ref|XP_002520270.1| protein transporter, putative [Ricinus communis]		GO:0005769 GO:0008565 GO:0005829 GO:0006886 GO:0046872 GO:0005622 GO:0005768 GO:0005795 GO:0006891
XLOC_000808	75.84	8e-145	gi|357464713|ref|XP_003602638.1| Ankyrin-like protein [Medicago truncatula]		GO:0008168 GO:0005774 GO:0005794
XLOC_000809	76.19	1e-154	gi|224085019|ref|XP_002307464.1| predicted protein [Populus trichocarpa]		GO:0008168 GO:0005774 GO:0005794
XLOC_000810	71.71	5e-99	gi|225459718|ref|XP_002284727.1| PREDICTED: uncharacterized protein LOC100252353 [Vitis vinifera]
XLOC_000811	71.2	3e-120	gi|334187133|ref|NP_001190905.1| aspartyl protease family protein [Arabidopsis thaliana]		GO:0004190 GO:0006508
XLOC_000812	73.49	6e-39	gi|359492251|ref|XP_002284634.2| PREDICTED: uncharacterized protein LOC100247132 [Vitis vinifera]	K11446	GO:0003677 GO:0016568 GO:0016740 GO:0034720 GO:0006351 GO:0008168 GO:0006355 GO:0008270 GO:0046872 GO:0016706 GO:0016702 GO:0005634
XLOC_000813	52.5	8e-16	gi|224066787|ref|XP_002302215.1| predicted protein [Populus trichocarpa]
XLOC_000814	57.53	2e-22	gi|225434044|ref|XP_002274208.1| PREDICTED: DNA-directed RNA polymerases I, II, and III subunit RPABC3 [Vitis vinifera]	K03016	GO:0005665 GO:0006351 GO:0003899
XLOC_000815	75	9e-58	gi|255566026|ref|XP_002524001.1| calcium ion binding protein, putative [Ricinus communis]		GO:0005509
XLOC_000816	35.36	1e-40	gi|225453624|ref|XP_002266192.1| PREDICTED: two-component response regulator-like APRR5-like [Vitis vinifera]		GO:0003677 GO:0045892 GO:0000160 GO:0007623 GO:0006355 GO:0005622 GO:0000156 GO:0010017 GO:0005515 GO:0009266 GO:0005634
XLOC_000817	62.8	7e-51	gi|225453634|ref|XP_002266107.1| PREDICTED: thylakoid membrane phosphoprotein 14 kDa, chloroplastic [Vitis vinifera]		GO:0009534 GO:0009579 GO:0009535 GO:0009941 GO:0009507
XLOC_000818	90.86	1e-109	gi|356523685|ref|XP_003530466.1| PREDICTED: superkiller viralicidic activity 2-like 2-like [Glycine max]	K01529 K12598 K12599	GO:0005737 GO:0017111 GO:0016818 GO:0008026 GO:0003676 GO:0004004 GO:0005524 GO:0004386 GO:0000166 GO:0016817 GO:0016787 GO:0005634
XLOC_000819	89.29	5e-102	gi|359484919|ref|XP_002266524.2| PREDICTED: superkiller viralicidic activity 2-like 2-like [Vitis vinifera]	K12598 K12599	GO:0000460 GO:0005730 GO:0016818 GO:0000178 GO:0008026 GO:0003676 GO:0004004 GO:0006364 GO:0005524 GO:0071013 GO:0031499 GO:0004386 GO:0071049 GO:0016817 GO:0016787 GO:0055087 GO:0005634
XLOC_000820	93.62	1e-159	gi|356523685|ref|XP_003530466.1| PREDICTED: superkiller viralicidic activity 2-like 2-like [Glycine max]	K12598 K12599	GO:0000460 GO:0005730 GO:0016818 GO:0005829 GO:0000178 GO:0008026 GO:0003724 GO:0003676 GO:0004004 GO:0006364 GO:0005524 GO:0071013 GO:0004386 GO:0016817 GO:0016787 GO:0055087 GO:0005634
XLOC_000821	86.42	7e-47	gi|350537255|ref|NP_001234286.1| small zinc finger-like protein [Solanum lycopersicum]		GO:0005743 GO:0008565 GO:0006810 GO:0016020 GO:0051082 GO:0046872 GO:0015031 GO:0045039 GO:0042719 GO:0005739 GO:0006626 GO:0016021 GO:0042721
XLOC_000822	78.66	5e-180	gi|356504323|ref|XP_003520946.1| PREDICTED: uncharacterized protein LOC100815011 [Glycine max]		GO:0045140 GO:0030148
XLOC_000823	66.25	8e-145	gi|357490877|ref|XP_003615726.1| Protein phosphatase 2C [Medicago truncatula]		GO:0045927 GO:0051894 GO:0044387 GO:0000287 GO:0010811 GO:0030145 GO:0043280 GO:0004722 GO:0045892 GO:0005829 GO:0033137 GO:0004721 GO:0097193 GO:0035970 GO:0010634 GO:0006470 GO:0046872 GO:0008287 GO:0003824 GO:0050921 GO:0043234 GO:0010628 GO:0006469 GO:0033192 GO:0035690 GO:0016787 GO:0005634
XLOC_000824	76.47	8e-09	gi|30681728|ref|NP_850025.1| 6-phosphofructokinase 5 [Arabidopsis thaliana]
XLOC_000825	66.19	0	gi|225436223|ref|XP_002273602.1| PREDICTED: RNA polymerase sigma factor rpoD-like [Vitis vinifera]	K03089 K03087 K03086	GO:0003677 GO:2001141 GO:0003700 GO:0006355 GO:0009408 GO:0003899 GO:0071482 GO:0009507 GO:0016987 GO:0006352 GO:0005515 GO:0001053
XLOC_000826
XLOC_000827	56.46	1e-156	gi|356548138|ref|XP_003542460.1| PREDICTED: ADP-ribosylation factor GTPase-activating protein AGD7-like [Glycine max]	K12493	GO:0005737 GO:0005829 GO:0032312 GO:0005543 GO:0008270 GO:0015031 GO:0016192 GO:0008060 GO:0005634 GO:0005794
XLOC_000828	85.71	0	gi|225440310|ref|XP_002262987.1| PREDICTED: 5-oxoprolinase-like [Vitis vinifera]	K01469	GO:0005829 GO:0005524 GO:0016787 GO:0017168
XLOC_000829	77.55	7e-19	gi|224098382|ref|XP_002311160.1| predicted protein [Populus trichocarpa]
XLOC_000830	67.54	2e-112	gi|255573655|ref|XP_002527750.1| arf gtpase-activating protein, putative [Ricinus communis]	K12493	GO:0005737 GO:0005829 GO:0032312 GO:0005543 GO:0008270 GO:0008060 GO:0005634 GO:0005794
XLOC_000831	94.59	1e-16	gi|225449559|ref|XP_002283853.1| PREDICTED: uncharacterized protein LOC100259913 [Vitis vinifera]
XLOC_000832
XLOC_000833	87.21	0	gi|224079425|ref|XP_002305860.1| predicted protein [Populus trichocarpa]	K01469 K01474	GO:0005737 GO:0008152 GO:0005829 GO:0003824 GO:0005524 GO:0006749 GO:0016787 GO:0017168
XLOC_000834	90.23	2e-155	gi|297840405|ref|XP_002888084.1| hypothetical protein ARALYDRAFT_475174 [Arabidopsis lyrata subsp. lyrata]	K08908 K08915 K08912 K08913	GO:0009534 GO:0010218 GO:0009783 GO:0016168 GO:0010196 GO:0009579 GO:0016020 GO:0042651 GO:0010114 GO:0009535 GO:0009637 GO:0009769 GO:0009765 GO:0009941 GO:0015979 GO:0009507 GO:0009768 GO:0009782 GO:0030076 GO:0010287 GO:0005794
XLOC_000835	97.31	2e-130	gi|356555789|ref|XP_003546212.1| PREDICTED: ras-related protein RABB1c-like [Glycine max]	K07976 K07881	GO:0006184 GO:0003924 GO:0005886 GO:0005829 GO:0016020 GO:0015031 GO:0019003 GO:0005622 GO:0007264 GO:0005768 GO:0005525
XLOC_000836	66.51	0	gi|224117828|ref|XP_002317678.1| predicted protein [Populus trichocarpa]	K05546	GO:0005975 GO:0004558 GO:0030246 GO:0004553
XLOC_000837	77.33	3e-36	gi|224113449|ref|XP_002316499.1| predicted protein [Populus trichocarpa]		GO:0000188 GO:0006470 GO:0033549 GO:0043405 GO:0008138
XLOC_000838	71.93	5e-49	gi|225437781|ref|XP_002281415.1| PREDICTED: isopenicillin N epimerase-like [Vitis vinifera]		GO:0008152 GO:0003824 GO:0030170
XLOC_000839	61.99	2e-88	gi|224055015|ref|XP_002298402.1| predicted protein, partial [Populus trichocarpa]		GO:0044183 GO:0061077 GO:0009570
XLOC_000840	44.54	4e-44	gi|224059562|ref|XP_002299908.1| predicted protein, partial [Populus trichocarpa]	K12898	GO:0005737 GO:0005730 GO:0043484 GO:0003676 GO:0005654 GO:0071013 GO:0030529 GO:0008380 GO:0003723 GO:0003729 GO:0000166 GO:0015629 GO:0005634
XLOC_000841	68.35	4e-55	gi|255544880|ref|XP_002513501.1| heterogeneous nuclear ribonucleoprotein, putative [Ricinus communis]		GO:0016331 GO:0003676 GO:0009952 GO:0005739 GO:0003723 GO:0000166
XLOC_000842	67.09	0	gi|225435441|ref|XP_002282785.1| PREDICTED: armadillo repeat-containing protein 8 [Vitis vinifera]		GO:0009543
XLOC_000843	91.99	0	gi|224059566|ref|XP_002299910.1| 2-oxoglutarate/malate translocator [Populus trichocarpa]		GO:0009534 GO:0015743 GO:0009624 GO:0016020 GO:0006814 GO:0005215 GO:0055085 GO:0009941 GO:0015367 GO:0009507
XLOC_000844
XLOC_000845	46.99	7e-18	gi|359480840|ref|XP_002276780.2| PREDICTED: formation of crista junctions protein 1-like [Vitis vinifera]
XLOC_000846	83.85	2e-58	gi|359480840|ref|XP_002276780.2| PREDICTED: formation of crista junctions protein 1-like [Vitis vinifera]		GO:0031305 GO:0005739
XLOC_000847	100	4e-57	gi|359484570|ref|XP_003633122.1| PREDICTED: rac-like GTP-binding protein ARAC7 isoform 2 [Vitis vinifera]	K07975 K07863 K04393 K04392	GO:0005737 GO:0006184 GO:0003924 GO:0006935 GO:0005886 GO:0019901 GO:0016020 GO:0005624 GO:0030036 GO:0005622 GO:0030032 GO:0007264 GO:0043552 GO:0030031 GO:0000166 GO:0005515 GO:0007411 GO:0005525 GO:0005634
XLOC_000848	38.25	4e-25	gi|224127999|ref|XP_002320216.1| predicted protein [Populus trichocarpa]		GO:0016651
XLOC_000849	66.88	2e-66	gi|225444139|ref|XP_002268606.1| PREDICTED: reticuline oxidase-like protein-like [Vitis vinifera]		GO:0008762 GO:0050660 GO:0016614 GO:0055114 GO:0005618 GO:0003824 GO:0009055 GO:0016491 GO:0009506
XLOC_000850	82.42	4e-166	gi|225433440|ref|XP_002285672.1| PREDICTED: glutathione reductase, cytosolic [Vitis vinifera]	K00384 K00383 K00382	GO:0005737 GO:0050660 GO:0004791 GO:0005829 GO:0050661 GO:0055114 GO:0004362 GO:0015035 GO:0004148 GO:0005739 GO:0045454 GO:0009055 GO:0006749 GO:0016491 GO:0016668 GO:0005634
XLOC_000851	86.67	4e-98	gi|224057577|ref|XP_002299276.1| glutathione reductase [Populus trichocarpa]	K00384 K00383	GO:0005737 GO:0050660 GO:0004791 GO:0005829 GO:0050661 GO:0055114 GO:0004362 GO:0015035 GO:0005739 GO:0045454 GO:0009055 GO:0006749 GO:0016491 GO:0016668 GO:0005634
XLOC_000852	63.49	2e-34	gi|359477889|ref|XP_002267189.2| PREDICTED: uncharacterized protein LOC100245241 [Vitis vinifera]		GO:0016020 GO:0005783 GO:0005774 GO:0005794
XLOC_000853	49.77	4e-55	gi|224075619|ref|XP_002304710.1| predicted protein [Populus trichocarpa]		GO:0016020 GO:0005783 GO:0005774 GO:0005794
XLOC_000854	96.57	0	gi|356530659|ref|XP_003533898.1| PREDICTED: cellulose synthase A catalytic subunit 3 [UDP-forming]-like [Glycine max]	K10999	GO:0005886 GO:0016740 GO:0052386 GO:0016020 GO:0016757 GO:0008270 GO:0009833 GO:0030244 GO:0009832 GO:0016759 GO:0009834 GO:0016760 GO:0000271 GO:0005794
XLOC_000855	57.66	7e-36	gi|225450121|ref|XP_002279163.1| PREDICTED: uncharacterized protein LOC100251681 [Vitis vinifera]		GO:0044183 GO:0061077 GO:0009570
XLOC_000856	74.72	0	gi|224055208|ref|XP_002298434.1| predicted protein [Populus trichocarpa]		GO:0005737 GO:0003676 GO:0003700 GO:0006355 GO:0008270 GO:0050832 GO:0009409 GO:0010200
XLOC_000857	74.75	0	gi|255571542|ref|XP_002526717.1| nucleic acid binding protein, putative [Ricinus communis]		GO:0005737 GO:0003676 GO:0003700 GO:0006355 GO:0008270 GO:0010200
XLOC_000858	71.88	2e-09	gi|357460393|ref|XP_003600478.1| hypothetical protein MTR_3g061630 [Medicago truncatula]
XLOC_000859
XLOC_000860	76.31	0	gi|255536795|ref|XP_002509464.1| eukaryotic translation initiation factor 3 subunit, putative [Ricinus communis]	K03251	GO:0005852 GO:0003743 GO:0006413 GO:0006446 GO:0001732
XLOC_000861	71.6	7e-58	gi|255537769|ref|XP_002509951.1| DNA binding protein, putative [Ricinus communis]	K09286	GO:0003677 GO:0006970 GO:0003700 GO:0006355 GO:0009409 GO:0010200 GO:0009414 GO:0043565 GO:0009651 GO:0005515 GO:0005634
XLOC_000862	83.87	1e-58	gi|255567194|ref|XP_002524578.1| nucleic acid binding protein, putative [Ricinus communis]		GO:0006635 GO:0005778 GO:0016558 GO:0005515
XLOC_000863
XLOC_000864	83.61	2e-30	gi|224121954|ref|XP_002318714.1| predicted protein [Populus trichocarpa]	K00939	GO:0006139 GO:0004017 GO:0005524 GO:0005739 GO:0005507 GO:0016776 GO:0046939 GO:0019201 GO:0019205 GO:0005774 GO:0005794
XLOC_000865	81.58	1e-62	gi|242083260|ref|XP_002442055.1| hypothetical protein SORBIDRAFT_08g008360 [Sorghum bicolor]	K00939 K00944	GO:0005743 GO:0006139 GO:0004017 GO:0005759 GO:0046899 GO:0006172 GO:0005524 GO:0005739 GO:0005758 GO:0016776 GO:0046939 GO:0019201 GO:0015949 GO:0019205 GO:0005525
XLOC_000866	64.95	3e-35	gi|225436555|ref|XP_002274487.1| PREDICTED: zinc finger CCCH domain-containing protein 53-like [Vitis vinifera]		GO:0003676 GO:0003723 GO:0000166
XLOC_000867	53.26	4e-21	gi|350536255|ref|NP_001234237.1| auxin response factor 17 [Solanum lycopersicum]
XLOC_000868	66.96	7e-101	gi|225437290|ref|XP_002262984.1| PREDICTED: dephospho-CoA kinase domain-containing protein [Vitis vinifera]	K02318 K00859	GO:0005737 GO:0004595 GO:0015937 GO:0005524 GO:0005739 GO:0004140 GO:0005634 GO:0016779
XLOC_000869	66.23	2e-59	gi|350536255|ref|NP_001234237.1| auxin response factor 17 [Solanum lycopersicum]	K14486	GO:0009908 GO:0003677 GO:0048366 GO:0046983 GO:0009733 GO:0003700 GO:0006355 GO:0005515 GO:0005634 GO:0009725
XLOC_000870	43.38	6e-19	gi|225441963|ref|XP_002263215.1| PREDICTED: RING-H2 finger protein ATL60-like [Vitis vinifera]		GO:0008270
XLOC_000871
XLOC_000872	82.47	1e-124	gi|350537479|ref|NP_001234551.1| intracellular ribonuclease LX precursor [Solanum lycopersicum]	K01166	GO:0033897 GO:0004540 GO:0005576 GO:0004521 GO:0003723 GO:0006401 GO:0007568
XLOC_000873	36.36	5e-18	gi|224098938|ref|XP_002311324.1| predicted protein [Populus trichocarpa]
XLOC_000874	62.39	2e-123	gi|225455232|ref|XP_002272223.1| PREDICTED: uncharacterized protein LOC100245327 [Vitis vinifera]		GO:0003676 GO:0003723 GO:0000166
XLOC_000875	84.82	0	gi|224140653|ref|XP_002323696.1| predicted protein [Populus trichocarpa]	K15633	GO:0010118 GO:0005737 GO:0008152 GO:0030145 GO:0005829 GO:0006007 GO:0046872 GO:0006096 GO:0003824 GO:0046537 GO:0004619 GO:0046686 GO:0009555 GO:0009506
XLOC_000876	63.1	3e-15	gi|255544179|ref|XP_002513152.1| WD-repeat protein, putative [Ricinus communis]
XLOC_000877	68.05	3e-141	gi|359485179|ref|XP_002278499.2| PREDICTED: WD repeat-containing protein 26-like [Vitis vinifera]		GO:0005737 GO:0005730 GO:0007067 GO:0071013 GO:0051301 GO:0048471 GO:0005681 GO:0005634
XLOC_000878	85.07	1e-156	gi|350538909|ref|NP_001234109.1| oxygen-evolving enhancer protein 2, chloroplastic [Solanum lycopersicum]	K02717	GO:0009534 GO:0005509 GO:0009579 GO:0009523 GO:0009543 GO:0031977 GO:0009535 GO:0019898 GO:0009654 GO:0015979 GO:0009507 GO:0030095 GO:0009570
XLOC_000879	68.1	9e-31	gi|359485340|ref|XP_002278586.2| PREDICTED: WD repeat-containing protein 26 [Vitis vinifera]		GO:0005737 GO:0005730 GO:0000166 GO:0005634
XLOC_000880
XLOC_000881	86	1e-89	gi|255571419|ref|XP_002526657.1| kinase, putative [Ricinus communis]		GO:0004672 GO:0005886 GO:0004674 GO:0016301 GO:0030246 GO:0004713 GO:0006468 GO:0005524 GO:0016772
XLOC_000882	91.57	0	gi|224084209|ref|XP_002307234.1| hypothetical protein POPTRDRAFT_716206 [Populus trichocarpa]	K02716	GO:0009534 GO:0019684 GO:0035304 GO:0005509 GO:0009579 GO:0010207 GO:0010242 GO:0009523 GO:0009543 GO:0010205 GO:0031977 GO:0009535 GO:0019898 GO:0009654 GO:0015979 GO:0009507 GO:0030095 GO:0009570 GO:0005515 GO:0008266 GO:0010287 GO:0042549
XLOC_000883	74.31	0	gi|359487759|ref|XP_003633645.1| PREDICTED: sucrose nonfermenting 4-like protein-like isoform 2 [Vitis vinifera]	K07200	GO:0005978 GO:0008603 GO:0051291 GO:0019901 GO:0004679 GO:0031588 GO:0005829 GO:0019217 GO:0004862 GO:0007243 GO:0005654 GO:0016208 GO:0003824 GO:0043531 GO:0010800 GO:0015758 GO:0005524 GO:0050790 GO:0005977 GO:0030295 GO:0006110 GO:0006633 GO:0045860 GO:0008607 GO:0005634
XLOC_000884	52.73	4e-68	gi|224141999|ref|XP_002324348.1| predicted protein [Populus trichocarpa]		GO:0030246 GO:0005634
XLOC_000885
XLOC_000886	83.22	0	gi|79332306|ref|NP_001032145.1| acyl-coenzyme A oxidase 2 [Arabidopsis thaliana]	K00232	GO:0050660 GO:0003995 GO:0006635 GO:0055114 GO:0016627 GO:0005739 GO:0005777 GO:0003997 GO:0006631
XLOC_000887	86.25	3e-42	gi|357519527|ref|XP_003630052.1| Acyl-coenzyme A oxidase, peroxisomal, partial [Medicago truncatula]		GO:0008152 GO:0050660 GO:0003995 GO:0006635 GO:0001676 GO:0055114 GO:0016627 GO:0005777 GO:0003997 GO:0006631
XLOC_000888	63.75	9e-27	gi|356512717|ref|XP_003525063.1| PREDICTED: acyl-coenzyme A oxidase 2, peroxisomal-like [Glycine max]		GO:0008152 GO:0050660 GO:0003995 GO:0006635 GO:0001676 GO:0055114 GO:0016627 GO:0005777 GO:0003997 GO:0006631
XLOC_000889	70.77	7e-21	gi|359496496|ref|XP_003635249.1| PREDICTED: uncharacterized protein LOC100251036 [Vitis vinifera]
XLOC_000890	67.69	1e-55	gi|224129810|ref|XP_002328808.1| predicted protein [Populus trichocarpa]		GO:0005737 GO:0006396 GO:0000245 GO:0003676 GO:0005622 GO:0003723 GO:0000166 GO:0005634
XLOC_000891	67.11	1e-28	gi|359486200|ref|XP_002268805.2| PREDICTED: squamous cell carcinoma antigen recognized by T-cells 3-like [Vitis vinifera]
XLOC_000892	77.27	0	gi|225455058|ref|XP_002263812.1| PREDICTED: C-type lectin receptor-like tyrosine-protein kinase At1g52310-like [Vitis vinifera]		GO:0004672 GO:0005886 GO:0004674 GO:0016301 GO:0046777 GO:0004713 GO:0006468 GO:0005524 GO:0016772
XLOC_000893	78.05	7e-117	gi|359473090|ref|XP_002275843.2| PREDICTED: allantoate deiminase, chloroplastic-like [Vitis vinifera]		GO:0008152
XLOC_000894	79.78	8e-98	gi|359473090|ref|XP_002275843.2| PREDICTED: allantoate deiminase, chloroplastic-like [Vitis vinifera]	K02083	GO:0008152 GO:0047652 GO:0005783 GO:0016813 GO:0004040 GO:0008237 GO:0016787 GO:0006508
XLOC_000895
XLOC_000896	91.75	2e-125	gi|255555849|ref|XP_002518960.1| 60S ribosomal protein L9, putative [Ricinus communis]	K02940	GO:0005737 GO:0003735 GO:0002181 GO:0005840 GO:0005730 GO:0005829 GO:0005622 GO:0015934 GO:0022625 GO:0019843 GO:0006412
XLOC_000897	88.15	1e-64	gi|225462170|ref|XP_002267478.1| PREDICTED: 60S ribosomal protein L27 [Vitis vinifera]	K02901	GO:0003735 GO:0002181 GO:0005840 GO:0005829 GO:0005622 GO:0030529 GO:0022625 GO:0006412
XLOC_000898	78.08	8e-77	gi|255585503|ref|XP_002533443.1| Tetrapyrrole-binding protein, chloroplast precursor, putative [Ricinus communis]		GO:0046906 GO:0015995 GO:0043085 GO:0019899 GO:0010019 GO:0009507
XLOC_000899
XLOC_000900	88.46	3e-54	gi|225427387|ref|XP_002262674.1| PREDICTED: protein ACCUMULATION AND REPLICATION OF CHLOROPLASTS 6, chloroplastic [Vitis vinifera]		GO:0031357 GO:0010020 GO:0009658 GO:0031072 GO:0009706 GO:0009941 GO:0006457 GO:0009507 GO:0043621 GO:0005515
XLOC_000901	48.03	2e-31	gi|224085790|ref|XP_002307697.1| predicted protein [Populus trichocarpa]		GO:0031357 GO:0010020 GO:0009658 GO:0031072 GO:0009706 GO:0009941 GO:0006457 GO:0009507 GO:0043621 GO:0005515
XLOC_000902	62.34	1e-54	gi|356503779|ref|XP_003520681.1| PREDICTED: protein ROS1-like [Glycine max]		GO:0006306 GO:0019104 GO:0006284 GO:0006281 GO:0003824 GO:0003906 GO:0051539 GO:0004519 GO:0005634
XLOC_000903	62.39	2e-20	gi|356503779|ref|XP_003520681.1| PREDICTED: protein ROS1-like [Glycine max]		GO:0006306 GO:0009793 GO:0006349 GO:0019104 GO:0006284 GO:0006281 GO:0003824 GO:0043078 GO:0003906 GO:0051539 GO:0004519 GO:0005634
XLOC_000904	86.77	9e-114	gi|225440992|ref|XP_002277401.1| PREDICTED: transcriptional activator DEMETER-like [Vitis vinifera]		GO:0006306 GO:0019104 GO:0006284 GO:0006281 GO:0003824 GO:0003906 GO:0051539 GO:0004519 GO:0005634
XLOC_000905	81.13	4e-98	gi|350535513|ref|NP_001234454.1| CTR1-like protein kinase [Solanum lycopersicum]		GO:0004672 GO:0004674 GO:0016301 GO:0046777 GO:0004713 GO:0006468 GO:0005524 GO:0009723 GO:0004712 GO:0016772
XLOC_000906	85.35	2e-83	gi|350535513|ref|NP_001234454.1| CTR1-like protein kinase [Solanum lycopersicum]		GO:0005737 GO:0004672 GO:0000287 GO:0005886 GO:0004674 GO:0016301 GO:0005829 GO:0046777 GO:0042803 GO:0004713 GO:0006468 GO:0007257 GO:0005524 GO:0004709 GO:0004712 GO:0016772
XLOC_000907
XLOC_000908	79.05	0	gi|255583640|ref|XP_002532575.1| multicopper oxidase, putative [Ricinus communis]		GO:0005886 GO:0055114 GO:0048046 GO:0004322 GO:0005507 GO:0046274 GO:0009505 GO:0016491 GO:0052716 GO:0009506
XLOC_000909	66.67	4e-26	gi|225426944|ref|XP_002266233.1| PREDICTED: axial regulator YABBY 1 [Vitis vinifera]
XLOC_000910	61.83	2e-100	gi|225452270|ref|XP_002270233.1| PREDICTED: 31 kDa ribonucleoprotein, chloroplastic-like [Vitis vinifera]	K13126	GO:0005737 GO:0003676 GO:0008143 GO:0003723 GO:0000166 GO:0009507
XLOC_000911	86.55	2e-70	gi|255552287|ref|XP_002517188.1| peroxiredoxin, putative [Ricinus communis]	K03386 K14171 K11187	GO:0005737 GO:0043027 GO:0016209 GO:0005829 GO:0051920 GO:0043066 GO:0044445 GO:0005739 GO:0045454 GO:0005777 GO:0008379 GO:0006979 GO:0034614 GO:0016491 GO:0004601 GO:0005634
XLOC_000912
XLOC_000913	54.04	5e-47	gi|225432562|ref|XP_002281045.1| PREDICTED: E3 ubiquitin-protein ligase RHF1A [Vitis vinifera]		GO:0051726 GO:0008270 GO:0009561 GO:0055046
XLOC_000914	58.42	1e-73	gi|225438281|ref|XP_002269083.1| PREDICTED: uncharacterized protein LOC100255901 [Vitis vinifera]
XLOC_000915	50.68	2e-112	gi|359482223|ref|XP_003632735.1| PREDICTED: uncharacterized protein At5g39865-like [Vitis vinifera]		GO:0048563 GO:0015035 GO:0060118 GO:0060091 GO:0045454 GO:0042491 GO:0007605 GO:0010923 GO:0009055 GO:0032420 GO:0060122
XLOC_000916	86.65	0	gi|255560515|ref|XP_002521272.1| protein phosphatase 2c, putative [Ricinus communis]		GO:0045927 GO:0051894 GO:0044387 GO:0010811 GO:0043280 GO:0004722 GO:0045892 GO:0005829 GO:0033137 GO:0004721 GO:0097193 GO:0010634 GO:0035970 GO:0006470 GO:0046872 GO:0008287 GO:0003824 GO:0050921 GO:0043234 GO:0010628 GO:0006469 GO:0033192 GO:0035690
XLOC_000917	91.21	1e-50	gi|297801924|ref|XP_002868846.1| predicted protein [Arabidopsis lyrata subsp. lyrata]	K02147	GO:0005737 GO:0015078 GO:0005886 GO:0005902 GO:0016324 GO:0006885 GO:0005829 GO:0007588 GO:0033178 GO:0042472 GO:0016328 GO:0016469 GO:0015991 GO:0016820 GO:0046034 GO:0016471 GO:0015992 GO:0005524 GO:0001503 GO:0033180 GO:0046961 GO:0007035 GO:0055085 GO:0007605 GO:0046933 GO:0055074 GO:0000221 GO:0005773 GO:0016323 GO:0045851 GO:0005794
XLOC_000918	98.68	0	gi|357507939|ref|XP_003624258.1| V-type ATP synthase beta chain [Medicago truncatula]	K02147 K02111 K02133 K02112	GO:0005886 GO:0005902 GO:0015986 GO:0005829 GO:0033178 GO:0016469 GO:0015991 GO:0016820 GO:0046034 GO:0015992 GO:0008553 GO:0005524 GO:0033180 GO:0046961 GO:0045261 GO:0046933 GO:0016887 GO:0005794
XLOC_000919	83.02	5e-31	gi|359479242|ref|XP_003632238.1| PREDICTED: LOW QUALITY PROTEIN: V-type proton ATPase subunit B 1-like [Vitis vinifera]	K02147	GO:0005737 GO:0015078 GO:0005886 GO:0005902 GO:0016324 GO:0006885 GO:0005829 GO:0007588 GO:0033178 GO:0042472 GO:0016328 GO:0016469 GO:0015991 GO:0016820 GO:0046034 GO:0016471 GO:0015992 GO:0005524 GO:0001503 GO:0033180 GO:0046961 GO:0007035 GO:0016021 GO:0055085 GO:0007605 GO:0046933 GO:0055074 GO:0005773 GO:0016323 GO:0045851 GO:0005794
XLOC_000920	93.84	0	gi|350536693|ref|NP_001234004.1| S-adenosylmethionine synthase 3 [Solanum lycopersicum]	K00789	GO:0005886 GO:0016740 GO:0005829 GO:0046872 GO:0006555 GO:0005524 GO:0000166 GO:0004478 GO:0006556 GO:0006730
XLOC_000921	92.13	3e-80	gi|350536937|ref|NP_001234528.1| photosystem II oxygen-evolving complex protein 3 [Solanum lycopersicum]	K08901	GO:0009534 GO:0005509 GO:0009579 GO:0009523 GO:0009543 GO:0031977 GO:0009535 GO:0019898 GO:0009654 GO:0015979 GO:0009507 GO:0030095 GO:0009570
XLOC_000922	49.23	2e-13	gi|225448041|ref|XP_002273537.1| PREDICTED: uncharacterized protein LOC100246257 [Vitis vinifera]
XLOC_000923	81.82	3e-67	gi|225465502|ref|XP_002272092.1| PREDICTED: 40S ribosomal protein S12-like isoform 2 [Vitis vinifera]	K02951	GO:0003735 GO:0005840 GO:0005622 GO:0022627 GO:0006412
XLOC_000924	98.78	1e-52	gi|351721179|ref|NP_001235921.1| uncharacterized protein LOC100305731 [Glycine max]	K11252	GO:0003677 GO:0000786 GO:0006334 GO:0005634
XLOC_000925	94.68	5e-61	gi|225463374|ref|XP_002272873.1| PREDICTED: 60S ribosomal protein L32-1 [Vitis vinifera]	K02912	GO:0003735 GO:0005840 GO:0005829 GO:0005622 GO:0022625 GO:0006412
XLOC_000926	90	8e-63	gi|225443988|ref|XP_002280687.1| PREDICTED: photosystem I reaction center subunit psaK, chloroplastic [Vitis vinifera]		GO:0009534 GO:0009522 GO:0009579 GO:0016020 GO:0009535 GO:0015979 GO:0009507
XLOC_000927
XLOC_000928	85.05	5e-116	gi|225440608|ref|XP_002273795.1| PREDICTED: uncharacterized protein LOC100251006 [Vitis vinifera]		GO:0010208 GO:0005509 GO:0016020
XLOC_000929	92.75	0	gi|350534672|ref|NP_001234409.1| protein kinase 1b [Solanum lycopersicum]		GO:0004672 GO:0005886 GO:0004674 GO:0016301 GO:0046777 GO:0004713 GO:0006468 GO:0005524 GO:0009506 GO:0016772
XLOC_000930
XLOC_000931	69.57	1e-15	gi|15242619|ref|NP_195928.1| dolichyldiphosphatase [Arabidopsis thaliana]		GO:0016020 GO:0008195 GO:0048868 GO:0008474 GO:0003824 GO:0006651 GO:0006464 GO:0009507
XLOC_000932	86.54	6e-25	gi|356537511|ref|XP_003537270.1| PREDICTED: dolichyldiphosphatase 1-like isoform 2 [Glycine max]		GO:0016020 GO:0008195 GO:0048868 GO:0008474 GO:0003824 GO:0006651 GO:0006464 GO:0009507
XLOC_000933	69.93	0	gi|356550580|ref|XP_003543663.1| PREDICTED: pleiotropic drug resistance protein 1-like [Glycine max]		GO:0017111 GO:0005886 GO:0006810 GO:0006855 GO:0016020 GO:0006200 GO:0005524 GO:0016021 GO:0000166 GO:0016887 GO:0042626
XLOC_000934	78.11	9e-120	gi|224075627|ref|XP_002304713.1| pleiotropic drug resistance protein [Populus trichocarpa]		GO:0017111 GO:0005886 GO:0006810 GO:0006855 GO:0016020 GO:0005524 GO:0016021 GO:0000166 GO:0016887 GO:0042626
XLOC_000935	93.44	1e-72	gi|359479018|ref|XP_002284615.2| PREDICTED: 125 kDa kinesin-related protein [Vitis vinifera]	K10398 K10396 K10394	GO:0005737 GO:0090307 GO:0008017 GO:0005871 GO:0007018 GO:0000922 GO:0005524 GO:0000166 GO:0005874 GO:0003777 GO:0005876
XLOC_000936	100	1e-49	gi|297826247|ref|XP_002881006.1| hypothetical protein ARALYDRAFT_481787 [Arabidopsis lyrata subsp. lyrata]	K11254	GO:0040010 GO:0003677 GO:0000786 GO:0000003 GO:0009792 GO:0005622 GO:0006334 GO:0006333 GO:0043565 GO:0006352 GO:0005634
XLOC_000937	82.52	2e-53	gi|225445996|ref|XP_002267083.1| PREDICTED: UPF0414 transmembrane protein C20orf30 homolog [Vitis vinifera]		GO:0016021
XLOC_000938
XLOC_000939	50.71	1e-31	gi|356545685|ref|XP_003541267.1| PREDICTED: uncharacterized protein LOC100793586 [Glycine max]
XLOC_000940	67.01	2e-31	gi|225433320|ref|XP_002285561.1| PREDICTED: carboxyl-terminal-processing protease [Vitis vinifera]		GO:0009579 GO:0035556 GO:0009543 GO:0031977 GO:0005739 GO:0008236 GO:0006508
XLOC_000941	84.44	4e-125	gi|225433320|ref|XP_002285561.1| PREDICTED: carboxyl-terminal-processing protease [Vitis vinifera]	K03797	GO:0008233 GO:0030288 GO:0035556 GO:0009543 GO:0031977 GO:0008236 GO:0006508
XLOC_000942	87.31	0	gi|225427065|ref|XP_002275168.1| PREDICTED: 26S proteasome non-ATPase regulatory subunit 13-like isoform 1 [Vitis vinifera]	K03039	GO:0005829 GO:0005198 GO:0008541 GO:0000502 GO:0043248 GO:0034515 GO:0006511 GO:0004175 GO:0005838 GO:0005515 GO:0007127 GO:0005634
XLOC_000943	78.96	0	gi|255545444|ref|XP_002513782.1| Aminotransferase ybdL, putative [Ricinus communis]	K00816	GO:0005737 GO:0008483 GO:0016740 GO:0042218 GO:0009058 GO:0006520 GO:0016212 GO:0004069 GO:0016847 GO:0003824 GO:0004838 GO:0005739 GO:0030170 GO:0006532
XLOC_000944	78.24	3e-116	gi|224084820|ref|XP_002307411.1| histone acetyltransferase [Populus trichocarpa]	K11307 K11304 K11308	GO:0035267 GO:0003677 GO:0016747 GO:0000786 GO:0045892 GO:0016740 GO:0005667 GO:0016573 GO:0006351 GO:0043966 GO:0008134 GO:0003700 GO:0006355 GO:0070776 GO:0008270 GO:0046872 GO:0003713 GO:0006334 GO:0043981 GO:0045893 GO:0043982 GO:0016407 GO:0004402 GO:0000123 GO:0005515 GO:0030099 GO:0005634
XLOC_000945	80.7	1e-90	gi|255543701|ref|XP_002512913.1| conserved hypothetical protein [Ricinus communis]		GO:0006950 GO:0009269
XLOC_000946	89.16	2e-46	gi|224105391|ref|XP_002313795.1| predicted protein, partial [Populus trichocarpa]	K12885	GO:0000381 GO:0005737 GO:0006509 GO:0045944 GO:0003676 GO:0001047 GO:0009409 GO:0006366 GO:0070062 GO:0071013 GO:0003682 GO:0003723 GO:0005719 GO:0003729 GO:0045727 GO:0005681 GO:0000166 GO:0071347 GO:0005634
XLOC_000947	92.55	0	gi|224069102|ref|XP_002326275.1| predicted protein [Populus trichocarpa]	K13095 K14945	GO:0005737 GO:0017124 GO:0042759 GO:0051028 GO:0001570 GO:0006351 GO:0008270 GO:0042692 GO:0042552 GO:0010628 GO:0008380 GO:0003723 GO:0006397 GO:0005634 GO:0006417
XLOC_000948	80	8e-122	gi|224140631|ref|XP_002323685.1| predicted protein, partial [Populus trichocarpa]		GO:0009536 GO:0009543 GO:0005739 GO:0009706 GO:0009941 GO:0009507
XLOC_000949	80	3e-42	gi|255577397|ref|XP_002529578.1| vacuolar ATP synthase subunit G plant, putative [Ricinus communis]	K02152	GO:0016820 GO:0016471 GO:0015992 GO:0005773 GO:0005774 GO:0005794
XLOC_000950	72.41	8e-34	gi|255545478|ref|XP_002513799.1| conserved hypothetical protein [Ricinus communis]		GO:0006950
XLOC_000951	80.82	9e-67	gi|297789749|ref|XP_002862808.1| hypothetical protein ARALYDRAFT_497286 [Arabidopsis lyrata subsp. lyrata]	K15285	GO:0008514 GO:0016020 GO:0016021 GO:0005794
XLOC_000952	94.96	2e-63	gi|225459546|ref|XP_002285851.1| PREDICTED: UDP-galactose transporter 1 isoform 2 [Vitis vinifera]		GO:0008514 GO:0016020 GO:0005794
XLOC_000953
XLOC_000954	94.43	0	gi|255583651|ref|XP_002532580.1| cop9 signalosome complex subunit, putative [Ricinus communis]	K03036 K12176	GO:0005737 GO:0045892 GO:0008283 GO:0005829 GO:0008180 GO:0010388 GO:0008541 GO:0000502 GO:0003714 GO:0006511 GO:0005515 GO:0005634
XLOC_000955	89.61	6e-42	gi|357444703|ref|XP_003592629.1| Chaperone protein dnaJ [Medicago truncatula]		GO:0051082 GO:0031072 GO:0006457
XLOC_000956	85.46	9e-174	gi|356511994|ref|XP_003524706.1| PREDICTED: ribulose-phosphate 3-epimerase, chloroplastic-like [Glycine max]	K01783	GO:0006098 GO:0009052 GO:0005975 GO:0046872 GO:0004750
XLOC_000957	80.05	0	gi|255547325|ref|XP_002514720.1| Xyloglucan 6-xylosyltransferase, putative [Ricinus communis]	K08238	GO:0048767 GO:0016740 GO:0016757 GO:0009969 GO:0016758 GO:0016021 GO:0035252 GO:0033843 GO:0000271 GO:0005794
XLOC_000958	64.91	3e-63	gi|224119058|ref|XP_002317975.1| predicted protein [Populus trichocarpa]		GO:0008270 GO:0004176 GO:0006508
XLOC_000959	73.62	1e-82	gi|224131984|ref|XP_002328156.1| predicted protein [Populus trichocarpa]
XLOC_000960	84.75	3e-56	gi|225457347|ref|XP_002284602.1| PREDICTED: vesicle transport v-SNARE 13 [Vitis vinifera]	K08493	GO:0006623 GO:0005886 GO:0004872 GO:0030173 GO:0006896 GO:0005802 GO:0016020 GO:0000149 GO:0006886 GO:0016192 GO:0005484 GO:0005770 GO:0006891 GO:0005515 GO:0006944 GO:0005794
XLOC_000961	83.7	9e-75	gi|350538067|ref|NP_001234325.1| SNF1-related protein kinase [Solanum lycopersicum]		GO:0004672 GO:0004674 GO:0004713 GO:0006468 GO:0005524 GO:0005515 GO:0016772
XLOC_000962
XLOC_000963	80.84	2e-71	gi|351727559|ref|NP_001236653.1| uncharacterized protein LOC100306554 [Glycine max]	K02638	GO:0009579 GO:0046688 GO:0009543 GO:0031977 GO:0005507 GO:0009055 GO:0009507
XLOC_000964
XLOC_000965	96.1	1e-48	gi|255564128|ref|XP_002523061.1| Small nuclear ribonucleoprotein SM D3, putative [Ricinus communis]	K12623	GO:0005730 GO:0006402 GO:0005829 GO:0008380 GO:0003723 GO:0005688 GO:0006397 GO:0046540 GO:0005634 GO:0005732
XLOC_000966	85.71	2e-81	gi|225449066|ref|XP_002275108.1| PREDICTED: patatin group A-3-like [Vitis vinifera]		GO:0008152 GO:0045735 GO:0006629
XLOC_000967	76.99	2e-52	gi|359496288|ref|XP_002271639.2| PREDICTED: uncharacterized protein LOC100242640 isoform 2 [Vitis vinifera]		GO:0004672 GO:0004674 GO:0005829 GO:0006468 GO:0005524 GO:0004712 GO:0005634 GO:0016772
XLOC_000968	83.48	5e-103	gi|224146051|ref|XP_002325861.1| predicted protein [Populus trichocarpa]	K13110	GO:0005201 GO:0001527 GO:0005578
XLOC_000969	75.69	9e-42	gi|356512433|ref|XP_003524923.1| PREDICTED: microfibrillar-associated protein 1-like [Glycine max]
XLOC_000970	80.86	3e-172	gi|297843050|ref|XP_002889406.1| hypothetical protein ARALYDRAFT_887394 [Arabidopsis lyrata subsp. lyrata]	K01358	GO:0009534 GO:0009840 GO:0009368 GO:0005829 GO:0005739 GO:0009532 GO:0009941 GO:0009507 GO:0009570 GO:0005515 GO:0006508 GO:0004252
XLOC_000971	69.87	7e-76	gi|225450591|ref|XP_002282175.1| PREDICTED: nicotianamine synthase [Vitis vinifera]	K05953	GO:0071369 GO:0030410 GO:0030418 GO:0071281 GO:0071732
XLOC_000972	49.45	5e-64	gi|224138156|ref|XP_002326532.1| predicted protein [Populus trichocarpa]
XLOC_000973	73.13	9e-62	gi|255553945|ref|XP_002518013.1| conserved hypothetical protein [Ricinus communis]		GO:0010196 GO:0009507
XLOC_000974	54.24	2e-32	gi|350538787|ref|NP_001234615.1| ethylene-responsive proteinase inhibitor 1 precursor [Solanum lycopersicum]
XLOC_000975	69.95	9e-78	gi|225423895|ref|XP_002281709.1| PREDICTED: AP2/ERF and B3 domain-containing transcription repressor TEM1-like [Vitis vinifera]	K09287	GO:0009908 GO:0003677 GO:0048366 GO:0045892 GO:0010030 GO:0003700 GO:0006355 GO:0008270 GO:2000034 GO:0005634
XLOC_000976	61.22	4e-32	gi|15230871|ref|NP_189201.1| AP2/ERF and B3 domain-containing transcription factor ARF14 [Arabidopsis thaliana]	K09287	GO:0003677 GO:0045892 GO:0003700 GO:0006355
XLOC_000977	91.91	0	gi|255575724|ref|XP_002528761.1| isocitrate dehydrogenase, putative [Ricinus communis]	K00052 K00030	GO:0008152 GO:0000287 GO:0006099 GO:0005759 GO:0055114 GO:0005739 GO:0004449 GO:0006102 GO:0016491 GO:0009098 GO:0016616 GO:0051287 GO:0003862
XLOC_000978	73.35	0	gi|225427242|ref|XP_002278544.1| PREDICTED: protein ABCI7, chloroplastic-like [Vitis vinifera]	K09014 K09015	GO:0016226 GO:0040007 GO:0003824 GO:0020011 GO:0005215 GO:0009507 GO:0009570 GO:0005515
XLOC_000979	73.83	1e-63	gi|224126303|ref|XP_002329521.1| predicted protein [Populus trichocarpa]		GO:0008270
XLOC_000980	60.27	5e-131	gi|225427250|ref|XP_002281049.1| PREDICTED: MND1-interacting protein 1 [Vitis vinifera]		GO:0008270
XLOC_000981	83.48	4e-67	gi|297809943|ref|XP_002872855.1| hypothetical protein ARALYDRAFT_490360 [Arabidopsis lyrata subsp. lyrata]	K13648	GO:0016757 GO:0047262 GO:0016758 GO:0016051 GO:0005794
XLOC_000982	32.8	6e-11	gi|359495497|ref|XP_002271158.2| PREDICTED: putative F-box/LRR-repeat protein At3g18150-like [Vitis vinifera]
XLOC_000983	76.92	1e-73	gi|255554517|ref|XP_002518297.1| transporter, putative [Ricinus communis]		GO:0005743 GO:0016020 GO:0015144 GO:0006869 GO:0016021 GO:0055085 GO:0005351
XLOC_000984	71.1	1e-98	gi|359484512|ref|XP_003633115.1| PREDICTED: asparaginyl-tRNA synthetase, cytoplasmic 1-like [Vitis vinifera]	K01893	GO:0005737 GO:0006421 GO:0006418 GO:0004812 GO:0003676 GO:0005524 GO:0005739 GO:0004816 GO:0000166 GO:0009507
XLOC_000985	79.02	9e-114	gi|359484512|ref|XP_003633115.1| PREDICTED: asparaginyl-tRNA synthetase, cytoplasmic 1-like [Vitis vinifera]	K01876 K01893	GO:0005737 GO:0006421 GO:0006418 GO:0004812 GO:0005829 GO:0003676 GO:0005524 GO:0005739 GO:0006422 GO:0006412 GO:0004816 GO:0004815 GO:0000166
XLOC_000986	95.38	9e-68	gi|255554533|ref|XP_002518305.1| Glutathione-regulated potassium-efflux system protein kefB, putative [Ricinus communis]	K11747 K03455 K11745	GO:0015299 GO:0015386 GO:0015503 GO:0006818 GO:0015079 GO:0016021 GO:0055085 GO:0005887 GO:0006813 GO:0000166 GO:0009507 GO:0006812
XLOC_000987	66.67	9e-16	gi|15241897|ref|NP_200479.1| asparaginyl-tRNA synthetase, cytoplasmic 1 [Arabidopsis thaliana]		GO:0005737 GO:0006421 GO:0006418 GO:0004812 GO:0009793 GO:0005829 GO:0003676 GO:0005524 GO:0005739 GO:0046686 GO:0004816 GO:0000166 GO:0009507
XLOC_000988	78.05	2e-38	gi|224107333|ref|XP_002314449.1| predicted protein [Populus trichocarpa]
XLOC_000989	64.34	3e-13	gi|255551731|ref|XP_002516911.1| protein phosphatase-2c, putative [Ricinus communis]
XLOC_000990	92.94	1e-30	gi|350535282|ref|NP_001234698.1| plasmalemma Na+/H+ antiporter [Solanum lycopersicum]		GO:0005886 GO:0015299 GO:0015385 GO:0006814 GO:0016021 GO:0055085 GO:0006812
XLOC_000991	93	0	gi|350535282|ref|NP_001234698.1| plasmalemma Na+/H+ antiporter [Solanum lycopersicum]		GO:0005886 GO:0015299 GO:0015385 GO:0006814 GO:0016021 GO:0055085 GO:0006812
XLOC_000992	83.56	2e-140	gi|350535282|ref|NP_001234698.1| plasmalemma Na+/H+ antiporter [Solanum lycopersicum]		GO:0005886 GO:0010163 GO:0015299 GO:0015385 GO:0042542 GO:2000377 GO:0000302 GO:0006814 GO:0016021 GO:0055085 GO:0009941 GO:0006979 GO:0009651 GO:0005515 GO:0006812
XLOC_000993	89.62	1e-100	gi|255560784|ref|XP_002521405.1| Protein C20orf11, putative [Ricinus communis]		GO:0005634
XLOC_000994	85.26	4e-79	gi|224138464|ref|XP_002326609.1| predicted protein [Populus trichocarpa]	K08343	GO:0005737 GO:0006914 GO:0019787 GO:0000045 GO:0016567 GO:0019777 GO:0005829 GO:0006612 GO:0019899 GO:0015031 GO:0006464 GO:0043653 GO:0000153 GO:0019776
XLOC_000995	79.31	4e-76	gi|255570092|ref|XP_002526008.1| fyve finger-containing phosphoinositide kinase, fyv1, putative [Ricinus communis]	K00921	GO:0016308 GO:0010008 GO:0042147 GO:0045121 GO:0005829 GO:0010256 GO:0012506 GO:0000285 GO:0035556 GO:0008270 GO:0046872 GO:0034504 GO:0005622 GO:0005524 GO:0044267 GO:0048471 GO:0005768 GO:0031901 GO:0006898 GO:0046488 GO:0007033 GO:0009555 GO:0031410 GO:0016307
XLOC_000996	69.65	0	gi|224108341|ref|XP_002314813.1| predicted protein, partial [Populus trichocarpa]	K00920 K00921 K00889	GO:0005737 GO:0016308 GO:0005886 GO:0042147 GO:0016310 GO:0045121 GO:0005829 GO:0016020 GO:0012506 GO:0000285 GO:0035556 GO:0008270 GO:0046872 GO:0034504 GO:0016309 GO:0046854 GO:0005524 GO:0044267 GO:0048471 GO:0031901 GO:0046488 GO:0031410 GO:0016307 GO:0005634
XLOC_000997	69.36	0	gi|225424193|ref|XP_002280520.1| PREDICTED: U-box domain-containing protein 10-like [Vitis vinifera]		GO:0016567 GO:0000151 GO:0004842 GO:0005871 GO:0010200 GO:0019894
XLOC_000998	52.45	5e-23	gi|42563127|ref|NP_177258.3| U-box domain-containing protein 10 [Arabidopsis thaliana]		GO:0016567 GO:0000151 GO:0004842
XLOC_000999	70.05	0	gi|225447860|ref|XP_002268766.1| PREDICTED: LL-diaminopimelate aminotransferase, chloroplastic [Vitis vinifera]	K10907 K10206	GO:0008483 GO:0010285 GO:0016740 GO:0009058 GO:0009089 GO:0009862 GO:0004069 GO:0003824 GO:0030170 GO:0006532
XLOC_001000
XLOC_001001	78.98	6e-92	gi|356531269|ref|XP_003534200.1| PREDICTED: probable chlorophyll(ide) b reductase NYC1, chloroplastic-like [Glycine max]		GO:0008152 GO:0015996 GO:0010304 GO:0034256 GO:0000166 GO:0009507 GO:0016491 GO:0005515
XLOC_001002	68.72	0	gi|255537936|ref|XP_002510033.1| branched-chain amino acid aminotransferase, putative [Ricinus communis]	K00826	GO:0008152 GO:0052655 GO:0005829 GO:0009083 GO:0004084 GO:0052654 GO:0009082 GO:0003824 GO:0005739 GO:0009098 GO:0052656 GO:0009081 GO:0005634
XLOC_001003	85.51	2e-34	gi|356520529|ref|XP_003528914.1| PREDICTED: probable chlorophyll(ide) b reductase NYC1, chloroplastic-like [Glycine max]		GO:0008152 GO:0015996 GO:0010304 GO:0034256 GO:0000166 GO:0009507 GO:0016491 GO:0005515
XLOC_001004	80.49	7e-39	gi|350538461|ref|NP_001234344.1| sucrose transporter [Solanum lycopersicum]	K15378	GO:0005886 GO:0016020 GO:0008515 GO:0022857 GO:0015144 GO:0008506 GO:0016021 GO:0055085 GO:0015770 GO:0005887 GO:0005773 GO:0009506 GO:0005351
XLOC_001005	83.33	0	gi|359474855|ref|XP_002277504.2| PREDICTED: translocase of chloroplast 120, chloroplastic-like [Vitis vinifera]		GO:0009707 GO:0003924 GO:0004888 GO:0016020 GO:0006886 GO:0045036 GO:0015450 GO:0009941 GO:0009507 GO:0016817 GO:0005515 GO:0005525
XLOC_001006	75.94	1e-52	gi|359474855|ref|XP_002277504.2| PREDICTED: translocase of chloroplast 120, chloroplastic-like [Vitis vinifera]		GO:0009707 GO:0045036 GO:0016817 GO:0005525
XLOC_001007
XLOC_001008	96.97	1e-27	gi|350539513|ref|NP_001234675.1| LAX2 protein [Solanum lycopersicum]	K13946	GO:0009624 GO:0016020 GO:0009733 GO:0015171 GO:0048829 GO:0009926 GO:0006865 GO:0005215 GO:0010311 GO:0010328
XLOC_001009	83.78	3e-32	gi|225427973|ref|XP_002277628.1| PREDICTED: glycine-rich protein 2-like [Vitis vinifera]	K03704	GO:0005737 GO:0003677 GO:0003676 GO:0003697 GO:0006355 GO:0009409 GO:0001701 GO:0030529 GO:0005844 GO:0003723 GO:0003730 GO:0005634
XLOC_001010	54.37	9e-44	gi|224132308|ref|XP_002321307.1| predicted protein [Populus trichocarpa]
XLOC_001011	90.6	0	gi|350539237|ref|NP_001234638.1| 1-aminocyclopropane-1-carboxylate oxidase [Solanum lycopersicum]		GO:0055114 GO:0009686 GO:0005506 GO:0009815 GO:0009813 GO:0016706 GO:0016491
XLOC_001012	59.57	5e-24	gi|357494021|ref|XP_003617299.1| Receptor-like protein kinase [Medicago truncatula]		GO:0004672 GO:0004674 GO:0006468 GO:0005524 GO:0007169 GO:0016772
XLOC_001013	72.5	1e-92	gi|224053641|ref|XP_002297907.1| predicted protein [Populus trichocarpa]		GO:0004672 GO:0005886 GO:0004674 GO:0016301 GO:0004713 GO:0006468 GO:0005524 GO:0007169 GO:0005515 GO:0016772
XLOC_001014	66.98	1e-37	gi|224092194|ref|XP_002309503.1| predicted protein [Populus trichocarpa]
XLOC_001015	51.47	3e-07	gi|255573909|ref|XP_002527873.1| nut2, putative [Ricinus communis]
XLOC_001016	87.5	0	gi|225448978|ref|XP_002273219.1| PREDICTED: glycerol-3-phosphate dehydrogenase SDP6, mitochondrial-like [Vitis vinifera]	K00111	GO:0006094 GO:0005743 GO:0006072 GO:0005886 GO:0006127 GO:0005509 GO:0055114 GO:0004368 GO:0019563 GO:0004367 GO:0005739 GO:0009331 GO:0052591 GO:0016491 GO:0006734 GO:0006071
XLOC_001017	77.84	2e-94	gi|224100743|ref|XP_002311996.1| predicted protein [Populus trichocarpa]		GO:0016567 GO:0000151 GO:0004842 GO:0005871 GO:0070696 GO:0010200 GO:0019894
XLOC_001018	87.73	1e-150	gi|225448982|ref|XP_002270524.1| PREDICTED: U-box domain-containing protein 14 [Vitis vinifera]	K08332	GO:0016567 GO:0000151 GO:0004842 GO:0005871 GO:0070696 GO:0000011 GO:0005634 GO:0019894
XLOC_001019	80	3e-74	gi|359483296|ref|XP_002265811.2| PREDICTED: pyrophosphate-energized membrane proton pump 3 [Vitis vinifera]		GO:0016020 GO:0009678 GO:0015992 GO:0004427 GO:0005773
XLOC_001020	87.5	1e-141	gi|242086144|ref|XP_002443497.1| hypothetical protein SORBIDRAFT_08g020610 [Sorghum bicolor]	K01507	GO:0015078 GO:0010248 GO:0010008 GO:0005886 GO:0048366 GO:0006885 GO:0005829 GO:0016020 GO:0009678 GO:0015992 GO:0000325 GO:0009926 GO:0005739 GO:0009941 GO:0009414 GO:0004427 GO:0009651 GO:0009507 GO:0005773 GO:0009705 GO:0005774 GO:0005794
XLOC_001021	96.67	8e-146	gi|359483296|ref|XP_002265811.2| PREDICTED: pyrophosphate-energized membrane proton pump 3 [Vitis vinifera]	K01507	GO:0015078 GO:0006885 GO:0016020 GO:0009678 GO:0015992 GO:0004427 GO:0005773 GO:0005794
XLOC_001022
XLOC_001023	68.33	7e-83	gi|225467167|ref|XP_002269291.1| PREDICTED: F-box protein FBW2 isoform 1 [Vitis vinifera]		GO:0004842 GO:0006511
XLOC_001024	83.1	0	gi|225451529|ref|XP_002273157.1| PREDICTED: probable S-acyltransferase At3g26935 [Vitis vinifera]		GO:0016746 GO:0008270 GO:0046872 GO:0016021 GO:0018345 GO:0016409
XLOC_001025	41.24	1e-39	gi|224129252|ref|XP_002328928.1| NAC domain protein, IPR003441 [Populus trichocarpa]		GO:0003677 GO:0003700 GO:0006355 GO:0007275 GO:0005634
XLOC_001026
XLOC_001027	86.71	8e-89	gi|255546223|ref|XP_002514171.1| conserved hypothetical protein [Ricinus communis]
XLOC_001028	82.93	3e-54	gi|225428067|ref|XP_002279715.1| PREDICTED: probable 26S proteasome non-ATPase regulatory subunit 3 [Vitis vinifera]	K03033	GO:0005886 GO:0042176 GO:0005829 GO:0008541 GO:0000502 GO:0006511 GO:0030234
XLOC_001029
XLOC_001030	92.31	4e-08	gi|302845853|ref|XP_002954464.1| hypothetical protein VOLCADRAFT_64814 [Volvox carteri f. nagariensis]
XLOC_001031	82.14	2e-70	gi|225445842|ref|XP_002277907.1| PREDICTED: UPF0133 protein Synpcc7942_0464 [Vitis vinifera]		GO:0009941 GO:0009507 GO:0009570
XLOC_001032	89.39	9e-114	gi|350537523|ref|NP_001234041.1| glutamate decarboxylase [Solanum lycopersicum]	K01580	GO:0005829 GO:0016020 GO:0006538 GO:0005624 GO:0019752 GO:0005622 GO:0003824 GO:0016831 GO:0005516 GO:0030170 GO:0006536 GO:0051454 GO:0004351
XLOC_001033	93.96	2e-101	gi|255572254|ref|XP_002527066.1| protein phsophatase-2a, putative [Ricinus communis]	K15423 K04382 K06269 K15498	GO:0005737 GO:0004722 GO:0005829 GO:0000775 GO:0004721 GO:0006470 GO:0046872 GO:0005515 GO:0016787 GO:0000159 GO:0005634
XLOC_001034	97.75	7e-59	gi|226530458|ref|NP_001150187.1| PP2Ac-2 - Phosphatase 2A isoform 2 belonging to family 2 [Zea mays]	K15423 K04382 K04348 K15498	GO:0005737 GO:0004722 GO:0046982 GO:0005829 GO:0000775 GO:0004721 GO:0006470 GO:0046872 GO:0005515 GO:0016787 GO:0000159 GO:0000082 GO:0005634
XLOC_001035	85.96	5e-100	gi|224101821|ref|XP_002312433.1| predicted protein [Populus trichocarpa]	K00767	GO:0005737 GO:0004514 GO:0009435 GO:0042803 GO:0034213 GO:0051259 GO:0019363
XLOC_001036	76.92	1e-89	gi|359472633|ref|XP_002284233.2| PREDICTED: probable nicotinate-nucleotide pyrophosphorylase [carboxylating] [Vitis vinifera]	K00767	GO:0005737 GO:0004514 GO:0009435 GO:0042803 GO:0034213 GO:0051259 GO:0019363
XLOC_001037	76.18	0	gi|358348859|ref|XP_003638459.1| Progesterone 5-beta-reductase [Medicago truncatula]		GO:0035671 GO:0008202 GO:0005829 GO:0009611 GO:0010051 GO:0000166
XLOC_001038	94.14	8e-149	gi|224055531|ref|XP_002298525.1| predicted protein, partial [Populus trichocarpa]	K00234 K00239 K00278	GO:0005743 GO:0006105 GO:0006810 GO:0050660 GO:0006099 GO:0055114 GO:0016627 GO:0008177 GO:0005749 GO:0045282 GO:0005739 GO:0022900 GO:0008734 GO:0009055 GO:0016491 GO:0000104 GO:0022904
XLOC_001039	78.11	1e-128	gi|225460841|ref|XP_002277100.1| PREDICTED: syntaxin-51 [Vitis vinifera]	K08501 K08503	GO:0010008 GO:0006810 GO:0016020 GO:0005783 GO:0006886 GO:0031625 GO:0031201 GO:0006906 GO:0016192 GO:0016021 GO:0005887 GO:0005484 GO:0005773
XLOC_001040
XLOC_001041	74.72	5e-89	gi|225452458|ref|XP_002274361.1| PREDICTED: L-aspartate oxidase 1-like [Vitis vinifera]	K00278	GO:0005737 GO:0008734 GO:0019363
XLOC_001042	84.54	3e-52	gi|297848390|ref|XP_002892076.1| CYP703A2 [Arabidopsis lyrata subsp. lyrata]	K00517	GO:0004497 GO:0016705 GO:0055114 GO:0019825 GO:0005783 GO:0020037 GO:0005506 GO:0009055
XLOC_001043	64.64	1e-103	gi|255564685|ref|XP_002523337.1| Aspartic proteinase nepenthesin-1 precursor, putative [Ricinus communis]		GO:0048046 GO:0004190 GO:0009505 GO:0006508 GO:0031225
XLOC_001044	78.98	2e-81	gi|224067990|ref|XP_002302634.1| predicted protein [Populus trichocarpa]		GO:0005618 GO:0048046 GO:0004190 GO:0009505 GO:0006508
XLOC_001045	87.3	2e-138	gi|255556015|ref|XP_002519042.1| protein binding protein, putative [Ricinus communis]		GO:0008270
XLOC_001046	39.18	2e-28	gi|225424518|ref|XP_002281810.1| PREDICTED: uncharacterized protein LOC100247334 [Vitis vinifera]
XLOC_001047	82.16	9e-120	gi|225432518|ref|XP_002280143.1| PREDICTED: serine incorporator 3 isoform 1 [Vitis vinifera]		GO:0005886 GO:0016020 GO:0005789 GO:0006658 GO:0016021 GO:0006917 GO:0005794
XLOC_001048	95.81	2e-114	gi|224129738|ref|XP_002328790.1| predicted protein [Populus trichocarpa]	K07874 K07901 K07976	GO:0005737 GO:0006184 GO:0003924 GO:0005886 GO:0016020 GO:0015031 GO:0007264 GO:0005739 GO:0000166 GO:0005525 GO:0005794
XLOC_001049	87.33	7e-84	gi|225455571|ref|XP_002268371.1| PREDICTED: cleavage and polyadenylation specificity factor subunit 1-like [Vitis vinifera]	K14401	GO:0006379 GO:0005829 GO:0003676 GO:0005847 GO:0006378 GO:0003730 GO:0005515 GO:0005634
XLOC_001050	65.24	8e-84	gi|225455571|ref|XP_002268371.1| PREDICTED: cleavage and polyadenylation specificity factor subunit 1-like [Vitis vinifera]		GO:0006379 GO:0005829 GO:0003676 GO:0006378 GO:0005515 GO:0005634
XLOC_001051	52.84	3e-49	gi|224066317|ref|XP_002302080.1| predicted protein [Populus trichocarpa]		GO:0000813 GO:0016881 GO:0015031 GO:0006464 GO:0005515
XLOC_001052	53.09	2e-55	gi|224084828|ref|XP_002307414.1| predicted protein [Populus trichocarpa]		GO:0009507
XLOC_001053
XLOC_001054
XLOC_001055	83.05	9e-29	gi|356497377|ref|XP_003517537.1| PREDICTED: uncharacterized protein LOC100786959 [Glycine max]
XLOC_001056	55.35	2e-62	gi|255540541|ref|XP_002511335.1| hypothetical protein RCOM_1509330 [Ricinus communis]
XLOC_001057	87.84	4e-90	gi|224107783|ref|XP_002314599.1| predicted protein [Populus trichocarpa]	K02900	GO:0003735 GO:0005840 GO:0005622 GO:0022625 GO:0006412
XLOC_001058	57.64	7e-41	gi|225442615|ref|XP_002284539.1| PREDICTED: thylakoid membrane phosphoprotein 14 kDa, chloroplastic isoform 2 [Vitis vinifera]		GO:0009534 GO:0009579 GO:0009535 GO:0009941 GO:0009507
XLOC_001059	90.61	1e-143	gi|225432758|ref|XP_002283142.1| PREDICTED: 40S ribosomal protein S3a-1 [Vitis vinifera]	K02984	GO:0005737 GO:0003735 GO:0005840 GO:0005730 GO:0005829 GO:0005622 GO:0030529 GO:0022627 GO:0006917 GO:0006412
XLOC_001060	72.89	6e-135	gi|225429787|ref|XP_002282746.1| PREDICTED: zinc finger protein 622 [Vitis vinifera]	K14816	GO:0005737 GO:0042273 GO:0005730 GO:0007117 GO:0006913 GO:0033674 GO:0003676 GO:0043065 GO:0008270 GO:0008631 GO:0046872 GO:0005622 GO:0022625 GO:0046330 GO:0030687 GO:0005634 GO:0005794 GO:0043410
XLOC_001061
XLOC_001062	89.87	2e-43	gi|255568355|ref|XP_002525152.1| GTP-binding protein typa/bipa, putative [Ricinus communis]	K06207	GO:0008152 GO:0003924 GO:0003746 GO:0009405 GO:0005622 GO:0005525
XLOC_001063	94.62	5e-126	gi|255568357|ref|XP_002525153.1| protein with unknown function [Ricinus communis]	K07881 K07976 K07904	GO:0006184 GO:0003924 GO:0005886 GO:0005829 GO:0072659 GO:0005802 GO:0016020 GO:0000139 GO:0015031 GO:0019003 GO:0005622 GO:0007264 GO:0005739 GO:0005768 GO:0016192 GO:0000166 GO:0032154 GO:0005525 GO:0031175
XLOC_001064	92.31	6e-25	gi|225443554|ref|XP_002277579.1| PREDICTED: ras-related protein RABA1f [Vitis vinifera]	K07976	GO:0005886 GO:0005829 GO:0015031 GO:0007264 GO:0005525
XLOC_001065	58.7	1e-10	gi|255547223|ref|XP_002514669.1| conserved hypothetical protein [Ricinus communis]
XLOC_001066	94.87	2e-17	gi|356497064|ref|XP_003517384.1| PREDICTED: ras-related protein RABH1b-like [Glycine max]	K07976	GO:0005829 GO:0000139 GO:0015031 GO:0007264 GO:0005515 GO:0005525
XLOC_001067	77.56	7e-119	gi|42565125|ref|NP_188924.3| emp24/gp25L/p24 family/GOLD domain-containing protein [Arabidopsis thaliana]	K14825	GO:0034205 GO:0048598 GO:0070765 GO:0005886 GO:0006810 GO:0007030 GO:0030137 GO:0030140 GO:0005793 GO:0035964 GO:0016020 GO:0001893 GO:0005792 GO:0042589 GO:0005789 GO:0005783 GO:0006886 GO:0033116 GO:0006890 GO:0015031 GO:0030667 GO:0072661 GO:0016021 GO:0034260 GO:0005515 GO:0005794 GO:0006888
XLOC_001068	80.09	0	gi|225432812|ref|XP_002283572.1| PREDICTED: ATP sulfurylase 1, chloroplastic [Vitis vinifera]	K00958 K13811	GO:0004781 GO:0005829 GO:0060348 GO:0050428 GO:0007596 GO:0005524 GO:0005739 GO:0000103 GO:0009507 GO:0004020 GO:0016779
XLOC_001069	76.47	3e-16	gi|242034601|ref|XP_002464695.1| hypothetical protein SORBIDRAFT_01g023641, partial [Sorghum bicolor]
XLOC_001070	74	6e-15	gi|303291420|ref|XP_003064995.1| predicted protein, partial [Micromonas pusilla CCMP1545]
XLOC_001071	88.1	5e-19	gi|356545534|ref|XP_003541195.1| PREDICTED: uncharacterized protein LOC100781549 [Glycine max]
XLOC_001072	88.89	1e-16	gi|356551324|ref|XP_003544026.1| PREDICTED: uncharacterized protein LOC100801029 [Glycine max]
XLOC_001073	94.05	1e-50	gi|255554684|ref|XP_002518380.1| protein with unknown function [Ricinus communis]	K07976 K07904	GO:0006184 GO:0003924 GO:0005886 GO:0005829 GO:0072659 GO:0055037 GO:0015031 GO:0007264 GO:0005739 GO:0005768 GO:0000166 GO:0032154 GO:0005525 GO:0031175
XLOC_001074
XLOC_001075	80	3e-103	gi|225434189|ref|XP_002279359.1| PREDICTED: NADP-dependent alkenal double bond reductase P2 [Vitis vinifera]	K13948 K08070 K13949 K07119	GO:0005737 GO:0036132 GO:0055114 GO:0008270 GO:0005739 GO:0032440 GO:0005777 GO:0006979 GO:0000166 GO:0016491 GO:0047522
XLOC_001076	82.76	4e-44	gi|224138674|ref|XP_002322873.1| predicted protein [Populus trichocarpa]
XLOC_001077	92.42	3e-81	gi|350538211|ref|NP_001234332.1| P58IPK [Solanum lycopersicum]	K09523 K09527	GO:0005737 GO:0070389 GO:0051087 GO:0005788 GO:0051082 GO:0051603 GO:0031205 GO:0031072 GO:0051787 GO:0006457 GO:0005634
XLOC_001078	73.76	2e-68	gi|224130550|ref|XP_002328317.1| predicted protein [Populus trichocarpa]	K13289 K09645	GO:0004180 GO:0004185 GO:0006508
XLOC_001079	58.33	4e-12	gi|255570118|ref|XP_002526021.1| Vitellogenic carboxypeptidase, putative [Ricinus communis]
XLOC_001080
XLOC_001081	45.98	2e-08	gi|255557032|ref|XP_002519549.1| nucleic acid binding protein, putative [Ricinus communis]
XLOC_001082	60.13	1e-53	gi|224145271|ref|XP_002325585.1| predicted protein [Populus trichocarpa]
XLOC_001083
XLOC_001084	77.65	0	gi|225435269|ref|XP_002282216.1| PREDICTED: MLO13 protein [Vitis vinifera]	K08472	GO:0005886 GO:0009817 GO:0006952 GO:0008219 GO:0005516 GO:0016021
XLOC_001085
XLOC_001086	96.67	4e-14	gi|356540150|ref|XP_003538553.1| PREDICTED: 60S ribosomal protein L17-1-like [Glycine max]
XLOC_001087	78.87	0	gi|359490274|ref|XP_002269873.2| PREDICTED: DEAD-box ATP-dependent RNA helicase 7-like [Vitis vinifera]	K05592 K11594	GO:0005737 GO:0005730 GO:0008026 GO:0003676 GO:0004004 GO:0005524 GO:0003723 GO:0004386 GO:0005634
XLOC_001088	66.12	1e-113	gi|225452642|ref|XP_002281888.1| PREDICTED: uncharacterized protein LOC100254161 [Vitis vinifera]
XLOC_001089	73.9	1e-111	gi|224141131|ref|XP_002323928.1| predicted protein, partial [Populus trichocarpa]		GO:0005886
XLOC_001090	77.92	8e-70	gi|359478231|ref|XP_002279889.2| PREDICTED: ankyrin repeat-containing protein At5g02620-like [Vitis vinifera]		GO:0005886
XLOC_001091
XLOC_001092	72.77	5e-113	gi|359485378|ref|XP_002274123.2| PREDICTED: probable ubiquitin-conjugating enzyme E2 26-like [Vitis vinifera]	K10581 K10585	GO:0005737 GO:0030496 GO:0060712 GO:0016567 GO:0005802 GO:0008284 GO:0006915 GO:0016881 GO:0004842 GO:0005624 GO:0005622 GO:0000922 GO:0005524 GO:0042127 GO:0005768 GO:0006916 GO:0060711 GO:0032465 GO:0004869 GO:0005815 GO:0005634
XLOC_001093	82.88	6e-166	gi|225464882|ref|XP_002273260.1| PREDICTED: nicalin-1 [Vitis vinifera]		GO:0008233 GO:0005730 GO:0005886 GO:0016020 GO:0016485 GO:0005789 GO:0005783 GO:0009966 GO:0016021 GO:0043231 GO:0006508 GO:0005634
XLOC_001094	76.26	2e-91	gi|225464886|ref|XP_002273209.1| PREDICTED: uncharacterized protein LOC100246727 [Vitis vinifera]	K12655	GO:0070536 GO:0032496 GO:0071108 GO:0006508 GO:0004843
XLOC_001095
XLOC_001096	78.57	5e-76	gi|225464890|ref|XP_002273670.1| PREDICTED: uncharacterized protein RP120 [Vitis vinifera]
XLOC_001097	71.65	1e-115	gi|225430906|ref|XP_002276581.1| PREDICTED: UPF0510 protein INM02-like [Vitis vinifera]		GO:0005783 GO:0005774
XLOC_001098	57.67	8e-49	gi|356543574|ref|XP_003540235.1| PREDICTED: pentatricopeptide repeat-containing protein At2g32230, mitochondrial-like [Glycine max]		GO:0006855 GO:0016020 GO:0015297 GO:0015238 GO:0055085 GO:0005634
XLOC_001099
XLOC_001100	85.85	2e-59	gi|350535697|ref|NP_001233952.1| protein tyrosine phosphatase [Solanum lycopersicum]		GO:0006470 GO:0008138
XLOC_001101
XLOC_001102	68.71	0	gi|359488761|ref|XP_003633815.1| PREDICTED: probable inactive receptor kinase At1g27190-like [Vitis vinifera]		GO:0004672 GO:0005886 GO:0004674 GO:0016301 GO:0004713 GO:0006468 GO:0005524 GO:0007169 GO:0005515 GO:0016772
XLOC_001103	81.52	4e-165	gi|356550675|ref|XP_003543710.1| PREDICTED: outer plastidial membrane protein porin-like [Glycine max]	K15040 K05862	GO:0015288 GO:0005743 GO:0005886 GO:0007612 GO:0016020 GO:0006915 GO:0007270 GO:0042645 GO:0005739 GO:0001662 GO:0009617 GO:0005741 GO:0055085 GO:0044070 GO:0000166 GO:0046930 GO:0006820 GO:0008308
XLOC_001104	50.58	2e-41	gi|356529991|ref|XP_003533569.1| PREDICTED: uncharacterized protein LOC100804626 [Glycine max]
XLOC_001105	64.96	0	gi|255571041|ref|XP_002526471.1| pentatricopeptide repeat-containing protein, putative [Ricinus communis]		GO:0005739 GO:0009507
XLOC_001106	60.26	2e-22	gi|225459503|ref|XP_002285842.1| PREDICTED: uncharacterized protein LOC100262661 [Vitis vinifera]		GO:0005829
XLOC_001107	48.28	8e-08	gi|356567783|ref|XP_003552095.1| PREDICTED: DEAD-box ATP-dependent RNA helicase 38-like [Glycine max]
XLOC_001108	58.67	1e-47	gi|255577489|ref|XP_002529623.1| Remorin, putative [Ricinus communis]		GO:0003677
XLOC_001109	73.37	4e-105	gi|255545672|ref|XP_002513896.1| Endoplasmic reticulum-Golgi intermediate compartment protein, putative [Ricinus communis]		GO:0006810 GO:0030173 GO:0005793 GO:0016020 GO:0005789 GO:0030176 GO:0005783 GO:0033116 GO:0000139 GO:0016192 GO:0030134 GO:0016021 GO:0005794 GO:0006888
XLOC_001110	74.32	3e-102	gi|225459342|ref|XP_002285801.1| PREDICTED: endoplasmic reticulum-Golgi intermediate compartment protein 3 [Vitis vinifera]		GO:0003756 GO:0006810 GO:0030173 GO:0016020 GO:0005789 GO:0030176 GO:0005783 GO:0033116 GO:0000139 GO:0045454 GO:0016192 GO:0030134 GO:0016021 GO:0005794 GO:0006888
XLOC_001111	42.7	1e-135	gi|225448311|ref|XP_002264923.1| PREDICTED: uncharacterized protein LOC100257088 [Vitis vinifera]
XLOC_001112	57.68	1e-72	gi|225429678|ref|XP_002281444.1| PREDICTED: uncharacterized protein LOC100249293 [Vitis vinifera]		GO:0009543 GO:0009535 GO:0009507
XLOC_001113	55.11	4e-56	gi|225449082|ref|XP_002274556.1| PREDICTED: uncharacterized protein sll0005 [Vitis vinifera]		GO:0005215 GO:0016772
XLOC_001114	71.43	3e-12	gi|225430293|ref|XP_002282677.1| PREDICTED: putative L-ascorbate peroxidase 6 [Vitis vinifera]
XLOC_001115	89.19	0	gi|225470587|ref|XP_002273994.1| PREDICTED: alanine aminotransferase 2 isoform 1 [Vitis vinifera]	K00814	GO:0008483 GO:0016740 GO:0042218 GO:0009058 GO:0006520 GO:0004021 GO:0016847 GO:0003824 GO:0004838 GO:0005739 GO:0030170 GO:0006103
XLOC_001116	77.36	3e-114	gi|225456493|ref|XP_002280913.1| PREDICTED: protein BONZAI 1 [Vitis vinifera]		GO:0030425 GO:0043005 GO:0005886 GO:0004674 GO:0005829 GO:0006629 GO:0001786 GO:0008270 GO:0005624 GO:0005215 GO:0005544 GO:0016192 GO:0043025 GO:0030424
XLOC_001117	64.34	6e-119	gi|356527466|ref|XP_003532331.1| PREDICTED: protein BONZAI 1-like [Glycine max]		GO:0030425 GO:0004674 GO:0005829 GO:0006629 GO:0001786 GO:0005624 GO:0005215 GO:0005544 GO:0016192 GO:0030424
XLOC_001118	46.58	7e-08	gi|79318819|ref|NP_001031105.1| uncharacterized protein [Arabidopsis thaliana]
XLOC_001119	96.62	1e-168	gi|359806124|ref|NP_001241191.1| uncharacterized protein LOC100799919 [Glycine max]	K02728 K02729 K02731 K02726	GO:0008233 GO:0005737 GO:0005829 GO:0043161 GO:0051603 GO:0004298 GO:0005839 GO:0019773 GO:0000502 GO:0006511 GO:0004175 GO:0016787 GO:0006508 GO:0005634
XLOC_001120	67.71	3e-127	gi|359483143|ref|XP_003632910.1| PREDICTED: unknown protein DS12 from 2D-PAGE of leaf, chloroplastic-like [Vitis vinifera]		GO:0009535 GO:0009507 GO:0009570
XLOC_001121	72.2	3e-83	gi|255543298|ref|XP_002512712.1| U2 small nuclear ribonucleoprotein A, putative [Ricinus communis]	K11092	GO:0005686 GO:0005737 GO:0005829 GO:0000398 GO:0005654 GO:0071013 GO:0005681 GO:0005515 GO:0005634 GO:0030532
XLOC_001122	60.14	1e-50	gi|357463769|ref|XP_003602166.1| Auxin-induced protein 5NG4 [Medicago truncatula]		GO:0016020
XLOC_001123	63.16	1e-13	gi|224099697|ref|XP_002311582.1| predicted protein [Populus trichocarpa]
XLOC_001124	89.33	4e-40	gi|22328693|ref|NP_680704.1| kinesin motor protein-like protein [Arabidopsis thaliana]	K10393	GO:0005886 GO:0007018 GO:0005524 GO:0003777
XLOC_001125	81.95	3e-111	gi|356559805|ref|XP_003548187.1| PREDICTED: 50S ribosomal protein L6, chloroplastic-like isoform 1 [Glycine max]	K02933	GO:0003735 GO:0005840 GO:0005622 GO:0042254 GO:0005739 GO:0015934 GO:0003723 GO:0032543 GO:0042255 GO:0019843 GO:0005762 GO:0006412 GO:0005634
XLOC_001126	79.32	0	gi|225435594|ref|XP_002285614.1| PREDICTED: UPF0061 protein AZOSEA38000-like [Vitis vinifera]		GO:0005829 GO:0005739 GO:0005634
XLOC_001127	61.97	7e-56	gi|359482644|ref|XP_003632798.1| PREDICTED: pleiotropic drug resistance protein 1-like [Vitis vinifera]		GO:0017111 GO:0005886 GO:0006810 GO:0006855 GO:0016020 GO:0005524 GO:0016021 GO:0000166 GO:0016887 GO:0042626
XLOC_001128
XLOC_001129
XLOC_001130	39.05	5e-06	gi|224100259|ref|XP_002311805.1| chromatin remodeling complex subunit [Populus trichocarpa]
XLOC_001131
XLOC_001132
XLOC_001133	87.02	0	gi|255581753|ref|XP_002531678.1| adenosine kinase, putative [Ricinus communis]	K00856	GO:0005737 GO:0016310 GO:0016301 GO:0005829 GO:0006144 GO:0006169 GO:0006167 GO:0042102 GO:0046872 GO:0016773 GO:0006175 GO:0005524 GO:0006166 GO:0046085 GO:0005634 GO:0004001
XLOC_001134	73.25	2e-167	gi|225437380|ref|XP_002268904.1| PREDICTED: monoglyceride lipase isoform 1 [Vitis vinifera]		GO:0005886 GO:0019369 GO:0047372 GO:0051930 GO:0046464 GO:2000124 GO:0050727 GO:0003824 GO:0060292 GO:0004622 GO:0016787
XLOC_001135	97.17	6e-68	gi|224068340|ref|XP_002302713.1| predicted protein [Populus trichocarpa]	K11096	GO:0005829 GO:0005685 GO:0003676 GO:0000398 GO:0071013 GO:0030529 GO:0008380 GO:0005681 GO:0006397 GO:0005515 GO:0005689 GO:0046540 GO:0005634 GO:0005732 GO:0030532
XLOC_001136	83.29	0	gi|224131118|ref|XP_002321005.1| predicted protein [Populus trichocarpa]	K01784 K01710	GO:0044237 GO:0005975 GO:0048040 GO:0005829 GO:0016857 GO:0009225 GO:0050662 GO:0045226 GO:0003824 GO:0005739 GO:0000166 GO:0008460 GO:0003978 GO:0009103 GO:0006012
XLOC_001137
XLOC_001138	77.01	6e-146	gi|225432558|ref|XP_002280998.1| PREDICTED: 3-ketodihydrosphingosine reductase [Vitis vinifera]	K00059	GO:0005737 GO:0008152 GO:0006703 GO:0055114 GO:0004303 GO:0004316 GO:0000166 GO:0016491
XLOC_001139	52.78	1e-35	gi|255544085|ref|XP_002513105.1| Disease resistance response protein, putative [Ricinus communis]		GO:0006952
XLOC_001140	65	4e-93	gi|225434247|ref|XP_002280427.1| PREDICTED: 6,7-dimethyl-8-ribityllumazine synthase, chloroplastic-like [Vitis vinifera]	K00794	GO:0005737 GO:0000906 GO:0009349 GO:0004746 GO:0009231 GO:0005634
XLOC_001141	53.73	6e-08	gi|224077614|ref|XP_002305328.1| predicted protein [Populus trichocarpa]
XLOC_001142	92.66	0	gi|255545283|ref|XP_002513702.1| protein with unknown function [Ricinus communis]		GO:0005737 GO:0005093 GO:0005097 GO:0005829 GO:0016020 GO:0005096 GO:0006886 GO:0009986 GO:0015031 GO:0007264 GO:0005968 GO:0016192 GO:0017137 GO:0004663 GO:0005794
XLOC_001143	57.99	7e-97	gi|225441506|ref|XP_002280431.1| PREDICTED: uncharacterized protein LOC100267633 [Vitis vinifera]		GO:0009505 GO:0009507 GO:0009570
XLOC_001144	70.83	2e-47	gi|255558990|ref|XP_002520518.1| protein with unknown function [Ricinus communis]	K03122	GO:0005672 GO:0006351 GO:0003700 GO:0006367
XLOC_001145	64.9	3e-42	gi|255558990|ref|XP_002520518.1| protein with unknown function [Ricinus communis]	K03122	GO:0005672 GO:0006351 GO:0003700 GO:0006367
XLOC_001146	80.49	4e-14	gi|224054626|ref|XP_002298340.1| predicted protein [Populus trichocarpa]	K03122	GO:0005672 GO:0006351 GO:0003700 GO:0006367
XLOC_001147	91.88	5e-135	gi|255558946|ref|XP_002520496.1| serine/threonine protein phosphatase, putative [Ricinus communis]	K06269 K01090	GO:0005737 GO:0005730 GO:0004722 GO:0050115 GO:0000164 GO:0070688 GO:0072357 GO:0004721 GO:0006470 GO:0046872 GO:0007049 GO:0051301 GO:0017018 GO:0005977 GO:0030155 GO:0016787 GO:0005634
XLOC_001148	95.17	0	gi|350540120|ref|NP_001233880.1| C-4 methyl sterol oxidase [Solanum lycopersicum]	K07750	GO:0008610 GO:0016020 GO:0005789 GO:0055114 GO:0005783 GO:0005506 GO:0016126 GO:0016021 GO:0006694 GO:0000254 GO:0006633 GO:0016491
XLOC_001149	90.6	8e-176	gi|350537183|ref|NP_001234795.1| inositol-1,4,5-triphosphate-5-phosphatase [Solanum lycopersicum]	K01099 K01106	GO:0005737 GO:0005886 GO:0005829 GO:0046856 GO:0007165 GO:0004445 GO:0003676 GO:0034485 GO:0046854 GO:0052658 GO:0000166 GO:0042578 GO:0016787 GO:0046855 GO:0004439 GO:0006897
XLOC_001150	63.64	5e-75	gi|351728015|ref|NP_001238716.1| uncharacterized protein LOC100306685 precursor [Glycine max]		GO:0005886 GO:0046658 GO:0031225
XLOC_001151	81.63	1e-40	gi|359491114|ref|XP_002280549.2| PREDICTED: RNA pseudourine synthase 7-like isoform 1 [Vitis vinifera]		GO:0009451 GO:0001522 GO:0005829 GO:0009982 GO:0003723
XLOC_001152	77.42	4e-10	gi|357149176|ref|XP_003575026.1| PREDICTED: RNA pseudourine synthase 7-like [Brachypodium distachyon]
XLOC_001153	83.92	2e-62	gi|350539980|ref|NP_001233831.1| TCP transcription factor 24 [Solanum lycopersicum]		GO:2000032("regulation of secondary shoot formation"); GO:0009908("flower development"); GO:0003677("DNA binding"); GO:0045962("positive regulation of development, heterochronic"); GO:0048366("leaf development"); GO:0009965("leaf morphogenesis"); GO:0003700("sequence-specific DNA binding transcription factor activity"); GO:0030154("cell differentiation"); GO:0006355("regulation of transcription, …
XLOC_001154	54.9	1e-41	gi|350539980|ref|NP_001233831.1| TCP transcription factor 24 [Solanum lycopersicum]
XLOC_001155	62.38	6e-80	gi|255579619|ref|XP_002530650.1| electron transporter, putative [Ricinus communis]
XLOC_001156	94.07	0	gi|350539503|ref|NP_001234667.1| cryptochrome 1 [Solanum lycopersicum]	K02295 K01669	GO:0005737 GO:0018298 GO:0003914 GO:0006606 GO:0009881 GO:0050660 GO:0019901 GO:0045892 GO:0009416 GO:0003913 GO:0000988 GO:0003904 GO:0009882 GO:0007623 GO:0006351 GO:0003697 GO:0006281 GO:0000122 GO:0005739 GO:0003690 GO:0009785 GO:0042752 GO:0000166 GO:0005515 GO:0003684 GO:0005634
XLOC_001157	91.13	0	gi|255554182|ref|XP_002518131.1| protein binding protein, putative [Ricinus communis]		GO:0005886 GO:0006621 GO:0016020 GO:0005789 GO:0005783 GO:0010869 GO:0005102 GO:2000209 GO:0048471
XLOC_001158	69.15	2e-130	gi|255560357|ref|XP_002521194.1| protein phosphatase 2c, putative [Ricinus communis]	K01090	GO:0045927 GO:0051894 GO:0044387 GO:0000287 GO:0010811 GO:0030145 GO:0043280 GO:0004722 GO:0045892 GO:0005829 GO:0033137 GO:0004721 GO:0097193 GO:0035970 GO:0010634 GO:0006470 GO:0046872 GO:0008287 GO:0003824 GO:0050921 GO:0043234 GO:0010628 GO:0006469 GO:0033192 GO:0035690 GO:0005634
XLOC_001159	81.61	7e-180	gi|225460189|ref|XP_002277079.1| PREDICTED: leucyl-tRNA synthetase, cytoplasmic-like [Vitis vinifera]	K01869	GO:0005737 GO:0006418 GO:0004812 GO:0006429 GO:0005829 GO:0002161 GO:0005524 GO:0006412 GO:0000166 GO:0016874 GO:0004823
XLOC_001160	66.98	8e-93	gi|225460189|ref|XP_002277079.1| PREDICTED: leucyl-tRNA synthetase, cytoplasmic-like [Vitis vinifera]	K01869	GO:0005737 GO:0006418 GO:0004812 GO:0006429 GO:0005829 GO:0002161 GO:0005524 GO:0000166 GO:0004823
XLOC_001161	68.72	8e-82	gi|357501503|ref|XP_003621040.1| Leucyl-tRNA synthetase [Medicago truncatula]	K01869	GO:0005737 GO:0006418 GO:0004812 GO:0006429 GO:0005829 GO:0002161 GO:0005524 GO:0006412 GO:0000166 GO:0016874 GO:0004823
XLOC_001162	58.92	8e-68	gi|255559597|ref|XP_002520818.1| conserved hypothetical protein [Ricinus communis]
XLOC_001163	77	5e-138	gi|359486472|ref|XP_002274097.2| PREDICTED: uncharacterized protein LOC100248412 [Vitis vinifera]
XLOC_001164
XLOC_001165	82.28	1e-40	gi|359493157|ref|XP_003634526.1| PREDICTED: uncharacterized protein LOC100854952 [Vitis vinifera]
XLOC_001166	88.04	0	gi|350535140|ref|NP_001233922.1| 1-aminocyclopropane-1-carboxylate synthase [Solanum lycopersicum]	K01762 K00814	GO:0008483 GO:0016740 GO:0042218 GO:0009693 GO:0009058 GO:0004069 GO:0004021 GO:0016847 GO:0003824 GO:0030170 GO:0006532
XLOC_001167	87.04	0	gi|350535140|ref|NP_001233922.1| 1-aminocyclopropane-1-carboxylate synthase [Solanum lycopersicum]	K01762	GO:0016740 GO:0042218 GO:0009693 GO:0009058 GO:0004069 GO:0016847 GO:0003824 GO:0030170 GO:0005515
XLOC_001168	49.62	9e-63	gi|224064830|ref|XP_002301572.1| predicted protein [Populus trichocarpa]		GO:0008270 GO:0005622
XLOC_001169	50.44	4e-69	gi|363808086|ref|NP_001242472.1| uncharacterized protein LOC100800402 [Glycine max]		GO:0030246 GO:0005515 GO:0005634
XLOC_001170	73.33	1e-59	gi|356539961|ref|XP_003538461.1| PREDICTED: uncharacterized protein LOC100795655 [Glycine max]		GO:0016787
XLOC_001171	87.92	2e-98	gi|224127352|ref|XP_002329256.1| predicted protein [Populus trichocarpa]	K02995	GO:0003735 GO:0005840 GO:0006414 GO:0005829 GO:0000462 GO:0005622 GO:0042254 GO:0030529 GO:0022627 GO:0006412
XLOC_001172	86.4	2e-179	gi|224116320|ref|XP_002331953.1| predicted protein [Populus trichocarpa]		GO:0003924 GO:0071346 GO:0031410 GO:0005525
XLOC_001173	97.89	3e-80	gi|357502337|ref|XP_003621457.1| Histone H3 [Medicago truncatula]	K11253	GO:0040010 GO:0003677 GO:0000786 GO:0002119 GO:0000003 GO:0040007 GO:0009792 GO:0006334 GO:0060968 GO:0006333 GO:0005634
XLOC_001174	75	2e-35	gi|356521418|ref|XP_003529353.1| PREDICTED: uncharacterized protein LOC100796442 [Glycine max]		GO:0003924 GO:0005730 GO:0006955 GO:0009507 GO:0005525
XLOC_001175	62.34	3e-69	gi|255536707|ref|XP_002509420.1| interferon-induced guanylate-binding protein, putative [Ricinus communis]		GO:0003924 GO:0005730 GO:0006955 GO:0009507 GO:0005525
XLOC_001176	46.31	2e-39	gi|224118068|ref|XP_002317724.1| predicted protein [Populus trichocarpa]		GO:0009751 GO:0003677 GO:0042754 GO:0009733 GO:0007623 GO:0003700 GO:0009737 GO:0006355 GO:0009409 GO:0009739 GO:0009753 GO:0048574 GO:0046686 GO:0009723 GO:0009651 GO:0005634
XLOC_001177	30.33	3e-07	gi|224118068|ref|XP_002317724.1| predicted protein [Populus trichocarpa]
XLOC_001178	74.04	9e-104	gi|224085012|ref|XP_002307463.1| predicted protein [Populus trichocarpa]	K10523	GO:0005737 GO:0016567 GO:0003779 GO:0005856 GO:0005515 GO:0015629 GO:0005634
XLOC_001179	98.17	3e-69	gi|115450897|ref|NP_001049049.1| Os03g0162200 [Oryza sativa Japonica Group]	K11251	GO:0003677 GO:0000786 GO:0005694 GO:0006334 GO:0005634
XLOC_001180
XLOC_001181	95.4	2e-39	gi|224140417|ref|XP_002323579.1| predicted protein [Populus trichocarpa]
XLOC_001182	94.59	6e-30	gi|356560938|ref|XP_003548743.1| PREDICTED: LOW QUALITY PROTEIN: LIMR family protein At5g01460-like [Glycine max]
XLOC_001183	94.5	6e-50	gi|224087748|ref|XP_002308217.1| predicted protein [Populus trichocarpa]
XLOC_001184	88.89	7e-77	gi|356496229|ref|XP_003516971.1| PREDICTED: LOW QUALITY PROTEIN: LIMR family protein At3g08930-like [Glycine max]		GO:0016021
XLOC_001185	76.79	2e-109	gi|359489218|ref|XP_002270340.2| PREDICTED: uncharacterized protein LOC100232913 [Vitis vinifera]	K13158	GO:0005737 GO:0005730 GO:0003676 GO:0005654 GO:0071013 GO:0030529 GO:0008380 GO:0003723 GO:0030530 GO:0000166 GO:0006397 GO:0005634
XLOC_001186	75.17	1e-55	gi|255571057|ref|XP_002526479.1| RNA binding protein, putative [Ricinus communis]		GO:0003676 GO:0003723 GO:0000166
XLOC_001187
XLOC_001188	92.36	0	gi|224055837|ref|XP_002298678.1| serine hydroxymethyltransferase 1 [Populus trichocarpa]	K00600	GO:0005737 GO:0004372 GO:0005743 GO:0008732 GO:0006545 GO:0005829 GO:0019264 GO:0008284 GO:0005759 GO:0006563 GO:0008168 GO:0042802 GO:0003824 GO:0005739 GO:0005758 GO:0030170 GO:0016597 GO:0006544 GO:0006564 GO:0051289 GO:0006730
XLOC_001189	82.27	0	gi|255575610|ref|XP_002528705.1| kinase, putative [Ricinus communis]		GO:0004672 GO:0005886 GO:0004674 GO:0016301 GO:0004713 GO:0006468 GO:0005524 GO:0009506 GO:0016772
XLOC_001190	82.08	0	gi|255575610|ref|XP_002528705.1| kinase, putative [Ricinus communis]		GO:0004672 GO:0005886 GO:0004674 GO:0016301 GO:0004713 GO:0006468 GO:0005524 GO:0009506 GO:0016772
XLOC_001191	75.37	5e-67	gi|356568246|ref|XP_003552324.1| PREDICTED: thioredoxin H9-like [Glycine max]	K03671	GO:0005737 GO:0006810 GO:0033158 GO:0005829 GO:0055114 GO:0016671 GO:0015035 GO:0005739 GO:0043388 GO:0022900 GO:0045454 GO:0006467 GO:0015036 GO:0009055 GO:0009314 GO:0034599 GO:0006662 GO:0005634
XLOC_001192	63.37	1e-28	gi|359497873|ref|XP_003635677.1| PREDICTED: cysteine-rich receptor-like protein kinase 10-like, partial [Vitis vinifera]		GO:0004672 GO:0004674 GO:0006468 GO:0005524 GO:0016772
XLOC_001193	77.98	2e-122	gi|359496752|ref|XP_003635322.1| PREDICTED: cysteine-rich receptor-like protein kinase 25-like [Vitis vinifera]		GO:0004672 GO:0005886 GO:0004674 GO:0016301 GO:0030246 GO:0046777 GO:0004713 GO:0006468 GO:0005524 GO:0048544 GO:0016772
XLOC_001194	61.45	3e-16	gi|359496752|ref|XP_003635322.1| PREDICTED: cysteine-rich receptor-like protein kinase 25-like [Vitis vinifera]
XLOC_001195	51.01	1e-63	gi|358347946|ref|XP_003638011.1| Cysteine-rich receptor-like protein kinase, partial [Medicago truncatula]		GO:0004672 GO:0004674 GO:0016301 GO:0004713 GO:0006468 GO:0005524 GO:0016772
XLOC_001196
XLOC_001197	76.84	9e-46	gi|225450448|ref|XP_002276424.1| PREDICTED: uncharacterized protein LOC100251030 [Vitis vinifera]
XLOC_001198
XLOC_001199	90.73	2e-154	gi|356582313|ref|NP_001239040.1| sesquiterpene synthase [Solanum lycopersicum]		GO:0008152 GO:0000287 GO:0016106 GO:0010333 GO:0009611 GO:0016829 GO:0033383 GO:0050551 GO:0034008 GO:0034768
XLOC_001200	85.71	4e-60	gi|225450448|ref|XP_002276424.1| PREDICTED: uncharacterized protein LOC100251030 [Vitis vinifera]		GO:0008270
XLOC_001201	73.38	1e-109	gi|350537971|ref|NP_001234320.1| protein ASC1 [Solanum lycopersicum]	K04710	GO:0046513 GO:0005792 GO:0005789 GO:0005783 GO:0003700 GO:0031965 GO:0030148 GO:0050291 GO:0016021 GO:0043565 GO:0005634
XLOC_001202	48.31	4e-31	gi|357446277|ref|XP_003593416.1| Cysteine-rich receptor-like protein kinase [Medicago truncatula]		GO:0004672 GO:0005886 GO:0004674 GO:0016301 GO:0030246 GO:0046777 GO:0004713 GO:0006468 GO:0005524 GO:0048544 GO:0016772
XLOC_001203	45.13	3e-23	gi|224114125|ref|XP_002316674.1| predicted protein [Populus trichocarpa]		GO:0004672 GO:0005886 GO:0004674 GO:0016301 GO:0030246 GO:0046777 GO:0004713 GO:0006468 GO:0031625 GO:0005524 GO:0048544 GO:0016772
XLOC_001204
XLOC_001205	85.24	0	gi|350534444|ref|NP_001233885.1| (Sodium/potassium)/proton exchanger 4 [Solanum lycopersicum]	K12041	GO:0005886 GO:0006810 GO:0006885 GO:0015299 GO:0015385 GO:0015297 GO:0015386 GO:0006814 GO:0016021 GO:0055085 GO:0006811 GO:0006812
XLOC_001206	80.86	6e-149	gi|224131394|ref|XP_002328528.1| predicted protein [Populus trichocarpa]	K03240	GO:0005085 GO:0005737 GO:0051716 GO:0016740 GO:0006950 GO:0005829 GO:0003743 GO:0009058 GO:0006413 GO:0005851 GO:0009749 GO:0009408 GO:0042552 GO:0014002 GO:0001541 GO:0014003 GO:0016070 GO:0043434 GO:0048708 GO:0045948 GO:0005634 GO:0016779 GO:0006446
XLOC_001207
XLOC_001208	86.02	0	gi|350538341|ref|NP_001234850.1| hydroxycinnamoyl CoA quinate transferase [Solanum lycopersicum]		GO:0016747 GO:0016740
XLOC_001209	71.05	2e-09	gi|356500671|ref|XP_003519155.1| PREDICTED: UPF0057 membrane protein At4g30660 [Glycine max]
XLOC_001210	70.13	1e-114	gi|224079742|ref|XP_002305935.1| predicted protein, partial [Populus trichocarpa]		GO:0020011
XLOC_001211
XLOC_001212	48.09	1e-23	gi|224071431|ref|XP_002303456.1| predicted protein [Populus trichocarpa]		GO:0003735 GO:0005840 GO:0005622 GO:0006412
XLOC_001213	82.42	0	gi|225464936|ref|XP_002275292.1| PREDICTED: protein transport protein Sec24-like At3g07100 isoform 1 [Vitis vinifera]		GO:0006886 GO:0008270 GO:0005215 GO:0016192 GO:0030127 GO:0006888
XLOC_001214	75.64	4e-36	gi|255569426|ref|XP_002525680.1| conserved hypothetical protein [Ricinus communis]		GO:0051082 GO:0031072
XLOC_001215	93.51	1e-45	gi|225468340|ref|XP_002272246.1| PREDICTED: probable small nuclear ribonucleoprotein F [Vitis vinifera]	K12625 K11098	GO:0006396 GO:0005829 GO:0000398 GO:0071013 GO:0008380 GO:0003723 GO:0005681 GO:0006397 GO:0005689 GO:0005683 GO:0046540 GO:0005634 GO:0005732 GO:0030532
XLOC_001216	52.5	2e-27	gi|224100543|ref|XP_002311917.1| predicted protein [Populus trichocarpa]		GO:0003677 GO:0046983 GO:0006950 GO:0003700 GO:0009737 GO:0006355 GO:0043565 GO:0005634
XLOC_001217	67.86	1e-34	gi|225444836|ref|XP_002280820.1| PREDICTED: uncharacterized protein LOC100255931 [Vitis vinifera]		GO:0003735 GO:0005840 GO:0006412
XLOC_001218	89.72	3e-59	gi|359495892|ref|XP_003635110.1| PREDICTED: LETM1 and EF-hand domain-containing protein 1, mitochondrial-like [Vitis vinifera]		GO:0005743 GO:0005886 GO:0005509 GO:0042407 GO:0005739 GO:0030007 GO:0016021 GO:0051204
XLOC_001219	61.9	4e-08	gi|297841081|ref|XP_002888422.1| calcium-binding EF hand family protein [Arabidopsis lyrata subsp. lyrata]
XLOC_001220	90.32	3e-32	gi|359497461|ref|XP_003635526.1| PREDICTED: uncharacterized protein LOC100853616 [Vitis vinifera]
XLOC_001221	64.71	5e-42	gi|363814459|ref|NP_001242864.1| uncharacterized protein LOC100820471 precursor [Glycine max]	K03097	GO:0004672 GO:0016581 GO:0016055 GO:0004674 GO:0016310 GO:0016301 GO:0005829 GO:0030177 GO:0019888 GO:0016580 GO:0046777 GO:0006351 GO:0047485 GO:0004713 GO:0071174 GO:0006468 GO:0006355 GO:0031519 GO:0007049 GO:0005524 GO:0043154 GO:0005956 GO:0000166 GO:0008013 GO:0005515 GO:0005634 GO:0016772
XLOC_001222	94.86	0	gi|297794243|ref|XP_002865006.1| hypothetical protein ARALYDRAFT_496862 [Arabidopsis lyrata subsp. lyrata]	K03097	GO:0004672 GO:0016055 GO:0004674 GO:0016310 GO:0016301 GO:0005829 GO:0004693 GO:0046777 GO:0047485 GO:0071174 GO:0006468 GO:0006355 GO:0031519 GO:0007049 GO:0005524 GO:0005956 GO:0000166 GO:0005515 GO:0005634 GO:0016772
XLOC_001223	77.43	0	gi|255584904|ref|XP_002533167.1| Xylem serine proteinase 1 precursor, putative [Ricinus communis]		GO:0008152 GO:0043086 GO:0005618 GO:0048046 GO:0042802 GO:0009505 GO:0006508 GO:0004252
XLOC_001224	74.47	5e-73	gi|356511935|ref|XP_003524677.1| PREDICTED: subtilisin-like protease-like [Glycine max]		GO:0008152 GO:0043086 GO:0005618 GO:0048046 GO:0042802 GO:0009505 GO:0006508 GO:0004252
XLOC_001225
XLOC_001226	93.47	0	gi|359491906|ref|XP_002270703.2| PREDICTED: catalase isozyme 1 isoform 1 [Vitis vinifera]	K03781	GO:0032088 GO:0005886 GO:0009650 GO:0051092 GO:0042744 GO:0051781 GO:0004096 GO:0005829 GO:0050661 GO:0008340 GO:0005778 GO:0014068 GO:0051262 GO:0055114 GO:0042803 GO:0020027 GO:0020037 GO:0043066 GO:0009060 GO:0004046 GO:0005739 GO:0008203 GO:0005777 GO:0006641 GO:0006979 GO:0004601
XLOC_001227	92.92	7e-165	gi|255543451|ref|XP_002512788.1| WD-repeat protein, putative [Ricinus communis]	K10752 K11659 K11805	GO:0005737 GO:0016581 GO:0008094 GO:0035098 GO:0006351 GO:0033186 GO:0006355 GO:0080008 GO:0042826 GO:0006338 GO:0006260 GO:0031497 GO:0005515 GO:0005634
XLOC_001228	97.7	9e-55	gi|225434160|ref|XP_002278412.1| PREDICTED: U6 snRNA-associated Sm-like protein LSm6 [Vitis vinifera]	K12625 K11098	GO:0006396 GO:0005829 GO:0000398 GO:0071013 GO:0008380 GO:0003723 GO:0005688 GO:0005681 GO:0006397 GO:0005689 GO:0005683 GO:0005634 GO:0005732 GO:0030532
XLOC_001229
XLOC_001230	46.7	6e-54	gi|359491735|ref|XP_003634315.1| PREDICTED: mitochondrial outer membrane protein porin of 36 kDa-like isoform 2 [Vitis vinifera]	K15040	GO:0005886 GO:0016020 GO:0005618 GO:0009536 GO:0005739 GO:0009617 GO:0005741 GO:0055085 GO:0044070 GO:0009941 GO:0009507 GO:0005773 GO:0006820 GO:0008308 GO:0005774
XLOC_001231	72.65	1e-49	gi|225456666|ref|XP_002271953.1| PREDICTED: uncharacterized protein LOC100250168 [Vitis vinifera]		GO:0009534 GO:0009535 GO:0009507
XLOC_001232	89.86	0	gi|225456672|ref|XP_002272267.1| PREDICTED: hypersensitive-induced response protein 1 isoform 3 [Vitis vinifera]		GO:0005886 GO:0016020 GO:0043424 GO:0005773 GO:0005515 GO:0009506 GO:0005774 GO:0005794
XLOC_001233
XLOC_001234	91.43	4e-13	gi|168012320|ref|XP_001758850.1| predicted protein [Physcomitrella patens subsp. patens]		GO:0045454
XLOC_001235	75.47	0	gi|225461068|ref|XP_002281649.1| PREDICTED: protein disulfide isomerase-like 5-4 [Vitis vinifera]	K09582 K09580	GO:0003756 GO:0005788 GO:0005793 GO:0005789 GO:0016853 GO:0005783 GO:0015035 GO:0033116 GO:0045454 GO:0016021 GO:0009055 GO:0006457 GO:0006662 GO:0005794
XLOC_001236	91.04	7e-79	gi|225461052|ref|XP_002281493.1| PREDICTED: glucose-6-phosphate/phosphate translocator 1, chloroplastic-like [Vitis vinifera]	K15283	GO:0035436 GO:0015714 GO:0009643 GO:0006810 GO:0005315 GO:0015121 GO:0009624 GO:0005355 GO:0016020 GO:0015297 GO:0015120 GO:0020011 GO:0015760 GO:0071917 GO:0005215 GO:0016021 GO:0015152 GO:0008524 GO:0015713 GO:0015712 GO:0009941 GO:0009507
XLOC_001237
XLOC_001238	61.97	1e-23	gi|255563723|ref|XP_002522863.1| Early nodulin 55-2 precursor, putative [Ricinus communis]		GO:0005886 GO:0005507 GO:0046658 GO:0009055 GO:0009506 GO:0031225
XLOC_001239	50	2e-08	gi|356517288|ref|XP_003527320.1| PREDICTED: early nodulin-like protein 1-like [Glycine max]
XLOC_001240	58.9	7e-55	gi|359495941|ref|XP_002266377.2| PREDICTED: MLO5 protein [Vitis vinifera]	K08472	GO:0005886 GO:0009817 GO:0006952 GO:0008219 GO:0005516 GO:0016021
XLOC_001241	86.01	2e-166	gi|224127226|ref|XP_002329431.1| predicted protein [Populus trichocarpa]	K02932	GO:0003735 GO:0042273 GO:0002181 GO:0005840 GO:0005730 GO:0005829 GO:0005622 GO:0006364 GO:0042254 GO:0030529 GO:0003723 GO:0022625 GO:0006412 GO:0008097 GO:0005634
XLOC_001242	75.93	3e-44	gi|225436532|ref|XP_002277230.1| PREDICTED: SNF1-related protein kinase regulatory subunit beta-3 isoform 2 [Vitis vinifera]		GO:0004679 GO:0005515
XLOC_001243	88.89	2e-30	gi|356563880|ref|XP_003550185.1| PREDICTED: serine/threonine-protein phosphatase 2A regulatory subunit B'' subunit gamma-like [Glycine max]		GO:0005737 GO:0005509 GO:0009524 GO:0030359 GO:0005819 GO:0009826 GO:0005634
XLOC_001244	100	3e-80	gi|225432352|ref|XP_002275193.1| PREDICTED: serine/threonine-protein phosphatase 2A regulatory subunit B'' subunit gamma [Vitis vinifera]	K11583	GO:0005737 GO:0005509 GO:0005813 GO:0005634
XLOC_001245	95.35	3e-83	gi|225432352|ref|XP_002275193.1| PREDICTED: serine/threonine-protein phosphatase 2A regulatory subunit B'' subunit gamma [Vitis vinifera]	K11583	GO:0005737 GO:0005509 GO:0005813 GO:0005634
XLOC_001246	60	2e-25	gi|225432358|ref|XP_002275331.1| PREDICTED: uncharacterized protein LOC100264848 isoform 1 [Vitis vinifera]		GO:0005829
XLOC_001247	89.88	2e-48	gi|350536137|ref|NP_001234231.1| remorin 1 [Solanum lycopersicum]		GO:0003677 GO:0005886
XLOC_001248	73.04	1e-105	gi|224136998|ref|XP_002322468.1| predicted protein [Populus trichocarpa]	K08360	GO:0006810 GO:0046872 GO:0000293 GO:0022900 GO:0010039 GO:0016021 GO:0031526 GO:0016491
XLOC_001249	81.48	4e-37	gi|224129442|ref|XP_002320587.1| predicted protein [Populus trichocarpa]
XLOC_001250	84.32	0	gi|225470747|ref|XP_002267459.1| PREDICTED: putative peroxisomal-coenzyme A synthetase-like [Vitis vinifera]	K00666 K01897	GO:0008152 GO:0004467 GO:0016208 GO:0003824 GO:0016207 GO:0006631
XLOC_001251	60.31	5e-46	gi|255563754|ref|XP_002522878.1| acyl carrier protein, putative [Ricinus communis]	K03955	GO:0005747 GO:0008610 GO:0005759 GO:0031177 GO:0048037 GO:0005739 GO:0006120 GO:0006633 GO:0000036
XLOC_001252	70.25	9e-164	gi|255556707|ref|XP_002519387.1| tfiif-alpha, putative [Ricinus communis]		GO:0003677 GO:0008022 GO:0006367 GO:0003824 GO:0045893 GO:0009507 GO:0005634
XLOC_001253	77.98	3e-53	gi|30681405|ref|NP_192770.2| isoleucyl-tRNA synthetase [Arabidopsis thaliana]	K01870	GO:0005737 GO:0002181 GO:0006418 GO:0004812 GO:0005829 GO:0006428 GO:0002161 GO:0005524 GO:0004822 GO:0000166 GO:0005634
XLOC_001254	91.86	7e-47	gi|225433841|ref|XP_002263182.1| PREDICTED: isoleucyl-tRNA synthetase, cytoplasmic-like [Vitis vinifera]	K01870	GO:0005737 GO:0002181 GO:0006418 GO:0004812 GO:0005829 GO:0006428 GO:0002161 GO:0005524 GO:0004822 GO:0000166 GO:0005634
XLOC_001255	82.68	0	gi|224086373|ref|XP_002307870.1| predicted protein [Populus trichocarpa]	K01555	GO:0008152 GO:0005829 GO:0006527 GO:0006572 GO:0046872 GO:0004334 GO:0006559 GO:0003824 GO:0009072
XLOC_001256	89.71	8e-70	gi|350538629|ref|NP_001234096.1| tobamovirus multiplication 1 homolog [Solanum lycopersicum]		GO:0046786
XLOC_001257	96.36	2e-30	gi|224111358|ref|XP_002315824.1| predicted protein [Populus trichocarpa]		GO:0046786
XLOC_001258
XLOC_001259	50.25	1e-34	gi|359480165|ref|XP_002270750.2| PREDICTED: LOW QUALITY PROTEIN: WRKY transcription factor 22 [Vitis vinifera]		GO:0003700 GO:0006355 GO:0010200 GO:0043565 GO:0005515 GO:0005634
XLOC_001260	47.47	2e-15	gi|356503936|ref|XP_003520755.1| PREDICTED: uncharacterized protein LOC100793005 [Glycine max]
XLOC_001261	92.19	1e-130	gi|224063625|ref|XP_002301234.1| predicted protein [Populus trichocarpa]	K07874 K07901 K07976	GO:0005737 GO:0006184 GO:0003924 GO:0005886 GO:0016020 GO:0015031 GO:0007264 GO:0005739 GO:0000166 GO:0005525 GO:0005794
XLOC_001262	57.3	3e-65	gi|225457178|ref|XP_002283896.1| PREDICTED: transcription factor MYB1R1-like [Vitis vinifera]		GO:0009751 GO:0003677 GO:0009733 GO:0003676 GO:0003700 GO:0009737 GO:0006355 GO:0008270 GO:0009739 GO:0009753 GO:0046686 GO:0009723 GO:0009651
XLOC_001263	90.22	1e-54	gi|255551785|ref|XP_002516938.1| PP1/PP2A phosphatases pleiotropic regulator PRL1, putative [Ricinus communis]	K12862	GO:0016607 GO:0000398 GO:0080008 GO:0071013 GO:0008380 GO:0005681 GO:0000166 GO:0006397 GO:0005515 GO:0005634
XLOC_001264	32.14	1e-08	gi|356552927|ref|XP_003544813.1| PREDICTED: uncharacterized protein LOC100797309 [Glycine max]
XLOC_001265	91.62	1e-89	gi|225432606|ref|XP_002281606.1| PREDICTED: chloride channel protein CLC-d [Vitis vinifera]	K05012	GO:0005216 GO:0006821 GO:0016020 GO:0015297 GO:0005254 GO:0005524 GO:0016021 GO:0055085 GO:0005247 GO:0006897 GO:0005794
XLOC_001266	70	4e-72	gi|255552337|ref|XP_002517213.1| chloride channel clc, putative [Ricinus communis]	K05016	GO:0005765 GO:0005216 GO:0006821 GO:0016020 GO:0015297 GO:0005622 GO:0005524 GO:0005253 GO:0016021 GO:0055085 GO:0005247 GO:0009705
XLOC_001267
XLOC_001268	61.39	1e-33	gi|225438734|ref|XP_002282668.1| PREDICTED: uncharacterized protein LOC100264539 [Vitis vinifera]		GO:0007267 GO:0048046 GO:0004871
XLOC_001269	91.11	7e-23	gi|91208996|ref|YP_538856.1| ribulose-1,5-bisphosphate carboxylase/oxygenase large subunit (chloroplast) [Solanum bulbocastanum]
XLOC_001270	94.58	4e-139	gi|28261725|ref|NP_783240.1| ribulose-1,5-bisphosphate carboxylase/oxygenase large subunit (chloroplast) [Atropa belladonna]	K01601	GO:0004497 GO:0015977 GO:0009853 GO:0009573 GO:0016984
XLOC_001271	77.22	3e-179	gi|225424468|ref|XP_002285166.1| PREDICTED: annexin D5 [Vitis vinifera]		GO:0005737 GO:0005886 GO:0005509 GO:0050819 GO:0006937 GO:0048471 GO:0005544 GO:0042470 GO:0006816
XLOC_001272	59.09	5e-52	gi|224061629|ref|XP_002300575.1| predicted protein, partial [Populus trichocarpa]		GO:0007018 GO:0009060 GO:0005524 GO:0005739 GO:0003777
XLOC_001273	66.67	2e-06	gi|224122336|ref|XP_002330598.1| predicted protein [Populus trichocarpa]
XLOC_001274	56.2	4e-29	gi|224139012|ref|XP_002322958.1| predicted protein [Populus trichocarpa]		GO:0005886
XLOC_001275	69.77	1e-131	gi|224139012|ref|XP_002322958.1| predicted protein [Populus trichocarpa]		GO:0005886
XLOC_001276	93.84	0	gi|350537551|ref|NP_001234554.1| UDP-glucose:protein transglucosylase-like protein SlUPTG1 [Solanum lycopersicum]	K13379	GO:0005829 GO:0016020 GO:0005618 GO:0033356 GO:0052691 GO:0030244 GO:0022626 GO:0016758 GO:0030054 GO:0008466 GO:0009651 GO:0005515 GO:0009506 GO:0007047 GO:0016866 GO:0005794
XLOC_001277	64.48	9e-108	gi|359480018|ref|XP_002273034.2| PREDICTED: structural maintenance of chromosomes protein 1A-like [Vitis vinifera]	K06636	GO:0005737 GO:0003677 GO:0046982 GO:0007064 GO:0008278 GO:0000775 GO:0003774 GO:0007067 GO:0006310 GO:0003779 GO:0005694 GO:0000070 GO:0006281 GO:0000800 GO:0016459 GO:0000776 GO:0005524 GO:0051301 GO:0003682 GO:0030261 GO:0051276 GO:0007062 GO:0032876 GO:0000075 GO:0009314 GO:0000166 GO:0005515 GO:0030893 GO:0042770 GO:0005634 GO:0007126
XLOC_001278
XLOC_001279	97.52	0	gi|255555659|ref|XP_002518865.1| heat shock protein, putative [Ricinus communis]	K03283 K09490	GO:0005737 GO:0005886 GO:0005788 GO:0006986 GO:0006950 GO:0005829 GO:0008180 GO:0051082 GO:0009986 GO:0009408 GO:0005524 GO:0005739 GO:0030529 GO:0006457 GO:0000166 GO:0005515 GO:0016887 GO:0005634
XLOC_001280	56.14	2e-11	gi|255564641|ref|XP_002523315.1| conserved hypothetical protein [Ricinus communis]
XLOC_001281	81.08	3e-38	gi|255577397|ref|XP_002529578.1| vacuolar ATP synthase subunit G plant, putative [Ricinus communis]	K02152	GO:0016820 GO:0016471 GO:0015992 GO:0005773 GO:0005774 GO:0005794
XLOC_001282	85.88	0	gi|224092635|ref|XP_002309689.1| predicted protein [Populus trichocarpa]	K03429 K03715	GO:0009707 GO:0005975 GO:0019374 GO:0016036 GO:0030246 GO:0030259 GO:0035250 GO:0016757 GO:0046509 GO:0016758 GO:0019375 GO:0009247 GO:0006631
XLOC_001283	70.19	7e-46	gi|359476186|ref|XP_002283410.2| PREDICTED: monogalactosyldiacylglycerol synthase, chloroplastic-like [Vitis vinifera]	K03715	GO:0009707 GO:0005975 GO:0019374 GO:0016036 GO:0030246 GO:0030259 GO:0035250 GO:0016757 GO:0046509 GO:0016758 GO:0019375 GO:0009247 GO:0006631
XLOC_001284	52.46	1e-99	gi|225441850|ref|XP_002278478.1| PREDICTED: uncharacterized protein LOC100255467 [Vitis vinifera]
XLOC_001285	75.86	4e-62	gi|359473079|ref|XP_003631244.1| PREDICTED: thioredoxin O1, mitochondrial-like [Vitis vinifera]	K03671	GO:0005737 GO:0042144 GO:0006810 GO:0033158 GO:0005829 GO:0000324 GO:0055114 GO:0005576 GO:0006351 GO:0016671 GO:0015035 GO:0006355 GO:0006890 GO:0080058 GO:0005739 GO:0043388 GO:0022900 GO:0006275 GO:0045454 GO:0006467 GO:0015036 GO:0009055 GO:0009314 GO:0034599 GO:0005515 GO:0046826 GO:0006662 GO:0000011 GO:0005634 GO:0006888 GO:0015037
XLOC_001286	70.59	4e-151	gi|225468749|ref|XP_002274350.1| PREDICTED: transcription factor MYB1R1 [Vitis vinifera]		GO:0009751 GO:0003677 GO:0009733 GO:0003676 GO:0003700 GO:0009737 GO:0006355 GO:0008270 GO:0009739 GO:0009753 GO:0046686 GO:0009723 GO:0009651 GO:0005634
XLOC_001287	71.01	6e-55	gi|225468749|ref|XP_002274350.1| PREDICTED: transcription factor MYB1R1 [Vitis vinifera]		GO:0009751 GO:0003677 GO:0003676 GO:0003700 GO:0009737 GO:0006355 GO:0008270 GO:0009739 GO:0009753 GO:0046686 GO:0009723 GO:0009651
XLOC_001288
XLOC_001289	61.67	2e-41	gi|359486666|ref|XP_002274127.2| PREDICTED: phosphoglucomutase-like [Vitis vinifera]		GO:0005975 GO:0004610 GO:0005829 GO:0006048 GO:0016868 GO:0009507 GO:0009570
XLOC_001290	80.79	4e-86	gi|224100791|ref|XP_002312016.1| predicted protein [Populus trichocarpa]		GO:0008152 GO:0008080
XLOC_001291
XLOC_001292	79.41	6e-10	gi|224103139|ref|XP_002312940.1| predicted protein [Populus trichocarpa]
XLOC_001293
XLOC_001294	33.94	4e-49	gi|224123924|ref|XP_002330243.1| predicted protein [Populus trichocarpa]		GO:0005516
XLOC_001295
XLOC_001296
XLOC_001297	56.38	4e-51	gi|224123924|ref|XP_002330243.1| predicted protein [Populus trichocarpa]		GO:0005516
XLOC_001298	74.11	1e-70	gi|359496589|ref|XP_003635272.1| PREDICTED: clathrin light chain 1-like [Vitis vinifera]		GO:0005886 GO:0030130 GO:0005198 GO:0006886 GO:0030132 GO:0016192
XLOC_001299	71.43	5e-14	gi|255587056|ref|XP_002534117.1| endonuclease III, putative [Ricinus communis]
XLOC_001300	94.39	0	gi|350536877|ref|NP_001234269.1| UDP-sulfoquinovose synthase [Solanum lycopersicum]		GO:0046507 GO:0044237 GO:0016036 GO:0008270 GO:0050662 GO:0003824 GO:0008146 GO:0046506 GO:0000166 GO:0009507 GO:0009247
XLOC_001301	80.91	1e-112	gi|356522186|ref|XP_003529728.1| PREDICTED: zinc finger protein NUTCRACKER-like [Glycine max]		GO:0003676 GO:0003700 GO:0006355 GO:0008270 GO:0005622 GO:0005515 GO:0005634
XLOC_001302
XLOC_001303	74.02	1e-133	gi|359487802|ref|XP_002284554.2| PREDICTED: probable Xaa-Pro aminopeptidase P-like [Vitis vinifera]	K01262	GO:0005737 GO:0030145 GO:0005829 GO:0042803 GO:0070006 GO:0004177 GO:0010815 GO:0046872 GO:0008237 GO:0016787 GO:0006508 GO:0009987
XLOC_001304	65.22	3e-37	gi|359487802|ref|XP_002284554.2| PREDICTED: probable Xaa-Pro aminopeptidase P-like [Vitis vinifera]	K14208 K01262	GO:0005737 GO:0030145 GO:0005829 GO:0042803 GO:0070006 GO:0004177 GO:0010815 GO:0046872 GO:0016787 GO:0006508 GO:0009987
XLOC_001305	81.19	5e-120	gi|350535987|ref|NP_001234224.1| dehydroascorbate reductase [Solanum lycopersicum]	K05021 K05026 K05024	GO:0005737 GO:0045177 GO:0030496 GO:0005886 GO:0005902 GO:0006821 GO:0005911 GO:0005829 GO:0030336 GO:0016363 GO:0016020 GO:0005625 GO:0005254 GO:0005624 GO:0005813 GO:0009986 GO:0031965 GO:0005622 GO:0005739 GO:0048471 GO:0005247 GO:0030216 GO:0004364 GO:0045174 GO:0071277 GO:0034707
XLOC_001306	76.88	1e-88	gi|225446899|ref|XP_002284103.1| PREDICTED: DEAD-box ATP-dependent RNA helicase 53-like [Vitis vinifera]	K13025 K05592	GO:0005737 GO:0005730 GO:0008026 GO:0003676 GO:0004004 GO:0005524 GO:0003723 GO:0004386 GO:0016070 GO:0005634
XLOC_001307	80.89	5e-109	gi|356521382|ref|XP_003529335.1| PREDICTED: 30S ribosomal protein S5, chloroplastic-like [Glycine max]	K02988	GO:0003735 GO:0015935 GO:0042254 GO:0006412
XLOC_001308	43.75	2e-19	gi|225453582|ref|XP_002266775.1| PREDICTED: transcription factor MYC2-like [Vitis vinifera]
XLOC_001309	78.26	8e-19	gi|224064350|ref|XP_002301432.1| predicted protein [Populus trichocarpa]
XLOC_001310
XLOC_001311	77.85	2e-140	gi|359473642|ref|XP_002267463.2| PREDICTED: heat shock protein 83-like [Vitis vinifera]	K04079 K09487	GO:0005737 GO:0030235 GO:0006950 GO:0005829 GO:0051082 GO:0030911 GO:0009408 GO:0005524 GO:0005739 GO:0042470 GO:0042623 GO:0006457 GO:0045429 GO:0005515 GO:0016887
XLOC_001312	91.67	0	gi|255547031|ref|XP_002514573.1| heat shock protein, putative [Ricinus communis]	K04079 K09487	GO:0005737 GO:0030235 GO:0006950 GO:0005829 GO:0051082 GO:0009408 GO:0005524 GO:0005739 GO:0042470 GO:0042623 GO:0006457 GO:0030433 GO:0045429 GO:0005515 GO:0016887
XLOC_001313	94.23	3e-50	gi|225433375|ref|XP_002285608.1| PREDICTED: chaperonin CPN60-2, mitochondrial isoform 1 [Vitis vinifera]	K04077	GO:0005737 GO:0005743 GO:0051087 GO:0006986 GO:0005829 GO:0050821 GO:0005759 GO:0051082 GO:0042026 GO:0006458 GO:0009408 GO:0005524 GO:0005739 GO:0044267 GO:0006626 GO:0006457 GO:0009507 GO:0009570 GO:0005515 GO:0016887
XLOC_001314	92.79	2e-143	gi|255554262|ref|XP_002518171.1| chaperonin-60kD, ch60, putative [Ricinus communis]	K04077	GO:0005737 GO:0005743 GO:0051087 GO:0002755 GO:0006986 GO:0005829 GO:0050821 GO:0005759 GO:0051082 GO:0042026 GO:0006458 GO:0009408 GO:0005524 GO:0005739 GO:0044267 GO:0006626 GO:0006457 GO:0009507 GO:0009570 GO:0005515 GO:0016887
XLOC_001315	95	2e-71	gi|15229559|ref|NP_189041.1| chaperonin CPN60 [Arabidopsis thaliana]	K04077	GO:0005737 GO:0005743 GO:0051087 GO:0006986 GO:0005829 GO:0050821 GO:0005759 GO:0051082 GO:0042026 GO:0006458 GO:0009408 GO:0005524 GO:0005739 GO:0044267 GO:0006457 GO:0005515 GO:0016887
XLOC_001316	81	1e-54	gi|255539785|ref|XP_002510957.1| conserved hypothetical protein [Ricinus communis]
XLOC_001317	70.45	1e-14	gi|356549138|ref|XP_003542954.1| PREDICTED: small glutamine-rich tetratricopeptide repeat-containing protein-like isoform 2 [Glycine max]
XLOC_001318	58.41	3e-113	gi|224082286|ref|XP_002306633.1| predicted protein, partial [Populus trichocarpa]	K09553	GO:0005737 GO:0006950 GO:0005829 GO:0030544 GO:0006457 GO:0005515 GO:0005634
XLOC_001319	89.02	9e-100	gi|255560273|ref|XP_002521154.1| conserved hypothetical protein [Ricinus communis]		GO:0034453 GO:0005737 GO:0000278 GO:0051010 GO:0007026 GO:0005886 GO:0032886 GO:0000226 GO:0005881 GO:0008017 GO:0005828 GO:0005829 GO:0005802 GO:0000775 GO:0001578 GO:0007067 GO:0031110 GO:0016477 GO:0005694 GO:0000236 GO:0005813 GO:0031023 GO:0007049 GO:0031111 GO:0010458 GO:0000776 GO:0031592 GO:0007163 GO:0007020 GO:0051301 GO:0005856 GO:0030981 GO:0032587 GO:0005938 GO:0005874 GO:0005515 GO:…
XLOC_001320	92.54	3e-36	gi|356505094|ref|XP_003521327.1| PREDICTED: uncharacterized protein LOC100796697 [Glycine max]		GO:0005886 GO:0005829 GO:0050821 GO:0007067 GO:0016049 GO:0009506 GO:0005876
XLOC_001321	62.69	2e-100	gi|359490360|ref|XP_002279907.2| PREDICTED: arginine/serine-rich-splicing factor RSP40-like [Vitis vinifera]		GO:0016607 GO:0003676 GO:0000398 GO:0008380 GO:0003723 GO:0005681 GO:0000166 GO:0005634
XLOC_001322	84.19	0	gi|350535641|ref|NP_001234205.1| ethylene receptor homolog precursor [Solanum lycopersicum]	K14509	GO:0004872 GO:0004674 GO:0000160 GO:0016020 GO:0007165 GO:0005789 GO:0018106 GO:0005783 GO:0051740 GO:0006468 GO:0006355 GO:0005524 GO:0000156 GO:0004871 GO:0000155 GO:0004673 GO:0010105 GO:0005515 GO:0016772
XLOC_001323	83.33	5e-89	gi|350535641|ref|NP_001234205.1| ethylene receptor homolog precursor [Solanum lycopersicum]	K14509	GO:0004872 GO:0004674 GO:0000160 GO:0016020 GO:0007165 GO:0005789 GO:0009873 GO:0005783 GO:0051740 GO:0006355 GO:0005524 GO:0000156 GO:0004871 GO:0000155 GO:0004673 GO:0010105 GO:0005515
XLOC_001324	72.84	9e-34	gi|225460464|ref|XP_002272602.1| PREDICTED: magnesium transporter NIPA2 [Vitis vinifera]
XLOC_001325	48.95	6e-33	gi|357474633|ref|XP_003607601.1| Feruloyl esterase A [Medicago truncatula]		GO:0004806 GO:0006629
XLOC_001326	70.9	2e-64	gi|356545104|ref|XP_003540985.1| PREDICTED: phospholipase A1-IIdelta-like, partial [Glycine max]		GO:0005737 GO:0008970 GO:0047714 GO:0004806 GO:0006629 GO:0009507
XLOC_001327	74.68	2e-37	gi|225443011|ref|XP_002269641.1| PREDICTED: EG45-like domain containing protein [Vitis vinifera]		GO:0005576 GO:0005618
XLOC_001328	84.35	0	gi|357134886|ref|XP_003569046.1| PREDICTED: isovaleryl-CoA dehydrogenase 1, mitochondrial-like [Brachypodium distachyon]	K00249 K00253 K00257	GO:0050660 GO:0003995 GO:0006635 GO:0005759 GO:0055114 GO:0016627 GO:0033539 GO:0005739 GO:0009062 GO:0008470 GO:0016491
XLOC_001329	66.5	7e-51	gi|255565552|ref|XP_002523766.1| dc50, putative [Ricinus communis]		GO:0009534 GO:0005737 GO:0005730 GO:0005829 GO:0009579 GO:0006970 GO:0003676 GO:0003697 GO:0045087 GO:0009737 GO:0008270 GO:0009409 GO:0005524 GO:0005739 GO:0003690 GO:0005507 GO:0010043 GO:0003723 GO:0005777 GO:0009414 GO:0000166 GO:0009651 GO:0009507 GO:0009570 GO:0009506 GO:0008266 GO:0005634 GO:0005794
XLOC_001330
XLOC_001331
XLOC_001332
XLOC_001333
XLOC_001334
XLOC_001335	72.04	1e-159	gi|359489366|ref|XP_002270426.2| PREDICTED: fasciclin-like arabinogalactan protein 10-like [Vitis vinifera]		GO:0005886 GO:0016020 GO:0046658 GO:0009505 GO:0009834 GO:0031225
XLOC_001336
XLOC_001337	69.96	3e-128	gi|225436849|ref|XP_002270788.1| PREDICTED: pentatricopeptide repeat-containing protein At2g30780 [Vitis vinifera]		GO:0009793
XLOC_001338	88.67	9e-117	gi|225444363|ref|XP_002266688.1| PREDICTED: homeobox-leucine zipper protein PROTODERMAL FACTOR 2 [Vitis vinifera]	K09338	GO:0009913 GO:0003677 GO:0010091 GO:0003700 GO:0006355 GO:0048825 GO:0043565 GO:0005515 GO:0005634
XLOC_001339	73.77	4e-53	gi|359477683|ref|XP_003632009.1| PREDICTED: protein PROTON GRADIENT REGULATION 5, chloroplastic isoform 2 [Vitis vinifera]		GO:0009534 GO:0009773 GO:0009535 GO:0009055 GO:0009414 GO:0009507 GO:0009644
XLOC_001340	89.5	4e-128	gi|350536699|ref|NP_001234772.1| eukaryotic translation initiation factor iso4E [Solanum lycopersicum]	K03259	GO:0005737 GO:0005845 GO:0005829 GO:0000339 GO:0003743 GO:0006413 GO:0016281 GO:0000340 GO:0003723 GO:0006412 GO:0005515 GO:0006417 GO:0031370
XLOC_001341	70	3e-36	gi|224119968|ref|XP_002318210.1| predicted protein [Populus trichocarpa]		GO:0004672 GO:0009793 GO:0016301 GO:0006468 GO:0010103 GO:0005524 GO:0016772
XLOC_001342	63.64	1e-24	gi|357443889|ref|XP_003592222.1| Serine/threonine protein kinase [Medicago truncatula]
XLOC_001343
XLOC_001344	81.12	5e-68	gi|224137054|ref|XP_002322482.1| predicted protein [Populus trichocarpa]		GO:0004672 GO:0009793 GO:0016301 GO:0006468 GO:0010103 GO:0005524 GO:0016772
XLOC_001345	87.44	2e-116	gi|224137062|ref|XP_002322484.1| predicted protein [Populus trichocarpa]		GO:0005765 GO:0007286 GO:0010008 GO:0006810 GO:0015746 GO:0008283 GO:0015137 GO:0005789 GO:0030318 GO:0033162 GO:0046685 GO:0005215 GO:0042438 GO:0016021 GO:0055085 GO:0005302 GO:0015105
XLOC_001346	64.39	2e-44	gi|42572295|ref|NP_974243.1| putative protein DAG [Arabidopsis thaliana]		GO:0050897 GO:0005739 GO:0009507
XLOC_001347	91.21	2e-150	gi|350537617|ref|NP_001234557.1| ubiquitin conjugating enzyme 2 [Solanum lycopersicum]	K04554 K06689	GO:0005737 GO:0000209 GO:0070979 GO:0016567 GO:0016881 GO:0004842 GO:0005524 GO:0006511 GO:0000166 GO:0070534 GO:0016874 GO:0070936
XLOC_001348	94.74	0	gi|225452712|ref|XP_002282568.1| PREDICTED: V-type proton ATPase subunit d2 [Vitis vinifera]	K02146	GO:0015078 GO:0005769 GO:0016324 GO:0016020 GO:0033177 GO:0015991 GO:0016471 GO:0015992 GO:0008553 GO:0046961 GO:0007035 GO:0033179 GO:0000220
XLOC_001349
XLOC_001350	90.02	0	gi|225439223|ref|XP_002276438.1| PREDICTED: 5-methyltetrahydropteroyltriglutamate--homocysteine methyltransferase [Vitis vinifera]	K00549	GO:0005737 GO:0001950 GO:0005886 GO:0009086 GO:0005829 GO:0005625 GO:0048046 GO:0008270 GO:0009986 GO:0006555 GO:0009277 GO:0008652 GO:0008705 GO:0046084 GO:0046686 GO:0009651 GO:0009507 GO:0034605 GO:0044416 GO:0009506 GO:0003871 GO:0030446 GO:0005634
XLOC_001351	92.52	2e-94	gi|356508448|ref|XP_003522969.1| PREDICTED: 5-methyltetrahydropteroyltriglutamate--homocysteine methyltransferase-like [Glycine max]	K00549	GO:0005737 GO:0001950 GO:0005886 GO:0009086 GO:0005829 GO:0005625 GO:0048046 GO:0008270 GO:0009986 GO:0006555 GO:0009277 GO:0008652 GO:0008705 GO:0046084 GO:0046686 GO:0009651 GO:0009507 GO:0034605 GO:0044416 GO:0009506 GO:0003871 GO:0030446 GO:0005634
XLOC_001352
XLOC_001353	71.5	2e-98	gi|225449156|ref|XP_002278214.1| PREDICTED: uncharacterized protein LOC100263359 [Vitis vinifera]		GO:0005829
XLOC_001354
XLOC_001355	71.43	2e-47	gi|225461620|ref|XP_002283012.1| PREDICTED: tRNA dimethylallyltransferase 9 [Vitis vinifera]	K10760 K00791	GO:0052622 GO:0008033 GO:0016740 GO:0005829 GO:0009824 GO:0008270 GO:0005524 GO:0005739 GO:0052381 GO:0052623 GO:0006400 GO:0009691
XLOC_001356
XLOC_001357	89.24	0	gi|350536645|ref|NP_001234001.1| mitochondrial malate dehydrogenase [Solanum lycopersicum]	K00026 K00024	GO:0005975 GO:0006099 GO:0016615 GO:0005759 GO:0055114 GO:0044262 GO:0003824 GO:0005739 GO:0030060 GO:0000166 GO:0016491 GO:0016616 GO:0006475 GO:0006108
XLOC_001358	69.8	6e-111	gi|225461628|ref|XP_002285377.1| PREDICTED: uncharacterized protein LOC100248626 [Vitis vinifera]	K12741	GO:0005737 GO:0005730 GO:0003676 GO:0071013 GO:0030529 GO:0003723 GO:0000166 GO:0005634
XLOC_001359	66.3	3e-106	gi|225461616|ref|XP_002283002.1| PREDICTED: transcription factor GTE4-like [Vitis vinifera]	K08871	GO:0005737 GO:0003677 GO:0018076 GO:0005667 GO:0045944 GO:0042393 GO:0006355 GO:0008270 GO:0003713 GO:0006338 GO:0003682 GO:0004402 GO:0000123 GO:0000790 GO:0005515 GO:0005634
XLOC_001360
XLOC_001361
XLOC_001362	58.62	3e-69	gi|224123474|ref|XP_002330323.1| predicted protein, partial [Populus trichocarpa]	K14493	GO:0008152 GO:0010325 GO:0009939 GO:0048444 GO:0009739 GO:0005515 GO:0016787 GO:0004091 GO:0010476
XLOC_001363	68.93	7e-34	gi|225428772|ref|XP_002282024.1| PREDICTED: presequence protease 2, chloroplastic/mitochondrial-like [Vitis vinifera]	K06972	GO:0016485 GO:0008270 GO:0046872 GO:0003824 GO:0005739 GO:0004222 GO:0008237 GO:0009507 GO:0006508
XLOC_001364	86.64	0	gi|225428772|ref|XP_002282024.1| PREDICTED: presequence protease 2, chloroplastic/mitochondrial-like [Vitis vinifera]	K06972	GO:0005737 GO:0005759 GO:0008270 GO:0046872 GO:0003824 GO:0005739 GO:0004222 GO:0008237 GO:0006508 GO:0005634
XLOC_001365	83.72	0	gi|255555501|ref|XP_002518787.1| zinc metalloprotease, putative [Ricinus communis]	K06972	GO:0005737 GO:0005759 GO:0051603 GO:0008270 GO:0046872 GO:0003824 GO:0005739 GO:0005758 GO:0004222 GO:0008237 GO:0006508 GO:0005634
XLOC_001366	54.62	3e-30	gi|225428749|ref|XP_002285041.1| PREDICTED: probable carboxylesterase 7-like [Vitis vinifera]		GO:0008152 GO:0016787
XLOC_001367	57.21	1e-76	gi|357475443|ref|XP_003608007.1| Gibberellin receptor GID1 [Medicago truncatula]	K14493	GO:0005737 GO:0008152 GO:0010325 GO:0005829 GO:0009939 GO:0048444 GO:0009739 GO:0005515 GO:0016787 GO:0004091 GO:0005634 GO:0010476
XLOC_001368
XLOC_001369	67.79	0	gi|225464089|ref|XP_002271011.1| PREDICTED: protein EXECUTER 1, chloroplastic [Vitis vinifera]		GO:0006289 GO:0000304 GO:0003677 GO:0004518 GO:0042651
XLOC_001370
XLOC_001371
XLOC_001372	31.43	1e-10	gi|242090303|ref|XP_002440984.1| hypothetical protein SORBIDRAFT_09g018410 [Sorghum bicolor]
XLOC_001373	63.79	1e-89	gi|359486305|ref|XP_002275798.2| PREDICTED: U4/U6 small nuclear ribonucleoprotein Prp3-like [Vitis vinifera]
XLOC_001374	85.71	1e-57	gi|359486305|ref|XP_002275798.2| PREDICTED: U4/U6 small nuclear ribonucleoprotein Prp3-like [Vitis vinifera]	K12843	GO:0005737 GO:0016607 GO:0005730 GO:0015030 GO:0000398 GO:0008380 GO:0005681 GO:0006397 GO:0005634
XLOC_001375	78.76	1e-120	gi|224058199|ref|XP_002299463.1| predicted protein [Populus trichocarpa]		GO:0017111 GO:0005524 GO:0009941 GO:0004222 GO:0008237 GO:0000166 GO:0009507 GO:0016887 GO:0006508
XLOC_001376	63.92	3e-33	gi|255537837|ref|XP_002509985.1| Cell division protein ftsH, putative [Ricinus communis]		GO:0017111 GO:0005524 GO:0009941 GO:0004222 GO:0008237 GO:0000166 GO:0009507 GO:0016887 GO:0006508
XLOC_001377	41.24	1e-08	gi|224082488|ref|XP_002306712.1| AP2/ERF domain-containing transcription factor [Populus trichocarpa]
XLOC_001378	67.61	6e-31	gi|359493145|ref|XP_002264797.2| PREDICTED: uncharacterized protein LOC100262406 [Vitis vinifera]		GO:0009751 GO:0003677 GO:0006970 GO:0003700 GO:0009737 GO:0006355 GO:0050832 GO:0045893 GO:0009753 GO:0009414 GO:0009651 GO:0005634
XLOC_001379	87.05	9e-112	gi|224104269|ref|XP_002313378.1| predicted protein [Populus trichocarpa]	K01802 K03768	GO:0005829 GO:0000413 GO:0006457 GO:0045069 GO:0005515 GO:0042277 GO:0003755 GO:0005634 GO:0016018
XLOC_001380
XLOC_001381
XLOC_001382	48.51	5e-24	gi|225453090|ref|XP_002271387.1| PREDICTED: uncharacterized protein LOC100253584 [Vitis vinifera]
XLOC_001383	86.31	4e-99	gi|297816838|ref|XP_002876302.1| predicted protein [Arabidopsis lyrata subsp. lyrata]	K01803	GO:0008152 GO:0006094 GO:0006098 GO:0009790 GO:0005829 GO:0005625 GO:0006096 GO:0003824 GO:0004807 GO:0019682 GO:0005634
XLOC_001384	97.36	0	gi|357464527|ref|XP_003602545.1| Actin [Medicago truncatula]	K10355 K05692	GO:0005737 GO:0031143 GO:0030240 GO:0031252 GO:0006935 GO:0005829 GO:0017022 GO:0042331 GO:0032009 GO:0005524 GO:0000902 GO:0032010 GO:0005856 GO:0000910 GO:0007010 GO:0016192 GO:0006928 GO:0000166 GO:0005515 GO:0001891 GO:0005884 GO:0015629 GO:0006897 GO:0005200
XLOC_001385	56.22	4e-58	gi|255585201|ref|XP_002533303.1| protein with unknown function [Ricinus communis]	K11674	GO:0005730 GO:0031011 GO:0043996 GO:0043995 GO:0043981 GO:0046972 GO:0043982 GO:0043984 GO:0000123 GO:0071339
XLOC_001386	72.51	3e-110	gi|18404292|ref|NP_565856.1| RNApolymerase sigma-subunit F [Arabidopsis thaliana]	K03086 K03089 K03087	GO:0003677 GO:0006950 GO:2001141 GO:0003700 GO:0006355 GO:0009408 GO:0003899 GO:0071482 GO:0009507 GO:0016987 GO:0006352 GO:0001053
XLOC_001387	83.89	3e-52	gi|255578055|ref|XP_002529898.1| small nuclear ribonucleoprotein-associated protein, putative [Ricinus communis]	K11086 K11100	GO:0071208 GO:0005829 GO:0005685 GO:0000398 GO:0071013 GO:0030529 GO:0008380 GO:0003723 GO:0071204 GO:0005681 GO:0006397 GO:0005683 GO:0005634 GO:0030532
XLOC_001388	99.18	2e-175	gi|225430151|ref|XP_002284747.1| PREDICTED: 26S protease regulatory subunit 8 homolog A [Vitis vinifera]	K03066 K03061 K03062 K03064	GO:0005737 GO:0017111 GO:0030163 GO:0005829 GO:0043161 GO:0008540 GO:0006200 GO:0000502 GO:0005524 GO:0006511 GO:0000166 GO:0004175 GO:0016787 GO:0016887 GO:0006508 GO:0005634
XLOC_001389	83.87	5e-109	gi|225445416|ref|XP_002285026.1| PREDICTED: probable protein arginine N-methyltransferase 4.2 [Vitis vinifera]	K11434 K05931	GO:0005737 GO:0042054 GO:0008757 GO:0045892 GO:0005829 GO:0042803 GO:0016571 GO:0035242 GO:0008168 GO:0016274 GO:0006355 GO:0008270 GO:0044020 GO:0043985 GO:0034969 GO:0006338 GO:0034970 GO:0008276 GO:0006479 GO:0035241 GO:0005515 GO:0019919 GO:0005634 GO:0008469
XLOC_001390	88.57	3e-137	gi|225453309|ref|XP_002269020.1| PREDICTED: putative casein kinase II subunit beta-4 isoform 1 [Vitis vinifera]	K03115	GO:0005737 GO:0016055 GO:0005886 GO:0008134 GO:0006468 GO:0046872 GO:0019904 GO:0031519 GO:0042802 GO:0005102 GO:0005956 GO:0007283 GO:0045859 GO:0033211 GO:0019887 GO:0005634
XLOC_001391	77.66	1e-94	gi|255556320|ref|XP_002519194.1| Periplasmic beta-glucosidase precursor, putative [Ricinus communis]		GO:0005975 GO:0045493 GO:0046556 GO:0005618 GO:0009044 GO:0048046 GO:0004553 GO:0009505
XLOC_001392	66.93	9e-115	gi|224111912|ref|XP_002316021.1| predicted protein [Populus trichocarpa]	K05349	GO:0005975 GO:0045493 GO:0046556 GO:0005618 GO:0009044 GO:0048046 GO:0008422 GO:0004553 GO:0042597 GO:0009505
XLOC_001393	71.43	2e-11	gi|225434028|ref|XP_002273850.1| PREDICTED: uncharacterized GPI-anchored protein At1g61900-like [Vitis vinifera]
XLOC_001394	64.4	2e-104	gi|225434028|ref|XP_002273850.1| PREDICTED: uncharacterized GPI-anchored protein At1g61900-like [Vitis vinifera]
XLOC_001395	81.61	2e-143	gi|225445364|ref|XP_002284885.1| PREDICTED: ABC transporter G family member 32 [Vitis vinifera]		GO:0017111 GO:0005886 GO:0006810 GO:0006855 GO:0016020 GO:0048388 GO:0030154 GO:0071366 GO:0005524 GO:0005768 GO:0016021 GO:0006887 GO:0000166 GO:0009507 GO:0016887 GO:0009506 GO:0006897 GO:0042626
XLOC_001396	92.13	3e-99	gi|356511621|ref|XP_003524522.1| PREDICTED: ABC transporter G family member 32-like isoform 2 [Glycine max]		GO:0043190 GO:0017111 GO:0005886 GO:0006810 GO:0006855 GO:0016020 GO:0005524 GO:0016021 GO:0000166 GO:0016887 GO:0042626
XLOC_001397	84.17	2e-139	gi|225445364|ref|XP_002284885.1| PREDICTED: ABC transporter G family member 32 [Vitis vinifera]		GO:0017111 GO:0005886 GO:0006810 GO:0006855 GO:0046982 GO:0016020 GO:0042803 GO:0005524 GO:0016021 GO:0000166 GO:0016887 GO:0042626
XLOC_001398
XLOC_001399	69.29	5e-172	gi|225442092|ref|XP_002272769.1| PREDICTED: subtilisin-like protease isoform 1 [Vitis vinifera]		GO:0008152 GO:0043086 GO:0005618 GO:0048046 GO:0042802 GO:0009505 GO:0006508 GO:0004252
XLOC_001400	70.05	1e-78	gi|225442092|ref|XP_002272769.1| PREDICTED: subtilisin-like protease isoform 1 [Vitis vinifera]		GO:0008152 GO:0043086 GO:0005618 GO:0048046 GO:0042802 GO:0009505 GO:0006508 GO:0004252
XLOC_001401	81.71	3e-89	gi|225438325|ref|XP_002272045.1| PREDICTED: diacylglycerol kinase 1-like [Vitis vinifera]	K00901	GO:0007205 GO:0005737 GO:0005886 GO:0005509 GO:0005543 GO:0035556 GO:0005622 GO:0005524 GO:0051259 GO:0005768 GO:0004143 GO:0005634
XLOC_001402	80.99	1e-75	gi|145334891|ref|NP_001078791.1| diacylglycerol kinase 2 [Arabidopsis thaliana]	K00901	GO:0007205 GO:0005737 GO:0016607 GO:0030168 GO:0005886 GO:0005509 GO:0016310 GO:0005829 GO:0007186 GO:0019933 GO:0070528 GO:0035556 GO:0019900 GO:0005624 GO:0046872 GO:0007596 GO:0005622 GO:0005524 GO:0043274 GO:0005856 GO:0070493 GO:0033613 GO:0033198 GO:0004143 GO:0005634
XLOC_001403	62.35	1e-134	gi|225438325|ref|XP_002272045.1| PREDICTED: diacylglycerol kinase 1-like [Vitis vinifera]	K00901	GO:0007205 GO:0035556 GO:0004143
XLOC_001404
XLOC_001405
XLOC_001406	54.94	2e-49	gi|359492355|ref|XP_002284688.2| PREDICTED: wall-associated receptor kinase 2-like [Vitis vinifera]		GO:0035583 GO:0005509 GO:0016324 GO:0005201 GO:0030326 GO:0005576 GO:0000922 GO:0060346 GO:0045669 GO:0016323 GO:0031225 GO:0035108 GO:0005578 GO:0030501 GO:0072372
XLOC_001407
XLOC_001408	93.17	9e-96	gi|224066115|ref|XP_002302012.1| predicted protein [Populus trichocarpa]	K06689 K10688	GO:0005737 GO:0000209 GO:0070979 GO:0016567 GO:0043161 GO:0016881 GO:0006513 GO:0004842 GO:0006281 GO:0005524 GO:0006511 GO:0000166 GO:0070534 GO:0016874 GO:0070936 GO:0005634
XLOC_001409	81.82	0	gi|255561000|ref|XP_002521512.1| Peroxidase 72 precursor, putative [Ricinus communis]	K00430	GO:0055114 GO:0005618 GO:0020037 GO:0009505 GO:0006979 GO:0004601
XLOC_001410
XLOC_001411	62.72	3e-165	gi|350536647|ref|NP_001234513.1| transcription factor JERF1 [Solanum lycopersicum]	K09286	GO:0003677 GO:0009873 GO:0003700 GO:0006355 GO:0045893 GO:0010200 GO:0009414 GO:0005515 GO:0005634
XLOC_001412	82.96	1e-167	gi|224066191|ref|XP_002302024.1| predicted protein [Populus trichocarpa]		GO:0010228 GO:0005747 GO:0008152 GO:0016740 GO:0016020 GO:0045271 GO:0009737 GO:0003824 GO:0009853 GO:0004089 GO:0005739 GO:0009651 GO:0009507 GO:0031966 GO:0005515
XLOC_001413	79.46	1e-106	gi|225458243|ref|XP_002282110.1| PREDICTED: isoflavone reductase homolog P3 [Vitis vinifera]	K00224	GO:0010283 GO:0046686 GO:0000166 GO:0009807 GO:0016651
XLOC_001414	72.56	2e-70	gi|297830044|ref|XP_002882904.1| ATPPC3 [Arabidopsis lyrata subsp. lyrata]	K01595	GO:0006099 GO:0005829 GO:0015977 GO:0048046 GO:0003824 GO:0008964
XLOC_001415	79.55	8e-124	gi|255573032|ref|XP_002527446.1| U2 snrnp auxiliary factor, small subunit, putative [Ricinus communis]	K12836	GO:0005686 GO:0016607 GO:0003676 GO:0000398 GO:0008270 GO:0008380 GO:0003723 GO:0005681 GO:0000166 GO:0006397 GO:0005634
XLOC_001416	67.37	2e-33	gi|224104989|ref|XP_002313645.1| histone deacetylase [Populus trichocarpa]		GO:0005730 GO:0009944 GO:0045892 GO:0003676 GO:0008270 GO:0004407 GO:0005622 GO:0009294
XLOC_001417
XLOC_001418	84.62	7e-44	gi|255584578|ref|XP_002533015.1| protein kinase, putative [Ricinus communis]		GO:0005737 GO:0004672 GO:0005886 GO:0004674 GO:0004383 GO:0016301 GO:0016020 GO:0007165 GO:0004713 GO:0006468 GO:0035556 GO:0007243 GO:0046872 GO:0005622 GO:0005524 GO:0005856 GO:0016021 GO:0000166 GO:0018108 GO:0004712 GO:0004715 GO:0005634 GO:0016772
XLOC_001419	90.38	4e-64	gi|356534057|ref|XP_003535574.1| PREDICTED: serine/threonine-protein kinase HT1-like [Glycine max]		GO:0005737 GO:0004672 GO:0004674 GO:0016301 GO:0007165 GO:0046777 GO:0004713 GO:0006468 GO:0005524 GO:0004709 GO:0018108 GO:0004712 GO:0016772
XLOC_001420
XLOC_001421	94.74	1e-90	gi|351726244|ref|NP_001236608.1| uncharacterized protein LOC100500087 [Glycine max]	K02964	GO:0003735 GO:0005840 GO:0005829 GO:0015935 GO:0003676 GO:0005622 GO:0042254 GO:0003723 GO:0019843 GO:0022627 GO:0006412
XLOC_001422
XLOC_001423	60.53	1e-15	gi|350535603|ref|NP_001233947.1| ADP-glucose pyrophosphorylase large subunit [Solanum lycopersicum]
XLOC_001424	90.97	2e-90	gi|350535603|ref|NP_001233947.1| ADP-glucose pyrophosphorylase large subunit [Solanum lycopersicum]	K00975	GO:0019252 GO:0009058 GO:0008878 GO:0009507 GO:0009570 GO:0016779
XLOC_001425	59.49	2e-20	gi|225434185|ref|XP_002279271.1| PREDICTED: 60S ribosomal protein L2, mitochondrial-like [Vitis vinifera]		GO:0003735 GO:0005840 GO:0016740 GO:0005622 GO:0015934 GO:0003723 GO:0006412
XLOC_001426	79.76	5e-37	gi|350536525|ref|NP_001234251.1| WOX4 [Solanum lycopersicum]		GO:0010067 GO:0007165 GO:0003700 GO:0006355 GO:0043565 GO:0005634
XLOC_001427	65.21	0	gi|359483639|ref|XP_002272068.2| PREDICTED: uncharacterized protein LOC100254898 [Vitis vinifera]		GO:0009524 GO:0005829 GO:0008270 GO:0005622 GO:0005634
XLOC_001428	70.1	2e-97	gi|225425984|ref|XP_002275339.1| PREDICTED: UPF0497 membrane protein 11 [Vitis vinifera]		GO:0042803 GO:0048226 GO:0005515 GO:0007043 GO:0042545 GO:0044459
XLOC_001429	88.14	0	gi|255567166|ref|XP_002524564.1| Endosomal P24A protein precursor, putative [Ricinus communis]		GO:0016021 GO:0005794
XLOC_001430	64.66	9e-104	gi|350535589|ref|NP_001234202.1| NRC1 [Solanum lycopersicum]		GO:0005886 GO:0006952 GO:0043531 GO:0000166 GO:0009626 GO:0005515
XLOC_001431	48.68	5e-15	gi|356547218|ref|XP_003542013.1| PREDICTED: probable calcium-binding protein CML44-like [Glycine max]
XLOC_001432	80.65	2e-44	gi|356550840|ref|XP_003543791.1| PREDICTED: uncharacterized protein LOC100815781 [Glycine max]
XLOC_001433	82.81	5e-113	gi|225435688|ref|XP_002285688.1| PREDICTED: uncharacterized protein LOC100250156 [Vitis vinifera]		GO:0009941
XLOC_001434	63.04	4e-13	gi|359478784|ref|XP_002283424.2| PREDICTED: uncharacterized protein LOC100246694 [Vitis vinifera]
XLOC_001435	51.91	1e-59	gi|359489230|ref|XP_002275629.2| PREDICTED: transcription factor UNE10-like [Vitis vinifera]		GO:0003677 GO:0009567 GO:0003700 GO:0006355 GO:0009506
XLOC_001436	57.45	1e-18	gi|255541166|ref|XP_002511647.1| DNA binding protein, putative [Ricinus communis]
XLOC_001437	37.29	2e-06	gi|357122137|ref|XP_003562772.1| PREDICTED: fruit bromelain-like [Brachypodium distachyon]
XLOC_001438
XLOC_001439	100	2e-10	gi|356525900|ref|XP_003531559.1| PREDICTED: NAC domain-containing protein 68-like [Glycine max]
XLOC_001440	79.01	6e-41	gi|297800010|ref|XP_002867889.1| predicted protein [Arabidopsis lyrata subsp. lyrata]		GO:0005747 GO:0005739 GO:0005774
XLOC_001441	76.74	7e-120	gi|255562530|ref|XP_002522271.1| BRASSINAZOLE-RESISTANT 2 protein, putative [Ricinus communis]	K14503	GO:0003677 GO:0005829 GO:0006355 GO:0009742 GO:0005515 GO:0005634
XLOC_001442	72.2	2e-147	gi|255562532|ref|XP_002522272.1| zinc ion binding protein, putative [Ricinus communis]		GO:0007165 GO:0035091 GO:0008270 GO:0046872
XLOC_001443	79.72	2e-135	gi|359483792|ref|XP_002264957.2| PREDICTED: aquaporin NIP1-2 [Vitis vinifera]	K09874	GO:0005737 GO:0045177 GO:0005886 GO:0006810 GO:0016324 GO:0051739 GO:0005911 GO:0003097 GO:0016020 GO:0042476 GO:0071320 GO:0005372 GO:0015250 GO:0015793 GO:0006884 GO:0071280 GO:0005215 GO:0071288 GO:0016021 GO:0055085 GO:0009925 GO:0005887 GO:0015670 GO:0070295 GO:0016323 GO:0015168 GO:0006833
XLOC_001444	57.52	1e-110	gi|255562528|ref|XP_002522270.1| Heat shock factor protein, putative [Ricinus communis]		GO:0003677 GO:0003700 GO:0006355 GO:0009408 GO:0010200 GO:0043565 GO:0005515 GO:0005634
XLOC_001445
XLOC_001446	82.96	9e-69	gi|18416004|ref|NP_567670.1| sterol C4-methyl oxidase 1-2 [Arabidopsis thaliana]	K07750	GO:0008610 GO:0005886 GO:0006696 GO:0016020 GO:0005789 GO:0055114 GO:0005783 GO:0005506 GO:0016126 GO:0016021 GO:0006694 GO:0000254 GO:0006633 GO:0016491
XLOC_001447	76.59	2e-119	gi|224063251|ref|XP_002301062.1| predicted protein [Populus trichocarpa]		GO:0009741 GO:0080167 GO:0005829 GO:0040007 GO:0016020 GO:0005618 GO:0050832 GO:0009505 GO:0009506 GO:0005794
XLOC_001448	96.88	2e-40	gi|57014030|ref|YP_173501.1| hypothetical protein NitaMp164 (mitochondrion) [Nicotiana tabacum]
XLOC_001449	84.53	1e-49	gi|356552596|ref|XP_003544651.1| PREDICTED: serine/arginine-rich splicing factor 7-like [Glycine max]	K12896 K12892	GO:0005730 GO:0003676 GO:0000398 GO:0008270 GO:0008380 GO:0003723 GO:0048025 GO:0000166 GO:0005515 GO:0005634
XLOC_001450	85.94	1e-35	gi|350539391|ref|NP_001234135.1| SKIP5-like protein [Solanum lycopersicum]
XLOC_001451	66	1e-39	gi|15238231|ref|NP_201279.1| cellulose synthase A catalytic subunit 6 [UDP-forming] [Arabidopsis thaliana]	K10999	GO:0005886 GO:0016020 GO:0016757 GO:0008270 GO:0009833 GO:0030244 GO:0009832 GO:0016759 GO:0016760
XLOC_001452	94.74	1e-46	gi|356525568|ref|XP_003531396.1| PREDICTED: cellulose synthase A catalytic subunit 6 [UDP-forming]-like [Glycine max]	K10999	GO:0005886 GO:0016020 GO:0016757 GO:0008270 GO:0009833 GO:0030244 GO:0009832 GO:0016759 GO:0009834 GO:0016760 GO:0005794
XLOC_001453	82.18	1e-54	gi|15238231|ref|NP_201279.1| cellulose synthase A catalytic subunit 6 [UDP-forming] [Arabidopsis thaliana]	K10999	GO:0009867 GO:0005886 GO:0052386 GO:0009846 GO:0016020 GO:0009873 GO:0006970 GO:0016757 GO:0009863 GO:0042742 GO:0008270 GO:0050832 GO:0009409 GO:0009833 GO:0030244 GO:0009832 GO:0016759 GO:0009834 GO:0016760 GO:0009414 GO:0000271 GO:0005794
XLOC_001454	89.8	3e-25	gi|356525568|ref|XP_003531396.1| PREDICTED: cellulose synthase A catalytic subunit 6 [UDP-forming]-like [Glycine max]	K10999	GO:0009867 GO:0005886 GO:0052386 GO:0016020 GO:0009873 GO:0016757 GO:0009863 GO:0042742 GO:0008270 GO:0050832 GO:0009833 GO:0030244 GO:0009832 GO:0016759 GO:0009834 GO:0016760 GO:0005794
XLOC_001455
XLOC_001456
XLOC_001457	89.26	7e-158	gi|255579310|ref|XP_002530500.1| pyruvate decarboxylase, putative [Ricinus communis]	K01568 K04103 K12732	GO:0005737 GO:0008152 GO:0006091 GO:0000287 GO:0005886 GO:0009063 GO:0004737 GO:0016740 GO:0005829 GO:0009083 GO:0006569 GO:0005625 GO:0006090 GO:0050177 GO:0009986 GO:0046872 GO:0006552 GO:0006559 GO:0003824 GO:0016831 GO:0016829 GO:0019655 GO:0000951 GO:0000949 GO:0000950 GO:0030446 GO:0030976 GO:0005634
XLOC_001458	93.44	3e-32	gi|225461798|ref|XP_002283666.1| PREDICTED: probable salt tolerance-like protein At1g78600 [Vitis vinifera]		GO:0080167 GO:0003700 GO:0006355 GO:0008270 GO:0005622 GO:0009641 GO:0005515
XLOC_001459	91.94	3e-60	gi|359494701|ref|XP_002269774.2| PREDICTED: dynamin-related protein 3A-like [Vitis vinifera]	K01528	GO:0006184 GO:0003924 GO:0005886 GO:0005829 GO:0005543 GO:0005739 GO:0005874 GO:0005515 GO:0005525 GO:0006897
XLOC_001460	86.92	8e-77	gi|359494701|ref|XP_002269774.2| PREDICTED: dynamin-related protein 3A-like [Vitis vinifera]	K01528	GO:0006184 GO:0003924 GO:0005829 GO:0005543 GO:0042802 GO:0005739 GO:0006898 GO:0000166 GO:0005874 GO:0005515 GO:0005525 GO:0006897 GO:0005794
XLOC_001461	68.51	5e-109	gi|255584037|ref|XP_002532763.1| dynamin, putative [Ricinus communis]	K01528	GO:0005737 GO:0006623 GO:0006184 GO:0003924 GO:0016559 GO:0005829 GO:0016020 GO:0007005 GO:0005875 GO:0030036 GO:0042802 GO:0005739 GO:0007031 GO:0005741 GO:0005777 GO:0045053 GO:0000166 GO:0005515 GO:0005525 GO:0012505 GO:0000266 GO:0005794
XLOC_001462	75.29	0	gi|297835736|ref|XP_002885750.1| hypothetical protein ARALYDRAFT_342773 [Arabidopsis lyrata subsp. lyrata]		GO:0030001 GO:0016020 GO:0046873 GO:0055085
XLOC_001463	55.69	5e-131	gi|225446088|ref|XP_002269975.1| PREDICTED: uncharacterized protein LOC100259875 [Vitis vinifera]	K13099	GO:0005737 GO:0016607 GO:0005682 GO:0043021 GO:0005654 GO:0010923 GO:0046540 GO:0005634
XLOC_001464	82.13	6e-135	gi|255565663|ref|XP_002523821.1| gtpase activating protein, putative [Ricinus communis]		GO:0007165 GO:0005622 GO:0005856 GO:0035020 GO:0005100 GO:0030675
XLOC_001465	50	3e-30	gi|359479553|ref|XP_002273863.2| PREDICTED: uncharacterized protein LOC100243219 [Vitis vinifera]
XLOC_001466	90.14	5e-36	gi|358249182|ref|NP_001240262.1| cytochrome c-type biogenesis ccda-like chloroplastic protein 2-like [Glycine max]		GO:0009534 GO:0016020 GO:0055114 GO:0010190 GO:0017004 GO:0045454 GO:0055035
XLOC_001467	43.17	3e-39	gi|225461324|ref|XP_002284551.1| PREDICTED: uncharacterized protein LOC100267532 [Vitis vinifera]
XLOC_001468	73.41	5e-79	gi|225426218|ref|XP_002263667.1| PREDICTED: methyltransferase-like protein 17, mitochondrial [Vitis vinifera]		GO:0008168 GO:0005507 GO:0006412
XLOC_001469
XLOC_001470	90.33	6e-171	gi|225462272|ref|XP_002264220.1| PREDICTED: prohibitin-2 isoform 1 [Vitis vinifera]		GO:0005743 GO:0016020 GO:0005739 GO:0006457 GO:0005634
XLOC_001471	88.41	3e-164	gi|350539549|ref|NP_001234183.1| plastid lipid associated protein CHRC [Solanum lycopersicum]		GO:0009534 GO:0006950 GO:0009579 GO:0005198 GO:0031977 GO:0009535 GO:0009507 GO:0010287
XLOC_001472	67.63	4e-64	gi|356521239|ref|XP_003529264.1| PREDICTED: putative glutamine amidotransferase YLR126C-like [Glycine max]		GO:0008233 GO:0019760 GO:0005829 GO:0006952 GO:0003824
XLOC_001473	86.12	4e-179	gi|225429271|ref|XP_002266390.1| PREDICTED: methylmalonate-semialdehyde dehydrogenase [acylating], mitochondrial [Vitis vinifera]	K00128 K00140	GO:0005737 GO:0008152 GO:0004028 GO:0005829 GO:0055114 GO:0004029 GO:0005739 GO:0004491 GO:0016620 GO:0006574 GO:0016491 GO:0005634
XLOC_001474
XLOC_001475	67	0	gi|225431153|ref|XP_002268446.1| PREDICTED: uncharacterized protein LOC100250563 [Vitis vinifera]	K10767	GO:0055114 GO:0016706 GO:0016491 GO:0009506
XLOC_001476
XLOC_001477	79.73	5e-35	gi|359494997|ref|XP_002265457.2| PREDICTED: uncharacterized protein LOC100249731 [Vitis vinifera]
XLOC_001478	67.07	2e-29	gi|224072883|ref|XP_002303926.1| predicted protein, partial [Populus trichocarpa]		GO:0003677 GO:0005730 GO:0006306 GO:0030422 GO:0000419 GO:0006351 GO:0016604 GO:0000418 GO:0003899 GO:0035194 GO:0030880 GO:0005515 GO:0005634
XLOC_001479	76.4	4e-40	gi|225453102|ref|XP_002271757.1| PREDICTED: E3 ubiquitin-protein ligase SINA-like 10 [Vitis vinifera]	K04506	GO:0016567 GO:0007423 GO:0004842 GO:0008270 GO:0005622 GO:0045676 GO:0007275 GO:0006511 GO:0016874 GO:0005515 GO:0005634
XLOC_001480	35.48	4e-15	gi|356533899|ref|XP_003535495.1| PREDICTED: uncharacterized protein LOC100782920 [Glycine max]
XLOC_001481	73.33	1e-24	gi|224104953|ref|XP_002313632.1| predicted protein [Populus trichocarpa]		GO:0005975 GO:0005829 GO:0016020 GO:0005618 GO:0004553 GO:0009505 GO:0009506
XLOC_001482	81.88	0	gi|225436112|ref|XP_002278377.1| PREDICTED: lysosomal beta glucosidase-like isoform 2 [Vitis vinifera]	K05349 K01188	GO:0005975 GO:0005829 GO:0005618 GO:0009044 GO:0008422 GO:0004553 GO:0009505
XLOC_001483	68.53	1e-92	gi|224123732|ref|XP_002319151.1| predicted protein [Populus trichocarpa]	K01188	GO:0005975 GO:0005829 GO:0004553
XLOC_001484	77.2	9e-105	gi|224069892|ref|XP_002303074.1| predicted protein [Populus trichocarpa]	K09561	GO:0032436 GO:0005737 GO:0051865 GO:0042405 GO:0090035 GO:0000209 GO:0016567 GO:0031943 GO:0031398 GO:0043161 GO:0000151 GO:0006515 GO:0042803 GO:0004842 GO:0046332 GO:0071218 GO:0030911 GO:0034450 GO:0019900 GO:0006281 GO:0030579 GO:0019899 GO:0030544 GO:0031371 GO:0051787 GO:0006511 GO:0070534 GO:0005515 GO:0030674 GO:0051879 GO:0051604
XLOC_001485	87.5	7e-22	gi|356519029|ref|XP_003528177.1| PREDICTED: calcium-dependent protein kinase 30-like [Glycine max]	K13412	GO:0005737 GO:0004672 GO:0005886 GO:0004674 GO:0005509 GO:0009738 GO:0016301 GO:0046777 GO:0004713 GO:0006468 GO:0005524 GO:0004683 GO:0005515 GO:0016772
XLOC_001486	67.48	2e-152	gi|225449483|ref|XP_002278500.1| PREDICTED: uncharacterized protein LOC100244410 [Vitis vinifera]
XLOC_001487	67.69	1e-66	gi|225449483|ref|XP_002278500.1| PREDICTED: uncharacterized protein LOC100244410 [Vitis vinifera]
XLOC_001488	93.33	8e-39	gi|350539603|ref|NP_001233958.1| expansin precursor [Solanum lycopersicum]		GO:0006949 GO:0009828 GO:0005576 GO:0009664 GO:0009505 GO:0009831 GO:0009826
XLOC_001489	87.41	7e-82	gi|225434566|ref|XP_002277573.1| PREDICTED: temperature-sensitive omega-3 fatty acid desaturase, chloroplastic-like [Vitis vinifera]	K10256 K10257	GO:0006629 GO:0055114 GO:0005783 GO:0009405 GO:0016720 GO:0042389 GO:0016021 GO:0009941 GO:0006636 GO:0006633 GO:0009507 GO:0016717
XLOC_001490	92.12	0	gi|350536591|ref|NP_001233998.1| oligopeptide transporter 1 [Solanum lycopersicum]		GO:0005886 GO:0005427 GO:0042936 GO:0016020 GO:0015031 GO:0015198 GO:0006857 GO:0005215 GO:0016021
XLOC_001491	78.25	0	gi|350536311|ref|NP_001234752.1| gibberellin 2-oxidase [Solanum lycopersicum]		GO:0055114 GO:0009686 GO:0005506 GO:0009815 GO:0009813 GO:0016706 GO:0016491
XLOC_001492
XLOC_001493	89.73	1e-91	gi|357481917|ref|XP_003611244.1| EF hand family protein [Medicago truncatula]	K02183	GO:0005737 GO:0005509 GO:0005829 GO:0005813 GO:0000922 GO:0005515 GO:0032465
XLOC_001494
XLOC_001495	92.11	1e-98	gi|225429361|ref|XP_002273029.1| PREDICTED: tryptophanyl-tRNA synthetase [Vitis vinifera]	K01867	GO:0005737 GO:0006418 GO:0004812 GO:0004830 GO:0001570 GO:0006436 GO:0005524 GO:0005739 GO:0000166
XLOC_001496	83.55	3e-82	gi|356510049|ref|XP_003523753.1| PREDICTED: tryptophanyl-tRNA synthetase-like [Glycine max]	K01867	GO:0005737 GO:0006418 GO:0004812 GO:0004830 GO:0001570 GO:0005759 GO:0006436 GO:0005524 GO:0005739 GO:0000166
XLOC_001497	55.46	4e-68	gi|224141713|ref|XP_002324209.1| predicted protein [Populus trichocarpa]		GO:0004176 GO:0006508
XLOC_001498	84.98	1e-153	gi|359484748|ref|XP_003633155.1| PREDICTED: ubiquitin carboxyl-terminal hydrolase 22-like [Vitis vinifera]	K11366 K11848	GO:0070536 GO:0008234 GO:0004221 GO:0071108 GO:0008270 GO:0046872 GO:0004197 GO:0016578 GO:0008277 GO:0006511 GO:0016579 GO:0004843 GO:0005634
XLOC_001499	60.43	2e-81	gi|359484748|ref|XP_003633155.1| PREDICTED: ubiquitin carboxyl-terminal hydrolase 22-like [Vitis vinifera]	K11366	GO:0070461 GO:0010485 GO:0016574 GO:0045931 GO:0008234 GO:0004221 GO:0006351 GO:0006355 GO:0008270 GO:0003713 GO:0007049 GO:0000124 GO:0045893 GO:0030374 GO:0016578 GO:0043967 GO:0006511 GO:0005515 GO:0016579 GO:0004843 GO:0005634
XLOC_001500
XLOC_001501	89.39	8e-126	gi|225441583|ref|XP_002281550.1| PREDICTED: 40S ribosomal protein S5 isoform 2 [Vitis vinifera]	K02989	GO:0003735 GO:0002181 GO:0005840 GO:0006450 GO:0005829 GO:0015935 GO:0005622 GO:0030529 GO:0003723 GO:0022627 GO:0003729 GO:0006412
XLOC_001502	78.77	3e-81	gi|224146286|ref|XP_002325950.1| predicted protein, partial [Populus trichocarpa]
XLOC_001503	62.71	1e-19	gi|224084558|ref|XP_002307337.1| predicted protein, partial [Populus trichocarpa]		GO:0031072 GO:0006457
XLOC_001504	95.45	0	gi|255556938|ref|XP_002519502.1| Transitional endoplasmic reticulum ATPase, putative [Ricinus communis]	K14571 K13525	GO:0005737 GO:0005730 GO:0017111 GO:0005829 GO:0006200 GO:0005524 GO:0005777 GO:0042623 GO:0032403 GO:0000166 GO:0016887 GO:0005634
XLOC_001505	92.69	5e-170	gi|225440045|ref|XP_002282146.1| PREDICTED: cell division cycle protein 48 homolog [Vitis vinifera]	K03066 K03062 K13525	GO:0005737 GO:0005730 GO:0017111 GO:0030163 GO:0005829 GO:0043161 GO:0008540 GO:0006200 GO:0000502 GO:0005524 GO:0006511 GO:0000166 GO:0005515 GO:0016787 GO:0016887 GO:0005634
XLOC_001506	60.55	0	gi|255545546|ref|XP_002513833.1| Mitogen-activated protein kinase kinase kinase, putative [Ricinus communis]		GO:0005737 GO:0004672 GO:0004674 GO:0016301 GO:0046777 GO:0006468 GO:0007243 GO:0005524 GO:0004709 GO:0000166 GO:0005515 GO:0016772
XLOC_001507	63.18	3e-98	gi|225459453|ref|XP_002284359.1| PREDICTED: uncharacterized protein LOC100259117 [Vitis vinifera]		GO:0008270 GO:0005622
XLOC_001508
XLOC_001509
XLOC_001510	83.48	5e-68	gi|224077196|ref|XP_002305173.1| predicted protein [Populus trichocarpa]	K00227	GO:0006623 GO:0005886 GO:0050046 GO:0006696 GO:0005792 GO:0055114 GO:0030176 GO:0005783 GO:0071210 GO:0009405 GO:0030448 GO:0090002 GO:0033490 GO:0005506 GO:0016126 GO:0000248 GO:0016021 GO:0006633 GO:0016491 GO:0035690 GO:0006897 GO:0005794
XLOC_001511	100	5e-38	gi|57013942|ref|YP_173415.1| hypothetical protein NitaMp073 (mitochondrion) [Nicotiana tabacum]
XLOC_001512	89.2	1e-111	gi|297833176|ref|XP_002884470.1| hypothetical protein ARALYDRAFT_477747 [Arabidopsis lyrata subsp. lyrata]		GO:0005737 GO:0006810 GO:0015035 GO:0022900 GO:0045454 GO:0015036 GO:0009055 GO:0006662
XLOC_001513	44.87	3e-15	gi|351723053|ref|NP_001238033.1| uncharacterized protein LOC100500690 precursor [Glycine max]
XLOC_001514	77.4	1e-130	gi|225451299|ref|XP_002278297.1| PREDICTED: probable ribose-5-phosphate isomerase [Vitis vinifera]	K01807	GO:0005737 GO:0019693 GO:0006098 GO:0009052 GO:0005829 GO:0005792 GO:0005625 GO:0048029 GO:0004751
XLOC_001515	68.04	5e-157	gi|224140423|ref|XP_002323582.1| predicted protein [Populus trichocarpa]		GO:0055114 GO:0009686 GO:0005506 GO:0009815 GO:0009813 GO:0016706 GO:0016491
XLOC_001516
XLOC_001517	82.14	1e-80	gi|224121850|ref|XP_002318688.1| predicted protein, partial [Populus trichocarpa]	K08823 K08825	GO:0005737 GO:0004672 GO:0000287 GO:0004674 GO:0016301 GO:0043484 GO:0046777 GO:0004713 GO:0006468 GO:0005524 GO:0000166 GO:0018108 GO:0004712 GO:0005634 GO:0016772
XLOC_001518
XLOC_001519	80.39	1e-21	gi|255578375|ref|XP_002530054.1| afc, putative [Ricinus communis]		GO:0004672 GO:0004674 GO:0016301 GO:0004713 GO:0006468 GO:0005524 GO:0005515 GO:0016772
XLOC_001520	77.32	7e-16	gi|356525423|ref|XP_003531324.1| PREDICTED: uncharacterized protein At3g49055-like [Glycine max]
XLOC_001521	79.48	8e-169	gi|225445442|ref|XP_002285073.1| PREDICTED: NADH-cytochrome b5 reductase-like protein [Vitis vinifera]	K00326	GO:0005743 GO:0050660 GO:0016020 GO:0004128 GO:0005789 GO:0055114 GO:0071949 GO:0005783 GO:0020037 GO:0005739 GO:0016126 GO:0005741 GO:0016021 GO:0016491
XLOC_001522	75.53	5e-93	gi|255584289|ref|XP_002532881.1| DAG protein, chloroplast precursor, putative [Ricinus communis]		GO:0050897 GO:0003676 GO:0005739 GO:0003723 GO:0000166 GO:0009507
XLOC_001523	62.04	1e-35	gi|255584289|ref|XP_002532881.1| DAG protein, chloroplast precursor, putative [Ricinus communis]		GO:0005739
XLOC_001524	93.69	2e-140	gi|225453066|ref|XP_002269177.1| PREDICTED: serine/threonine-protein phosphatase 2A regulatory subunit B'' subunit alpha [Vitis vinifera]	K11583	GO:0005737 GO:0005509 GO:0006470 GO:0005813 GO:0008601 GO:0000159 GO:0005634
XLOC_001525	79.31	1e-39	gi|359488099|ref|XP_002266715.2| PREDICTED: ankyrin repeat domain-containing protein 13B-like [Vitis vinifera]		GO:0005886
XLOC_001526	88.93	4e-162	gi|224123568|ref|XP_002319112.1| predicted protein, partial [Populus trichocarpa]		GO:0005886 GO:0006621 GO:0016020 GO:0005789 GO:0005783 GO:0010869 GO:0048046 GO:0005102 GO:2000209 GO:0048471
XLOC_001527	59.2	3e-44	gi|224117206|ref|XP_002317508.1| predicted protein [Populus trichocarpa]
XLOC_001528	64.37	2e-28	gi|225461399|ref|XP_002284849.1| PREDICTED: nucleolar GTP-binding protein 2-like [Vitis vinifera]		GO:0003924 GO:0042254 GO:0005525
XLOC_001529	83.1	4e-30	gi|225461399|ref|XP_002284849.1| PREDICTED: nucleolar GTP-binding protein 2-like [Vitis vinifera]	K14537	GO:0005525
XLOC_001530
XLOC_001531
XLOC_001532	73.61	0	gi|255579410|ref|XP_002530549.1| isopropylmalate synthase, putative [Ricinus communis]	K01655 K01649	GO:0004410 GO:0016740 GO:0009085 GO:0019878 GO:0046912 GO:0019752 GO:0003824 GO:0005739 GO:0008652 GO:0003852 GO:0009507 GO:0009098 GO:0005634
XLOC_001533	75.32	3e-71	gi|359478076|ref|XP_002268942.2| PREDICTED: 2-isopropylmalate synthase 2, chloroplastic-like [Vitis vinifera]	K01649	GO:0046912 GO:0019752 GO:0003824 GO:0003852 GO:0009507 GO:0009098
XLOC_001534	72.73	2e-27	gi|302798549|ref|XP_002981034.1| hypothetical protein SELMODRAFT_154282 [Selaginella moellendorffii]	K11093	GO:0043484 GO:0005685 GO:0003676 GO:0000398 GO:0030529 GO:0008380 GO:0003723 GO:0005681 GO:0000166 GO:0005515 GO:0005634
XLOC_001535	53.63	7e-132	gi|255568653|ref|XP_002525300.1| conserved hypothetical protein [Ricinus communis]
XLOC_001536	54.73	9e-58	gi|351721764|ref|NP_001238500.1| dehydration-responsive element binding protein 3 [Glycine max]	K09286	GO:0003677 GO:0003700 GO:0006355 GO:0009409 GO:0010200 GO:0005634
XLOC_001537	92.5	1e-17	gi|357488217|ref|XP_003614396.1| hypothetical protein MTR_5g051150 [Medicago truncatula]
XLOC_001538	88.89	2e-19	gi|293334855|ref|NP_001169136.1| uncharacterized protein LOC100382981 [Zea mays]
XLOC_001539	51.85	1e-17	gi|225439115|ref|XP_002266425.1| PREDICTED: uncharacterized protein LOC100267210 [Vitis vinifera]
XLOC_001540	61.85	1e-109	gi|225439115|ref|XP_002266425.1| PREDICTED: uncharacterized protein LOC100267210 [Vitis vinifera]
XLOC_001541	84.27	1e-48	gi|359481487|ref|XP_002279195.2| PREDICTED: thioredoxin H9-like [Vitis vinifera]	K03671	GO:0005737 GO:0006810 GO:0033158 GO:0005829 GO:0055114 GO:0016671 GO:0015035 GO:0005739 GO:0043388 GO:0022900 GO:0045454 GO:0006467 GO:0015036 GO:0009055 GO:0009314 GO:0034599 GO:0006662 GO:0005634
XLOC_001542	72.75	0	gi|255575610|ref|XP_002528705.1| kinase, putative [Ricinus communis]		GO:0004672 GO:0005886 GO:0004674 GO:0016301 GO:0004713 GO:0006468 GO:0005524 GO:0009506 GO:0016772
XLOC_001543	81.08	1e-77	gi|359497760|ref|XP_003635632.1| PREDICTED: U-box domain-containing protein 4-like [Vitis vinifera]		GO:0016567 GO:0000151 GO:0004842 GO:0042742 GO:0005871 GO:0070696 GO:0010200 GO:0005634 GO:0019894
XLOC_001544	60.45	2e-28	gi|359497760|ref|XP_003635632.1| PREDICTED: U-box domain-containing protein 4-like [Vitis vinifera]
XLOC_001545	72.52	0	gi|224117970|ref|XP_002317701.1| predicted protein [Populus trichocarpa]	K15683	GO:0003676 GO:0045347 GO:0003700 GO:0006355 GO:0008270 GO:0045095 GO:0000122 GO:0005634
XLOC_001546	80.58	2e-67	gi|350536815|ref|NP_001234522.1| acyl carrier protein [Solanum lycopersicum]		GO:0031177 GO:0020011 GO:0006633 GO:0009507 GO:0000036 GO:0009570
XLOC_001547	90.16	1e-73	gi|224131088|ref|XP_002320998.1| predicted protein [Populus trichocarpa]	K01179	GO:0005975 GO:0005886 GO:0030246 GO:0008810 GO:0003824 GO:0004553 GO:0005794
XLOC_001548	62.9	5e-13	gi|350538715|ref|NP_001234356.1| cullin 4 [Solanum lycopersicum]
XLOC_001549	90.87	4e-143	gi|225425210|ref|XP_002266930.1| PREDICTED: glucose-6-phosphate 1-dehydrogenase, chloroplastic [Vitis vinifera]	K00036	GO:0005737 GO:0006006 GO:0006098 GO:0051156 GO:0004345 GO:0005829 GO:0050661 GO:0055114 GO:0009051 GO:0000166 GO:0009507
XLOC_001550	71.23	3e-167	gi|224075537|ref|XP_002304672.1| predicted protein [Populus trichocarpa]
XLOC_001551
XLOC_001552
XLOC_001553
XLOC_001554	73.9	3e-140	gi|255572295|ref|XP_002527086.1| conserved hypothetical protein [Ricinus communis]		GO:0003723
XLOC_001555	91.44	0	gi|350539882|ref|NP_001234817.1| auto-inhibited Ca2 -transporting ATPase 10 [Solanum lycopersicum]	K01537 K05850	GO:0008152 GO:0006754 GO:0006874 GO:0005886 GO:0006810 GO:0005509 GO:0070588 GO:0016020 GO:0016820 GO:0046872 GO:0003824 GO:0005524 GO:0005516 GO:0016021 GO:0015662 GO:0000166 GO:0016787 GO:0006816 GO:0006812 GO:0005388
XLOC_001556	89.42	3e-105	gi|350539882|ref|NP_001234817.1| auto-inhibited Ca2 -transporting ATPase 10 [Solanum lycopersicum]	K01537	GO:0008152 GO:0006754 GO:0005886 GO:0070588 GO:0016020 GO:0005783 GO:0016820 GO:0046872 GO:0003824 GO:0005524 GO:0005516 GO:0015662 GO:0009555 GO:0000166 GO:0009506 GO:0006812 GO:0005388
XLOC_001557	88.08	0	gi|225433424|ref|XP_002285653.1| PREDICTED: 3-ketoacyl-CoA thiolase 2, peroxisomal isoform 1 [Vitis vinifera]	K00626 K00632 K07513	GO:0008152 GO:0005743 GO:0016747 GO:0003824 GO:0005739 GO:0003988 GO:0003985 GO:0006631
XLOC_001558	89.8	1e-90	gi|359484905|ref|XP_002265964.2| PREDICTED: isoamylase 1, chloroplastic-like [Vitis vinifera]	K02438	GO:0005975 GO:0010021 GO:0019156 GO:0004556 GO:0003824 GO:0004553 GO:0005977 GO:0009507 GO:0043169
XLOC_001559	80.43	3e-74	gi|224087162|ref|XP_002308090.1| predicted protein [Populus trichocarpa]	K02438	GO:0005975 GO:0019156 GO:0004556 GO:0003824 GO:0004553 GO:0009507 GO:0043169
XLOC_001560
XLOC_001561	57.86	2e-29	gi|225444875|ref|XP_002279373.1| PREDICTED: uncharacterized protein LOC100256072 [Vitis vinifera]		GO:0005516
XLOC_001562	53.01	5e-50	gi|357475409|ref|XP_003607990.1| DNA-directed RNA polymerase subunit beta [Medicago truncatula]	K02999	GO:0003677 GO:0042790 GO:0016740 GO:0005829 GO:0007000 GO:0006351 GO:0008270 GO:0006360 GO:0034503 GO:0005736 GO:0003899 GO:0009303 GO:0008811 GO:0006406 GO:0005634 GO:0016779
XLOC_001563	80.46	7e-96	gi|225441748|ref|XP_002277555.1| PREDICTED: DNA-directed RNA polymerase I subunit RPA1-like [Vitis vinifera]	K03018 K02999 K03006	GO:0003677 GO:0016740 GO:0005666 GO:0006383 GO:0005665 GO:0006351 GO:0008270 GO:0032549 GO:0006366 GO:0005736 GO:0003899 GO:0005634 GO:0016779
XLOC_001564	81.01	1e-35	gi|225441748|ref|XP_002277555.1| PREDICTED: DNA-directed RNA polymerase I subunit RPA1-like [Vitis vinifera]	K03018 K02999 K03006	GO:0003677 GO:0005730 GO:0016740 GO:0005829 GO:0005666 GO:0006383 GO:0005665 GO:0006351 GO:0045087 GO:0008270 GO:0032549 GO:0006366 GO:0005736 GO:0003899 GO:0005515 GO:0005634 GO:0032728 GO:0016779
XLOC_001565	67.98	8e-76	gi|225462949|ref|XP_002268416.1| PREDICTED: probable S-acyltransferase At1g69420-like [Vitis vinifera]		GO:0008270
XLOC_001566	98.5	5e-90	gi|350534914|ref|NP_001234678.1| 40S ribosomal protein S17 [Solanum lycopersicum]	K02962	GO:0003735 GO:0005840 GO:0006414 GO:0000028 GO:0005829 GO:0005622 GO:0022627 GO:0006412
XLOC_001567	78.71	0	gi|225464416|ref|XP_002269556.1| PREDICTED: high affinity cationic amino acid transporter 1 [Vitis vinifera]		GO:0005886 GO:0006810 GO:0016020 GO:0015189 GO:0015171 GO:0015181 GO:0006865 GO:0015326 GO:0016021 GO:0055085 GO:0003333
XLOC_001568	81.82	4e-47	gi|225430251|ref|XP_002282599.1| PREDICTED: lactation elevated protein 1 [Vitis vinifera]		GO:0005524 GO:0016887
XLOC_001569	74.8	1e-60	gi|255548958|ref|XP_002515535.1| conserved hypothetical protein [Ricinus communis]		GO:0005829 GO:0003676
XLOC_001570	92.59	1e-105	gi|350534820|ref|NP_001234673.1| TIR1-like protein [Solanum lycopersicum]		GO:0048443 GO:0010011 GO:0009734 GO:0002237 GO:0004842 GO:0010152 GO:0006511 GO:0000822
XLOC_001571	92.79	2e-128	gi|350534820|ref|NP_001234673.1| TIR1-like protein [Solanum lycopersicum]		GO:0048443 GO:0010011 GO:0009734 GO:0002237 GO:0004842 GO:0010152 GO:0006511 GO:0000822
XLOC_001572	65	1e-20	gi|225425955|ref|XP_002274353.1| PREDICTED: defensin-like protein [Vitis vinifera]		GO:0005618 GO:0006952 GO:0030414
XLOC_001573
XLOC_001574	81.82	9e-24	gi|357484359|ref|XP_003612467.1| Auxin-induced protein 5NG4 [Medicago truncatula]		GO:0016020
XLOC_001575
XLOC_001576	64.71	5e-125	gi|357491473|ref|XP_003616024.1| hypothetical protein MTR_5g075300 [Medicago truncatula]	K14258	GO:0055056 GO:0022891 GO:0005886 GO:0006810 GO:0005355 GO:0016020 GO:0033300 GO:0022857 GO:0015144 GO:0015758 GO:0015574 GO:0005215 GO:0016021 GO:0055085 GO:0015771 GO:0044459 GO:0005351
XLOC_001577	65.16	6e-72	gi|225430810|ref|XP_002271426.1| PREDICTED: pentatricopeptide repeat-containing protein At4g36680, mitochondrial-like [Vitis vinifera]		GO:0016020 GO:0005739
XLOC_001578	89.41	6e-49	gi|356565519|ref|XP_003550987.1| PREDICTED: cytosolic purine 5'-nucleotidase-like [Glycine max]		GO:0008253 GO:0009507 GO:0009570
XLOC_001579	71.76	1e-31	gi|224126755|ref|XP_002329465.1| SAUR family protein [Populus trichocarpa]
XLOC_001580	59.32	3e-37	gi|224077546|ref|XP_002305296.1| predicted protein, partial [Populus trichocarpa]		GO:0051607 GO:0010497 GO:0043622 GO:0009414 GO:0010375 GO:0005515 GO:0015630
XLOC_001581
XLOC_001582	65.45	3e-15	gi|359486305|ref|XP_002275798.2| PREDICTED: U4/U6 small nuclear ribonucleoprotein Prp3-like [Vitis vinifera]
XLOC_001583	93.63	0	gi|224055837|ref|XP_002298678.1| serine hydroxymethyltransferase 1 [Populus trichocarpa]	K00600	GO:0005737 GO:0004372 GO:0005743 GO:0008732 GO:0006545 GO:0005829 GO:0019264 GO:0008284 GO:0005759 GO:0006563 GO:0008168 GO:0042802 GO:0003824 GO:0005739 GO:0005758 GO:0030170 GO:0016597 GO:0006544 GO:0006564 GO:0051289 GO:0006730
XLOC_001584	94.96	0	gi|225433506|ref|XP_002266154.1| PREDICTED: adenosylhomocysteinase isoform 1 [Vitis vinifera]	K01251	GO:0005829 GO:0004013 GO:0006730
XLOC_001585	88.64	2e-18	gi|224055837|ref|XP_002298678.1| serine hydroxymethyltransferase 1 [Populus trichocarpa]	K00600	GO:0004372 GO:0006563 GO:0003824 GO:0030170 GO:0006544
XLOC_001586	57.29	2e-31	gi|225445521|ref|XP_002285234.1| PREDICTED: uncharacterized protein LOC100250810 isoform 2 [Vitis vinifera]		GO:0003735 GO:0005840 GO:0005622 GO:0042254 GO:0006412
XLOC_001587	82.35	0	gi|350538507|ref|NP_001234858.1| EIN3-binding F-box protein 1 [Solanum lycopersicum]	K10268 K03360 K10280	GO:0005737 GO:0016567 GO:0016020 GO:0019005 GO:0004842 GO:0006511 GO:0005515
XLOC_001588
XLOC_001589	80	9e-46	gi|224127027|ref|XP_002329365.1| predicted protein [Populus trichocarpa]
XLOC_001590	81.1	2e-69	gi|224127027|ref|XP_002329365.1| predicted protein [Populus trichocarpa]
XLOC_001591	97.98	1e-136	gi|224130478|ref|XP_002320847.1| tubulin gamma-1 chain, at3g61650-like protein [Populus trichocarpa]	K07375 K10389	GO:0005737 GO:0006184 GO:0003924 GO:0005881 GO:0051225 GO:0005198 GO:0007018 GO:0043234 GO:0007017 GO:0051258 GO:0045298 GO:0005874 GO:0005525 GO:0005200
XLOC_001592	78.57	1e-33	gi|356548383|ref|XP_003542582.1| PREDICTED: uncharacterized protein LOC100780668 [Glycine max]		GO:0003676 GO:0008270 GO:0005622
XLOC_001593	55.77	2e-64	gi|255540383|ref|XP_002511256.1| kelch repeat protein, putative [Ricinus communis]
XLOC_001594	87.59	2e-174	gi|224133968|ref|XP_002321704.1| predicted protein [Populus trichocarpa]	K12164	GO:0005737 GO:0071566 GO:0055114 GO:0048037 GO:0046872 GO:0071569 GO:0003824 GO:0005524 GO:0000166 GO:0043231 GO:0016616 GO:0005634 GO:0016235
XLOC_001595	71.17	0	gi|255540259|ref|XP_002511194.1| AMP-activated protein kinase, gamma regulatory subunit, putative [Ricinus communis]
XLOC_001596	100	2e-23	gi|225454452|ref|XP_002276643.1| PREDICTED: tubulin gamma-1 chain [Vitis vinifera]	K10389	GO:0005737 GO:0006184 GO:0003924 GO:0045177 GO:0031252 GO:0000212 GO:0000226 GO:0005881 GO:0005829 GO:0005198 GO:0005813 GO:0000794 GO:0007020 GO:0043234 GO:0007017 GO:0005814 GO:0005827 GO:0051258 GO:0000930 GO:0005874 GO:0005515 GO:0000242 GO:0005815 GO:0005525 GO:0005876 GO:0005200
XLOC_001597	93.85	8e-41	gi|297821024|ref|XP_002878395.1| gamma-tubulin [Arabidopsis lyrata subsp. lyrata]	K10389	GO:0005737 GO:0006184 GO:0003924 GO:0045177 GO:0031252 GO:0000212 GO:0000226 GO:0005881 GO:0005829 GO:0005198 GO:0005813 GO:0000794 GO:0007020 GO:0043234 GO:0000910 GO:0007017 GO:0005814 GO:0005827 GO:0051258 GO:0000930 GO:0005874 GO:0005515 GO:0000242 GO:0005815 GO:0005525 GO:0005876 GO:0005200
XLOC_001598
XLOC_001599	64.77	0	gi|225456309|ref|XP_002279988.1| PREDICTED: uncharacterized protein LOC100268151 [Vitis vinifera]	K07195	GO:0006904 GO:0005886 GO:0000145 GO:0005829 GO:0070062 GO:0034451 GO:0006887 GO:0090406 GO:0005634
XLOC_001600	61.83	3e-139	gi|225456303|ref|XP_002279981.1| PREDICTED: cytochrome P450 94A1-like [Vitis vinifera]	K00490	GO:0004497 GO:0016705 GO:0019369 GO:0005792 GO:0005789 GO:0055114 GO:0019825 GO:0020037 GO:0005506 GO:0018685 GO:0009055
XLOC_001601	91.3	8e-06	gi|357436067|ref|XP_003588309.1| hypothetical protein MTR_1g005780 [Medicago truncatula]
XLOC_001602	75.83	6e-102	gi|225444565|ref|XP_002277136.1| PREDICTED: dedicator of cytokinesis protein 11 [Vitis vinifera]		GO:0005085 GO:0051020 GO:0017048 GO:0005543 GO:0005089 GO:0043473 GO:0005525
XLOC_001603	88.89	0	gi|225443490|ref|XP_002274181.1| PREDICTED: uncharacterized protein LOC100256501 isoform 1 [Vitis vinifera]		GO:0000166 GO:0009507 GO:0009570
XLOC_001604
XLOC_001605	83.48	0	gi|350534820|ref|NP_001234673.1| TIR1-like protein [Solanum lycopersicum]		GO:0048443 GO:0010011 GO:0009734 GO:0002237 GO:0004842 GO:0010152 GO:0006511 GO:0000822
XLOC_001606
XLOC_001607	67.92	7e-48	gi|224138548|ref|XP_002326630.1| predicted protein [Populus trichocarpa]
XLOC_001608	86.21	4e-11	gi|255568962|ref|XP_002525451.1| conserved hypothetical protein [Ricinus communis]
XLOC_001609	79.78	2e-36	gi|255568962|ref|XP_002525451.1| conserved hypothetical protein [Ricinus communis]
XLOC_001610	47.97	1e-83	gi|359474203|ref|XP_002270239.2| PREDICTED: transcription factor GLABRA 3-like [Vitis vinifera]		GO:0003677 GO:0009957 GO:0003700 GO:0005515
XLOC_001611	62.4	5e-103	gi|255570825|ref|XP_002526365.1| sumo ligase, putative [Ricinus communis]		GO:0003677 GO:0016925 GO:2000070 GO:0010113 GO:0016036 GO:0048589 GO:0009787 GO:0009910 GO:0003676 GO:0040008 GO:0008270 GO:0010337 GO:0016049 GO:0019789 GO:0051301 GO:0050826 GO:0010247 GO:0009864 GO:0009414 GO:0005515 GO:0010286 GO:0005634 GO:0090352
XLOC_001612	62.9	1e-70	gi|225435251|ref|XP_002284945.1| PREDICTED: E3 SUMO-protein ligase SIZ1-like [Vitis vinifera]		GO:0003677 GO:0016925 GO:2000070 GO:0010113 GO:0016036 GO:0048589 GO:0009787 GO:0009910 GO:0003676 GO:0040008 GO:0008270 GO:0010337 GO:0016049 GO:0019789 GO:0051301 GO:0050826 GO:0010247 GO:0009864 GO:0009414 GO:0005515 GO:0010286 GO:0005634 GO:0090352
XLOC_001613	49.02	1e-07	gi|225435259|ref|XP_002282192.1| PREDICTED: uncharacterized protein LOC100256992 [Vitis vinifera]
XLOC_001614	92.86	5e-30	gi|253760055|ref|XP_002488965.1| hypothetical protein SORBIDRAFT_1138s002030 [Sorghum bicolor]
XLOC_001615
XLOC_001616	88.43	1e-77	gi|255559134|ref|XP_002520589.1| Protein C9orf41, putative [Ricinus communis]		GO:0008757 GO:0005829 GO:0005634
XLOC_001617	80	2e-61	gi|225448713|ref|XP_002280844.1| PREDICTED: transmembrane protein 87B [Vitis vinifera]		GO:0016021 GO:0005794
XLOC_001618	67.31	3e-66	gi|225435731|ref|XP_002285703.1| PREDICTED: uncharacterized protein LOC100263951 [Vitis vinifera]	K12891 K12900	GO:0005737 GO:0016607 GO:0005730 GO:0003676 GO:0040019 GO:0000398 GO:0005654 GO:0008380 GO:0003723 GO:0048025 GO:0005681 GO:0000166 GO:0006397 GO:0005515 GO:0016482 GO:0005634
XLOC_001619	87.5	4e-42	gi|357518845|ref|XP_003629711.1| Acetyl-coenzyme A synthetase [Medicago truncatula]		GO:0008152 GO:0005829 GO:0003824 GO:0009850 GO:0005777 GO:0016874
XLOC_001620	80.95	5e-63	gi|357518845|ref|XP_003629711.1| Acetyl-coenzyme A synthetase [Medicago truncatula]		GO:0008152 GO:0003824 GO:0016874
XLOC_001621	75.64	2e-81	gi|255563062|ref|XP_002522535.1| 3'-N-debenzoyl-2'-deoxytaxol N-benzoyltransferase, putative [Ricinus communis]		GO:0016747 GO:0016740
XLOC_001622	55.93	2e-106	gi|255563062|ref|XP_002522535.1| 3'-N-debenzoyl-2'-deoxytaxol N-benzoyltransferase, putative [Ricinus communis]		GO:0016747 GO:0016740
XLOC_001623	54.43	6e-103	gi|359472591|ref|XP_002281291.2| PREDICTED: two-component response regulator ARR2-like [Vitis vinifera]
XLOC_001624	71.36	1e-101	gi|359472591|ref|XP_002281291.2| PREDICTED: two-component response regulator ARR2-like [Vitis vinifera]	K14491	GO:0003677 GO:0045892 GO:0000160 GO:0007623 GO:0003700 GO:0006355 GO:0010380 GO:0005622 GO:0009736 GO:0048367 GO:0000156 GO:0031537 GO:0009735 GO:0080022 GO:0005515 GO:0005634
XLOC_001625	61.16	2e-48	gi|225457805|ref|XP_002265920.1| PREDICTED: transcriptional corepressor SEUSS-like [Vitis vinifera]		GO:0009790 GO:0003677 GO:0046982 GO:0048481 GO:0009909 GO:0003712 GO:0060090 GO:0007275 GO:0048467 GO:0005515
XLOC_001626	63.27	5e-131	gi|224062956|ref|XP_002300947.1| predicted protein [Populus trichocarpa]		GO:0009790 GO:0048481 GO:0048467
XLOC_001627	68.3	5e-107	gi|225457809|ref|XP_002266110.1| PREDICTED: ribosome maturation protein SBDS [Vitis vinifera]	K14574	GO:0005737 GO:0042273 GO:0048539 GO:0005730 GO:0042256 GO:0030282 GO:0008017 GO:0008283 GO:0043148 GO:0030595 GO:0005654 GO:0006364 GO:0000922 GO:0042254 GO:0003723 GO:0019843 GO:0043022 GO:0001833 GO:0005634
XLOC_001628	93.59	4e-44	gi|255558444|ref|XP_002520247.1| Shwachman-Bodian-Diamond syndrome protein, putative [Ricinus communis]	K14574	GO:0005737 GO:0042273 GO:0048539 GO:0005730 GO:0042256 GO:0030282 GO:0008017 GO:0008283 GO:0005829 GO:0043148 GO:0030595 GO:0005654 GO:0006364 GO:0000922 GO:0042254 GO:0003723 GO:0019843 GO:0043022 GO:0001833 GO:0030687 GO:0005634
XLOC_001629	87.26	0	gi|350537879|ref|NP_001234315.1| GRAS6 protein [Solanum lycopersicum]	K14494	GO:0009938 GO:0009867 GO:2000377 GO:0003700 GO:0030154 GO:0009737 GO:0006355 GO:0009740 GO:0042538 GO:0009739 GO:0010200 GO:0009723 GO:0009651 GO:0005515 GO:0005634
XLOC_001630
XLOC_001631	61.09	5e-45	gi|255558438|ref|XP_002520244.1| Transcriptional corepressor SEUSS, putative [Ricinus communis]		GO:0009790 GO:0003677 GO:0046982 GO:0048481 GO:0009909 GO:0003712 GO:0060090 GO:0007275 GO:0048467 GO:0005515
XLOC_001632	75.86	1e-108	gi|225462452|ref|XP_002266118.1| PREDICTED: GDSL esterase/lipase At5g45670 [Vitis vinifera]		GO:0006629 GO:0016788 GO:0016298 GO:0004091
XLOC_001633	80	3e-76	gi|350535018|ref|NP_001234427.1| EIX receptor 1 precursor [Solanum lycopersicum]		GO:0004672 GO:0005886 GO:0004674 GO:0016301 GO:0007165 GO:0006952 GO:0004713 GO:0006468 GO:0005524 GO:0009507 GO:0005515 GO:0016772
XLOC_001634	88.32	0	gi|255552969|ref|XP_002517527.1| ATP-dependent transporter, putative [Ricinus communis]	K06184 K06185 K06158 K15738	GO:0005737 GO:0017111 GO:0006810 GO:0005829 GO:0005524 GO:0000166 GO:0016887 GO:0042626
XLOC_001635	51.74	3e-67	gi|225456024|ref|XP_002279751.1| PREDICTED: uncharacterized protein LOC100245764 [Vitis vinifera]		GO:0008270
XLOC_001636	83.14	0	gi|225448041|ref|XP_002273537.1| PREDICTED: uncharacterized protein LOC100246257 [Vitis vinifera]		GO:0009536 GO:0009543 GO:0005739 GO:0009706 GO:0009941 GO:0009507
XLOC_001637
XLOC_001638	81.9	5e-59	gi|224119854|ref|XP_002318179.1| predicted protein [Populus trichocarpa]	K14535	GO:0003677 GO:0005730 GO:0017111 GO:0030490 GO:0015030 GO:0005829 GO:0004017 GO:0000462 GO:0005654 GO:0005524 GO:0034599 GO:0010468 GO:0004765 GO:0005634
XLOC_001639	85.93	2e-69	gi|351734514|ref|NP_001235072.1| uncharacterized protein LOC100306184 [Glycine max]		GO:0015078 GO:0005730 GO:0015986 GO:0009579 GO:0008270 GO:0022626 GO:0000276 GO:0005739 GO:0009535 GO:0005507 GO:0009651 GO:0009507 GO:0005753 GO:0005774 GO:0005794
XLOC_001640
XLOC_001641	68.4	8e-118	gi|225458175|ref|XP_002281067.1| PREDICTED: transmembrane protein 136 [Vitis vinifera]		GO:0016020 GO:0016021
XLOC_001642	68.83	5e-113	gi|356562285|ref|XP_003549402.1| PREDICTED: phosphatidate phosphatase LPIN2-like [Glycine max]	K15728	GO:0005737 GO:0031532 GO:0005829 GO:0005667 GO:0031100 GO:0016020 GO:0045944 GO:0005789 GO:0006629 GO:0006642 GO:0006351 GO:0005783 GO:0008195 GO:0045598 GO:0003713 GO:0031965 GO:0042826 GO:0000122 GO:0032869 GO:0009062 GO:0031529 GO:0031065 GO:0001085 GO:0042975 GO:0007029 GO:0006997 GO:0000266 GO:0005634
XLOC_001643	66.52	4e-63	gi|225457032|ref|XP_002282743.1| PREDICTED: peroxisomal membrane protein PEX14 [Vitis vinifera]		GO:0008565 GO:0005886 GO:0005829 GO:0006625 GO:0007031 GO:0005777 GO:0005515
XLOC_001644	42.19	2e-07	gi|359484828|ref|XP_002270869.2| PREDICTED: uncharacterized protein LOC100267284 [Vitis vinifera]
XLOC_001645
XLOC_001646	74.19	5e-07	gi|225436387|ref|XP_002271504.1| PREDICTED: magnesium transporter MRS2-A, chloroplastic [Vitis vinifera]
XLOC_001647	75.14	3e-162	gi|225436389|ref|XP_002271598.1| PREDICTED: serine/threonine-protein kinase SRPK-like isoform 1 [Vitis vinifera]	K08825	GO:0005737 GO:0004672 GO:0000287 GO:0004674 GO:0016301 GO:0004713 GO:0006468 GO:0045070 GO:0007243 GO:0005524 GO:0045071 GO:0005515 GO:0005634 GO:0016772
XLOC_001648	67.39	4e-62	gi|225441054|ref|XP_002277869.1| PREDICTED: serine/threonine-protein kinase SRPK1 [Vitis vinifera]	K15409 K08832	GO:0005737 GO:0004672 GO:0000287 GO:0004674 GO:0016301 GO:0004713 GO:0006468 GO:0045070 GO:0007243 GO:0005524 GO:0045071 GO:0005634 GO:0016772
XLOC_001649	77.42	0	gi|224097868|ref|XP_002311086.1| predicted protein [Populus trichocarpa]	K12666	GO:0005886 GO:0019718 GO:0016020 GO:0005789 GO:0005783 GO:0006486 GO:0042470 GO:0008250 GO:0016021 GO:0018279 GO:0004579 GO:0006487
XLOC_001650	62.16	8e-56	gi|224079904|ref|XP_002305966.1| predicted protein [Populus trichocarpa]		GO:0016998 GO:0016798
XLOC_001651	61.9	2e-28	gi|358347632|ref|XP_003637860.1| Beta-glucan-binding protein [Medicago truncatula]		GO:0016998 GO:0016798
XLOC_001652	73.38	0	gi|224079904|ref|XP_002305966.1| predicted protein [Populus trichocarpa]		GO:0008152 GO:0016998 GO:0005576 GO:0052861 GO:0009986 GO:0030036 GO:0005622 GO:0052862 GO:0072324 GO:0009277 GO:0004338 GO:0043187 GO:0016798 GO:0042973 GO:0030994 GO:0016787 GO:0030247 GO:0007109
XLOC_001653	72.06	1e-29	gi|115478915|ref|NP_001063051.1| Os09g0379900 [Oryza sativa Japonica Group]		GO:0016998 GO:0016798
XLOC_001654	80.88	8e-79	gi|225440986|ref|XP_002283513.1| PREDICTED: ribosome production factor 2 homolog [Vitis vinifera]	K14847	GO:0005730 GO:0005829 GO:0000027 GO:0000463 GO:0000466 GO:0008312 GO:0019843 GO:0008097 GO:0035690 GO:0030687 GO:0005634
XLOC_001655	72.37	0	gi|224129024|ref|XP_002328871.1| f-box family protein [Populus trichocarpa]		GO:0048443 GO:0010011 GO:0009734 GO:0002237 GO:0004842 GO:0010152 GO:0006511 GO:0000822
XLOC_001656	64.21	0	gi|224129024|ref|XP_002328871.1| f-box family protein [Populus trichocarpa]		GO:0048443 GO:0010011 GO:0009734 GO:0002237 GO:0004842 GO:0010152 GO:0006511 GO:0000822
XLOC_001657
XLOC_001658	90.59	8e-54	gi|356552918|ref|XP_003544809.1| PREDICTED: cytochrome c oxidase subunit 6b-1-like [Glycine max]	K02267	GO:0005743 GO:0030061 GO:0005751 GO:0004129 GO:0005739 GO:0005758
XLOC_001659	64.16	7e-110	gi|224145833|ref|XP_002325780.1| chromatin remodeling complex subunit [Populus trichocarpa]	K10841 K10875	GO:0000711 GO:0008094 GO:0003677 GO:0042493 GO:0003676 GO:0010332 GO:0006281 GO:0005524 GO:0043150 GO:0006338 GO:0006283 GO:0003682 GO:0004386 GO:0051276 GO:0000724 GO:0005634 GO:0010212
XLOC_001660	74.9	8e-135	gi|224123576|ref|XP_002319114.1| predicted protein [Populus trichocarpa]
XLOC_001661	74.67	1e-32	gi|356519964|ref|XP_003528638.1| PREDICTED: ubiquitin-like-specific protease ESD4-like [Glycine max]	K03345 K08592	GO:0008233 GO:0005737 GO:0032091 GO:0016055 GO:0051028 GO:0008234 GO:0001934 GO:0019904 GO:0015031 GO:0031965 GO:0016605 GO:0006919 GO:0016926 GO:0009950 GO:0016929 GO:0005643 GO:0008624 GO:0016787 GO:0006508 GO:0005634 GO:0051246
XLOC_001662	74.77	4e-10	gi|225431723|ref|XP_002268447.1| PREDICTED: uncharacterized protein LOC100253295 [Vitis vinifera]
XLOC_001663	87.59	9e-79	gi|356502478|ref|XP_003520046.1| PREDICTED: serine/threonine-protein kinase STN7, chloroplastic-like [Glycine max]		GO:0004672 GO:0004674 GO:0016301 GO:0007623 GO:0006468 GO:0005524 GO:0042548 GO:0009507 GO:0016772
XLOC_001664	83.4	3e-156	gi|255566845|ref|XP_002524406.1| serine/threonine protein kinase, putative [Ricinus communis]		GO:0004672 GO:0004674 GO:0016301 GO:0009579 GO:0007623 GO:0006468 GO:0005524 GO:0042548 GO:0009507 GO:0042549 GO:0016772
XLOC_001665	68.82	3e-156	gi|225447334|ref|XP_002280408.1| PREDICTED: traB domain-containing protein isoform 1 [Vitis vinifera]
XLOC_001666
XLOC_001667	84.75	5e-24	gi|255538100|ref|XP_002510115.1| transcription initiation factor, putative [Ricinus communis]		GO:0005669 GO:0006352
XLOC_001668	69.75	1e-48	gi|359491974|ref|XP_002283285.2| PREDICTED: uncharacterized protein LOC100252311 [Vitis vinifera]		GO:0005669 GO:0006352
XLOC_001669
XLOC_001670	78.35	8e-108	gi|224129404|ref|XP_002320578.1| predicted protein [Populus trichocarpa]		GO:0005886 GO:0009624 GO:0016020 GO:0006857 GO:0005215 GO:0015112
XLOC_001671	79.41	3e-94	gi|359489331|ref|XP_002265725.2| PREDICTED: nitrate transporter 1.5-like [Vitis vinifera]		GO:0005886 GO:0005427 GO:0016020 GO:0006857 GO:0005215 GO:0016021
XLOC_001672	76.19	1e-53	gi|255557997|ref|XP_002520027.1| conserved hypothetical protein [Ricinus communis]		GO:0005739
XLOC_001673
XLOC_001674	75	2e-164	gi|356535645|ref|XP_003536355.1| PREDICTED: uncharacterized abhydrolase domain-containing protein DDB_G0269086-like [Glycine max]		GO:0005886 GO:0047372 GO:0003824 GO:0004622 GO:0016787 GO:0009506
XLOC_001675	69.32	0	gi|224125720|ref|XP_002329701.1| predicted protein [Populus trichocarpa]
XLOC_001676
XLOC_001677	73.36	5e-94	gi|359476391|ref|XP_002284536.2| PREDICTED: E3 ubiquitin-protein ligase At4g11680-like [Vitis vinifera]		GO:0008270
XLOC_001678	80	6e-40	gi|224143048|ref|XP_002324833.1| predicted protein [Populus trichocarpa]		GO:0008270 GO:0005774
XLOC_001679	35.91	1e-16	gi|225430091|ref|XP_002281873.1| PREDICTED: uncharacterized protein LOC100267937 [Vitis vinifera]
XLOC_001680	50.77	2e-85	gi|225430091|ref|XP_002281873.1| PREDICTED: uncharacterized protein LOC100267937 [Vitis vinifera]		GO:0006351 GO:0008270 GO:0005634
XLOC_001681	59.77	4e-19	gi|224089094|ref|XP_002308634.1| predicted protein [Populus trichocarpa]
XLOC_001682
XLOC_001683	62.75	1e-10	gi|357466369|ref|XP_003603469.1| Transcription elongation factor A protein [Medicago truncatula]
XLOC_001684	40.58	1e-22	gi|255543112|ref|XP_002512619.1| conserved hypothetical protein [Ricinus communis]
XLOC_001685	70.53	3e-88	gi|255577683|ref|XP_002529718.1| conserved hypothetical protein [Ricinus communis]
XLOC_001686	68.12	6e-25	gi|224091845|ref|XP_002309370.1| predicted protein [Populus trichocarpa]
XLOC_001687	85.16	5e-96	gi|255536981|ref|XP_002509557.1| conserved hypothetical protein [Ricinus communis]		GO:0005737 GO:0005886 GO:0009524 GO:0005829 GO:0009504 GO:0009555 GO:0009506 GO:0006897 GO:0005634
XLOC_001688	87.56	6e-113	gi|225452161|ref|XP_002263932.1| PREDICTED: protein TPLATE-like [Vitis vinifera]		GO:0005737 GO:0005886 GO:0009524 GO:0005829 GO:0009504 GO:0009555 GO:0009506 GO:0006897 GO:0005634
XLOC_001689	63.04	2e-61	gi|356558753|ref|XP_003547667.1| PREDICTED: uncharacterized protein LOC100787122 [Glycine max]		GO:0005737 GO:0005886 GO:0009524 GO:0005829 GO:0009504 GO:0009555 GO:0009506 GO:0006897 GO:0005634
XLOC_001690	94.04	5e-144	gi|356525780|ref|XP_003531501.1| PREDICTED: eukaryotic translation initiation factor 2 subunit 3 [Glycine max]	K03242	GO:0006184 GO:0003924 GO:0008135 GO:0005829 GO:0003743 GO:0006413 GO:0005850 GO:0006412 GO:0005525
XLOC_001691	46.3	7e-06	gi|351725207|ref|NP_001237596.1| uncharacterized protein LOC100527032 [Glycine max]
XLOC_001692	67.33	8e-38	gi|359483216|ref|XP_002268455.2| PREDICTED: 7-dehydrocholesterol reductase-like [Vitis vinifera]
XLOC_001693	58.25	1e-25	gi|359477190|ref|XP_002268185.2| PREDICTED: chaperone protein dnaJ 49 [Vitis vinifera]		GO:0051082 GO:0031072 GO:0006457
XLOC_001694	70.08	2e-104	gi|359477190|ref|XP_002268185.2| PREDICTED: chaperone protein dnaJ 49 [Vitis vinifera]		GO:0005737 GO:0005730 GO:0051082 GO:0031072 GO:0016021 GO:0006457 GO:0005634
XLOC_001695	91.42	0	gi|350535511|ref|NP_001234198.1| peroxisomal acyl-CoA oxidase 1A [Solanum lycopersicum]	K00232	GO:0008152 GO:0006091 GO:0050660 GO:0003995 GO:0006635 GO:0055114 GO:0016627 GO:0006693 GO:0005739 GO:0033540 GO:0005777 GO:0003997 GO:0006631
XLOC_001696	94.31	4e-79	gi|255574680|ref|XP_002528249.1| conserved hypothetical protein [Ricinus communis]		GO:0003700
XLOC_001697
XLOC_001698	88.2	9e-108	gi|212274375|ref|NP_001130208.1| uncharacterized protein LOC100191302 [Zea mays]	K14684	GO:0005743 GO:0006810 GO:0005509 GO:0016020 GO:0006839 GO:0005739 GO:0005215 GO:0016021 GO:0055085 GO:0015867
XLOC_001699	85.71	6e-104	gi|356495713|ref|XP_003516718.1| PREDICTED: mitochondrial substrate carrier family protein B-like [Glycine max]	K14684	GO:0005743 GO:0006810 GO:0005509 GO:0016020 GO:0006839 GO:0005739 GO:0005215 GO:0016021 GO:0055085
XLOC_001700	47.41	5e-22	gi|225462681|ref|XP_002266878.1| PREDICTED: uncharacterized protein LOC100255280 [Vitis vinifera]
XLOC_001701	87.88	2e-59	gi|224112609|ref|XP_002316240.1| predicted protein [Populus trichocarpa]	K02917	GO:0003735 GO:0042273 GO:0002181 GO:0005840 GO:0005829 GO:0005622 GO:0006364 GO:0042254 GO:0022625 GO:0006412
XLOC_001702	51.9	4e-14	gi|255536759|ref|XP_002509446.1| Auxin-repressed 12.5 kDa protein, putative [Ricinus communis]
XLOC_001703	81.13	6e-21	gi|357488203|ref|XP_003614389.1| RRNA intron-encoded homing endonuclease [Medicago truncatula]
XLOC_001704	75.33	8e-54	gi|225454487|ref|XP_002281065.1| PREDICTED: ribosome biogenesis regulatory protein homolog [Vitis vinifera]		GO:0005730 GO:0042254 GO:0005634
XLOC_001705	77.58	8e-121	gi|350538913|ref|NP_001234877.1| N-hydroxycinnamoyl-CoA:tyramine N-hydroxycinnamoyl transferase THT1-3 [Solanum lycopersicum]		GO:0008152 GO:0008080
XLOC_001706	69.48	7e-92	gi|359485567|ref|XP_002273744.2| PREDICTED: glutamate receptor 3.4-like [Vitis vinifera]	K05387	GO:0006874 GO:0006810 GO:0008066 GO:0009416 GO:0007186 GO:0004965 GO:0016020 GO:0071230 GO:0005215 GO:0016021 GO:0004970 GO:0005234 GO:0005515 GO:0006816 GO:0004930 GO:0005262 GO:0005217
XLOC_001707	66.23	1e-143	gi|357453439|ref|XP_003596996.1| Glutamate receptor 3.4 [Medicago truncatula]	K05387	GO:0006874 GO:0006810 GO:0008066 GO:0009416 GO:0007186 GO:0004965 GO:0016020 GO:0071230 GO:0005215 GO:0016021 GO:0005261 GO:0004970 GO:0005234 GO:0030003 GO:0005515 GO:0006816 GO:0004930 GO:0005262 GO:0005217
XLOC_001708	80.71	1e-99	gi|225458950|ref|XP_002285545.1| PREDICTED: uncharacterized protein LOC100245533 isoform 3 [Vitis vinifera]
XLOC_001709	77.33	6e-34	gi|225449410|ref|XP_002277835.1| PREDICTED: tropinone reductase homolog At1g07440 [Vitis vinifera]	K08081	GO:0008152 GO:0000166 GO:0016491
XLOC_001710	67.06	6e-33	gi|225435317|ref|XP_002285144.1| PREDICTED: uncharacterized protein LOC100263969 [Vitis vinifera]
XLOC_001711	71.06	0	gi|356515418|ref|XP_003526397.1| PREDICTED: putative clathrin assembly protein At2g25430-like isoform 2 [Glycine max]		GO:0030276 GO:0005886 GO:0005545 GO:0005829 GO:0048268 GO:0030118 GO:0005543 GO:0005634
XLOC_001712
XLOC_001713	83.12	8e-136	gi|224053503|ref|XP_002297846.1| histidine kinase cytokinin receptor [Populus trichocarpa]	K14489	GO:0010150 GO:0070417 GO:0016310 GO:0080117 GO:0000160 GO:0016036 GO:0016020 GO:0009909 GO:0071215 GO:0007165 GO:0006970 GO:0034757 GO:0048831 GO:0018106 GO:0071329 GO:0004721 GO:0005034 GO:0006355 GO:0042742 GO:0010087 GO:0005622 GO:0005524 GO:0010271 GO:0009736 GO:0010029 GO:0000156 GO:0043424 GO:0004871 GO:0000155 GO:0009414 GO:0009884 GO:0004673 GO:0009651 GO:0048509 GO:0005515 GO:0016772
XLOC_001714	74.23	0	gi|225425392|ref|XP_002276961.1| PREDICTED: histidine kinase 3 [Vitis vinifera]		GO:0000160 GO:0016020 GO:0007165 GO:0018106 GO:0006468 GO:0006355 GO:0005524 GO:0000156 GO:0004871 GO:0000155 GO:0004673 GO:0005515
XLOC_001715	67.41	0	gi|359473618|ref|XP_002270865.2| PREDICTED: calmodulin-binding transcription activator 4-like [Vitis vinifera]		GO:0003677 GO:0006355 GO:0005516 GO:0005634
XLOC_001716	63.14	9e-86	gi|359473618|ref|XP_002270865.2| PREDICTED: calmodulin-binding transcription activator 4-like [Vitis vinifera]		GO:0003677 GO:0045944 GO:0014898 GO:0006351 GO:0008134 GO:0006355 GO:0042826 GO:0045893 GO:0005516 GO:0003682 GO:0006357 GO:0005634
XLOC_001717	48.84	6e-08	gi|225425392|ref|XP_002276961.1| PREDICTED: histidine kinase 3 [Vitis vinifera]
XLOC_001718	70.24	2e-33	gi|225429946|ref|XP_002281288.1| PREDICTED: histidine kinase 3-like [Vitis vinifera]	K14489	GO:0010150 GO:0070417 GO:0016310 GO:0080117 GO:0000160 GO:0016036 GO:0016020 GO:0009909 GO:0071215 GO:0007165 GO:0006970 GO:0034757 GO:0048831 GO:0018106 GO:0071329 GO:0004721 GO:0005034 GO:0006355 GO:0042742 GO:0010087 GO:0005622 GO:0005524 GO:0010271 GO:0009736 GO:0010029 GO:0000156 GO:0043424 GO:0004871 GO:0000155 GO:0009414 GO:0009884 GO:0004673 GO:0009651 GO:0048509 GO:0005515 GO:0016772
XLOC_001719	51.04	7e-28	gi|357462951|ref|XP_003601757.1| hypothetical protein MTR_3g085060 [Medicago truncatula]		GO:0005515
XLOC_001720
XLOC_001721	72.51	0	gi|224092494|ref|XP_002309633.1| predicted protein [Populus trichocarpa]		GO:0030276 GO:0005886 GO:0005545 GO:0048268 GO:0016020 GO:0030118 GO:0005543 GO:0005634
XLOC_001722	82.56	1e-99	gi|255538804|ref|XP_002510467.1| Auxin-induced protein 5NG4, putative [Ricinus communis]		GO:0016020
XLOC_001723	65.95	5e-87	gi|359806262|ref|NP_001240959.1| uncharacterized protein LOC100806792 [Glycine max]		GO:0009534 GO:0009579 GO:0009543 GO:0009535 GO:0009507
XLOC_001724	73.51	1e-72	gi|350538933|ref|NP_001233854.1| telomere binding protein [Solanum lycopersicum]		GO:0009751 GO:0003691 GO:0003677 GO:0008301 GO:0009737 GO:0009739 GO:0009753 GO:0042162 GO:0046686 GO:0009723 GO:0005515 GO:0005634
XLOC_001725	59.19	1e-173	gi|356569352|ref|XP_003552866.1| PREDICTED: uncharacterized protein LOC100802549 [Glycine max]		GO:0016757
XLOC_001726	96.65	0	gi|226506550|ref|NP_001141544.1| uncharacterized protein LOC100273658 [Zea mays]	K07375	GO:0005737 GO:0006184 GO:0003924 GO:0051225 GO:0005198 GO:0007018 GO:0043234 GO:0005856 GO:0007017 GO:0000166 GO:0051258 GO:0045298 GO:0005874 GO:0005525 GO:0005200
XLOC_001727	55.84	4e-30	gi|350537309|ref|NP_001234800.1| ethylene-responsive nuclear protein [Solanum lycopersicum]
XLOC_001728	49.48	8e-136	gi|359476138|ref|XP_002282692.2| PREDICTED: uncharacterized protein LOC100264556 [Vitis vinifera]
XLOC_001729
XLOC_001730	96.57	0	gi|350535174|ref|NP_001234436.1| molecular chaperone Hsp90-1 [Solanum lycopersicum]	K04079	GO:0005737 GO:0030235 GO:0006950 GO:0005829 GO:0051082 GO:0030911 GO:0009408 GO:0005524 GO:0005739 GO:0042470 GO:0006457 GO:0045429 GO:0005515 GO:0016887
XLOC_001731	79.4	3e-82	gi|255563594|ref|XP_002522799.1| Pre-mRNA-splicing factor cwc15, putative [Ricinus communis]	K12863	GO:0000398 GO:0071013 GO:0003723 GO:0005681 GO:0005634
XLOC_001732	93.48	8e-57	gi|224056505|ref|XP_002298887.1| predicted protein [Populus trichocarpa]	K06268	GO:0010118 GO:0005737 GO:0005513 GO:0010107 GO:0004723 GO:0005886 GO:0005509 GO:0016020 GO:0006970 GO:0019722 GO:0009414 GO:0009651 GO:0005773 GO:0009705 GO:0005515 GO:0005955
XLOC_001733	71.01	8e-35	gi|255563498|ref|XP_002522751.1| RNA-binding protein, putative [Ricinus communis]		GO:0003676 GO:0003723 GO:0000166
XLOC_001734	80.9	1e-38	gi|356549319|ref|XP_003543041.1| PREDICTED: eukaryotic translation initiation factor 3 subunit D-like [Glycine max]	K03251	GO:0005852 GO:0005829 GO:0003743 GO:0006413 GO:0006412 GO:0006446 GO:0001732
XLOC_001735	76.4	0	gi|255536795|ref|XP_002509464.1| eukaryotic translation initiation factor 3 subunit, putative [Ricinus communis]	K03251	GO:0005852 GO:0003743 GO:0006413 GO:0006446 GO:0001732
XLOC_001736	73.72	1e-67	gi|224087959|ref|XP_002308273.1| predicted protein [Populus trichocarpa]
XLOC_001737
XLOC_001738	78.43	1e-20	gi|224118488|ref|XP_002317831.1| NAC domain protein, IPR003441, partial [Populus trichocarpa]		GO:0003677 GO:0003700 GO:0006355 GO:0007275 GO:0005634
XLOC_001739	73.72	4e-80	gi|255560590|ref|XP_002521309.1| IAA-amino acid hydrolase ILR1 precursor, putative [Ricinus communis]	K14664	GO:0008152 GO:0010179 GO:0005783 GO:0009850 GO:0010178 GO:0008237 GO:0016787 GO:0006508 GO:0010112
XLOC_001740	84.31	2e-87	gi|224134985|ref|XP_002321954.1| iaa-amino acid hydrolase 5, partial [Populus trichocarpa]	K01451 K05823 K14664	GO:0008152 GO:0004180 GO:0009850 GO:0010178 GO:0008237 GO:0016787 GO:0006508
XLOC_001741	51.27	3e-92	gi|224134993|ref|XP_002321956.1| NAC domain protein, IPR003441 [Populus trichocarpa]		GO:0003677 GO:0003700 GO:0006355 GO:0045893 GO:0007275 GO:0005634
XLOC_001742
XLOC_001743	88.85	0	gi|255552969|ref|XP_002517527.1| ATP-dependent transporter, putative [Ricinus communis]	K06184 K06185 K06158 K15738	GO:0005737 GO:0017111 GO:0006810 GO:0006200 GO:0005524 GO:0000166 GO:0016887 GO:0042626
XLOC_001744	95.77	0	gi|350538191|ref|NP_001234331.1| JAB [Solanum lycopersicum]	K09613 K03030	GO:0005737 GO:0061136 GO:0000338 GO:0070628 GO:0005829 GO:0008180 GO:0045944 GO:0051726 GO:0010388 GO:0008541 GO:0046872 GO:0000502 GO:0046328 GO:0006511 GO:0008237 GO:0005838 GO:0005515 GO:0006508 GO:0004843 GO:0061133 GO:0005634
XLOC_001745	84.98	4e-133	gi|358347646|ref|XP_003637867.1| Soluble inorganic pyrophosphatase [Medicago truncatula]	K01507	GO:0005737 GO:0008152 GO:0000287 GO:0005829 GO:0016020 GO:0006796 GO:0005739 GO:0016462 GO:0006793 GO:0004427
XLOC_001746	73.49	0	gi|225436114|ref|XP_002278363.1| PREDICTED: lysosomal beta glucosidase-like isoform 1 [Vitis vinifera]	K05349 K01188	GO:0005975 GO:0005829 GO:0005618 GO:0009044 GO:0048046 GO:0008422 GO:0004553 GO:0009505
XLOC_001747	51.69	4e-32	gi|357502663|ref|XP_003621620.1| hypothetical protein MTR_7g020840 [Medicago truncatula]		GO:0005886 GO:0005774
XLOC_001748	85.4	0	gi|350538995|ref|NP_001233857.1| pectinesterase/pectinesterase inhibitor U1 precursor [Solanum lycopersicum]	K01051	GO:0030599 GO:0046910 GO:0005618 GO:0004857 GO:0009505 GO:0042545
XLOC_001749	88.51	2e-91	gi|224074105|ref|XP_002304255.1| predicted protein [Populus trichocarpa]	K00814	GO:0042851 GO:0005737 GO:0008483 GO:0016740 GO:0042218 GO:0005829 GO:0009058 GO:0004021 GO:0016847 GO:0003824 GO:0016769 GO:0005739 GO:0030170 GO:0006103
XLOC_001750	87.81	0	gi|359482440|ref|XP_002265294.2| PREDICTED: alanine aminotransferase 2 [Vitis vinifera]	K00814 K14260	GO:0042851 GO:0005737 GO:0008483 GO:0016740 GO:0042218 GO:0005829 GO:0009058 GO:0004021 GO:0016847 GO:0003824 GO:0005739 GO:0030170 GO:0006103
XLOC_001751	77.23	4e-109	gi|356520172|ref|XP_003528738.1| PREDICTED: pectinesterase 3-like [Glycine max]	K01051	GO:0030599 GO:0005618 GO:0004857 GO:0009505 GO:0042545
XLOC_001752	32.97	8e-11	gi|356577871|ref|XP_003557045.1| PREDICTED: uncharacterized protein LOC100783177 [Glycine max]
XLOC_001753	77.02	8e-119	gi|297832696|ref|XP_002884230.1| hypothetical protein ARALYDRAFT_900469 [Arabidopsis lyrata subsp. lyrata]
XLOC_001754	59.46	3e-57	gi|225464525|ref|XP_002270827.1| PREDICTED: uncharacterized protein LOC100254207 [Vitis vinifera]		GO:0009534 GO:0009977 GO:0009306 GO:0045038 GO:0008565 GO:0005886 GO:0009579 GO:0015031 GO:0009535 GO:0016021 GO:0009941 GO:0009507
XLOC_001755
XLOC_001756	74.35	0	gi|255545220|ref|XP_002513671.1| Anthranilate N-benzoyltransferase protein, putative [Ricinus communis]		GO:0016747 GO:0016740
XLOC_001757	68.94	7e-54	gi|255545216|ref|XP_002513669.1| conserved hypothetical protein [Ricinus communis]
XLOC_001758
XLOC_001759	90.43	6e-56	gi|255565846|ref|XP_002523912.1| ccaat-binding transcription factor subunit A, putative [Ricinus communis]	K08065 K02326	GO:0003677 GO:0017025 GO:0006351 GO:0043966 GO:0003700 GO:0006355 GO:0005622 GO:0005671 GO:0045893 GO:0070491 GO:0043565 GO:0016602 GO:0005515 GO:0005634
XLOC_001760	86.9	4e-103	gi|225450529|ref|XP_002281419.1| PREDICTED: protein ECHIDNA [Vitis vinifera]		GO:0016021
XLOC_001761	59.47	2e-100	gi|255569357|ref|XP_002525646.1| Epidermis-specific secreted glycoprotein EP1 precursor, putative [Ricinus communis]		GO:0004672 GO:0005886 GO:0004674 GO:0016301 GO:0005829 GO:0030246 GO:0016020 GO:0046777 GO:0005618 GO:0004713 GO:0006468 GO:0048046 GO:0031625 GO:0005524 GO:0009505 GO:0048544 GO:0004675 GO:0009506 GO:0005794 GO:0016772
XLOC_001762	60.64	5e-107	gi|255569357|ref|XP_002525646.1| Epidermis-specific secreted glycoprotein EP1 precursor, putative [Ricinus communis]		GO:0004672 GO:0005886 GO:0004674 GO:0016301 GO:0005829 GO:0030246 GO:0016020 GO:0046777 GO:0005618 GO:0004713 GO:0006468 GO:0048046 GO:0031625 GO:0005524 GO:0009505 GO:0048544 GO:0004675 GO:0009506 GO:0005794 GO:0016772
XLOC_001763
XLOC_001764	55.1	8e-11	gi|357168362|ref|XP_003581610.1| PREDICTED: uncharacterized protein LOC100840703 [Brachypodium distachyon]
XLOC_001765	65.17	2e-32	gi|224126755|ref|XP_002329465.1| SAUR family protein [Populus trichocarpa]
XLOC_001766	83.87	8e-71	gi|225444319|ref|XP_002264137.1| PREDICTED: uncharacterized protein LOC100262450 [Vitis vinifera]		GO:0016020 GO:0008375 GO:0005794
XLOC_001767
XLOC_001768	90.24	1e-19	gi|356551344|ref|XP_003544036.1| PREDICTED: uncharacterized protein LOC100806341 [Glycine max]
XLOC_001769	74.76	2e-107	gi|224118264|ref|XP_002317774.1| predicted protein [Populus trichocarpa]	K12827	GO:0005686 GO:0005730 GO:0005829 GO:0003676 GO:0000398 GO:0008270 GO:0005622 GO:0071013 GO:0000389 GO:0005681 GO:0006397 GO:0005634
XLOC_001770	72.15	2e-18	gi|359490792|ref|XP_002268036.2| PREDICTED: splicing factor 3A subunit 3-like [Vitis vinifera]		GO:0005829 GO:0045694 GO:0003676 GO:0008270 GO:0005622 GO:0005634
XLOC_001771	96.58	8e-78	gi|219363349|ref|NP_001136895.1| uncharacterized protein LOC100217051 [Zea mays]	K12827	GO:0005686 GO:0071004 GO:0005829 GO:0003676 GO:0000398 GO:0008270 GO:0005622 GO:0071013 GO:0008380 GO:0003723 GO:0000389 GO:0005681 GO:0006397 GO:0005634
XLOC_001772	68.96	0	gi|225455098|ref|XP_002268087.1| PREDICTED: uncharacterized protein LOC100248606 [Vitis vinifera]		GO:0004672 GO:0016301 GO:0005198 GO:0006468 GO:0005524 GO:0009507 GO:0016772
XLOC_001773	63.82	6e-129	gi|225455104|ref|XP_002268568.1| PREDICTED: uncharacterized protein LOC100241849 [Vitis vinifera]
XLOC_001774	49.19	9e-22	gi|359490859|ref|XP_002268525.2| PREDICTED: histone-lysine N-methyltransferase ATX4-like [Vitis vinifera]		GO:0008270
XLOC_001775	90.5	0	gi|255583291|ref|XP_002532409.1| Xylose isomerase, putative [Ricinus communis]	K01805	GO:0009045
XLOC_001776	96.55	6e-112	gi|224117610|ref|XP_002331679.1| predicted protein [Populus trichocarpa]	K07942 K07977	GO:0005737 GO:0006184 GO:0031584 GO:0003924 GO:0005886 GO:0042147 GO:0007030 GO:0009404 GO:0005829 GO:0005802 GO:0008047 GO:0034067 GO:0015031 GO:0005622 GO:0007264 GO:0016192 GO:0000166 GO:0005525 GO:0005794
XLOC_001777	83.19	4e-65	gi|255583090|ref|XP_002532312.1| heat shock protein 70 (HSP70)-interacting protein, putative [Ricinus communis]
XLOC_001778	75.33	1e-73	gi|224120458|ref|XP_002331053.1| predicted protein [Populus trichocarpa]	K10088	GO:0006621 GO:0005788 GO:0030246 GO:0001948 GO:0034976 GO:0042787 GO:0030433
XLOC_001779	65.35	5e-58	gi|359484685|ref|XP_002262947.2| PREDICTED: protein OS-9-like [Vitis vinifera]		GO:0005783 GO:0030433 GO:0009651
XLOC_001780	79.89	1e-90	gi|224142515|ref|XP_002324602.1| predicted protein [Populus trichocarpa]		GO:0007517 GO:0030154 GO:0061077 GO:0005515 GO:0051879
XLOC_001781	78.15	3e-76	gi|359475869|ref|XP_002283146.2| PREDICTED: uncharacterized protein LOC100252640 [Vitis vinifera]
XLOC_001782	95.35	2e-55	gi|255543244|ref|XP_002512685.1| 40S ribosomal protein S27, putative [Ricinus communis]	K02978	GO:0003735 GO:0005840 GO:0005829 GO:0046872 GO:0005622 GO:0042254 GO:0030529 GO:0022627 GO:0006412 GO:0005634
XLOC_001783	93.56	0	gi|350540648|ref|NP_001234537.1| obtusifoliol 14alpha-demethylase [Solanum lycopersicum]	K00490 K05917	GO:0005737 GO:0004497 GO:0036101 GO:0016705 GO:0019369 GO:0016324 GO:0001676 GO:0050051 GO:0005792 GO:0005789 GO:0003091 GO:0055114 GO:0019825 GO:0005783 GO:0020037 GO:0019373 GO:0008401 GO:0008398 GO:0001972 GO:0055078 GO:0005506 GO:0048384 GO:0008392 GO:0018685 GO:0016021 GO:0003095 GO:0009055 GO:0034653
XLOC_001784	84.28	1e-100	gi|224057858|ref|XP_002299359.1| predicted protein, partial [Populus trichocarpa]		GO:0005773
XLOC_001785	70.91	7e-49	gi|356565894|ref|XP_003551171.1| PREDICTED: uncharacterized protein LOC100809644 [Glycine max]		GO:0004518 GO:0003676 GO:0004523
XLOC_001786
XLOC_001787	73.27	0	gi|255537884|ref|XP_002510007.1| Receptor protein kinase CLAVATA1 precursor, putative [Ricinus communis]		GO:0004672 GO:0005886 GO:0004674 GO:0016301 GO:0016020 GO:0004713 GO:0006468 GO:0005524 GO:0007169 GO:0005515 GO:0016772
XLOC_001788	73.55	2e-46	gi|297843804|ref|XP_002889783.1| hypothetical protein ARALYDRAFT_888256 [Arabidopsis lyrata subsp. lyrata]		GO:0004672 GO:0005886 GO:0004674 GO:0016301 GO:0010067 GO:0016020 GO:0007165 GO:0006952 GO:0004713 GO:0006468 GO:0005524 GO:0007169 GO:0005515 GO:0016772
XLOC_001789
XLOC_001790	62.86	3e-105	gi|225464834|ref|XP_002271014.1| PREDICTED: nuclear speckle splicing regulatory protein 1 [Vitis vinifera]	K13206	GO:0000381 GO:0016607 GO:0006913 GO:0030529 GO:0008380 GO:0003729 GO:0032502 GO:0006397 GO:0005634
XLOC_001791	81.74	8e-61	gi|224075834|ref|XP_002304789.1| predicted protein [Populus trichocarpa]	K01591 K13421	GO:0005737 GO:0008152 GO:0046109 GO:0006221 GO:0016740 GO:0005829 GO:0030447 GO:0005625 GO:0004588 GO:0004590 GO:0009405 GO:0009116 GO:0003824 GO:0019856 GO:0044406 GO:0006222 GO:0044205 GO:0006207 GO:0005634
XLOC_001792	74.01	7e-115	gi|225465947|ref|XP_002272325.1| PREDICTED: uridine 5'-monophosphate synthase-like [Vitis vinifera]	K13421 K00762	GO:0005737 GO:0006221 GO:0009220 GO:0016740 GO:0005829 GO:0046132 GO:0004588 GO:0004590 GO:0009116 GO:0006222 GO:0044205 GO:0006207 GO:0005634
XLOC_001793	65.4	5e-150	gi|225458291|ref|XP_002281468.1| PREDICTED: tRNA wybutosine-synthesizing protein 1 homolog [Vitis vinifera]	K15449 K00327	GO:0008033 GO:0005792 GO:0005625 GO:0090346 GO:0005789 GO:0055114 GO:0005783 GO:0046872 GO:0003824 GO:0005506 GO:0010181 GO:0051536 GO:0031591 GO:0009055 GO:0000166 GO:0016491 GO:0051539 GO:0003958 GO:0032770
XLOC_001794	86.84	5e-119	gi|255538634|ref|XP_002510382.1| cytochrome P450, putative [Ricinus communis]	K15449	GO:0008033 GO:0055114 GO:0005783 GO:0046872 GO:0003824 GO:0005506 GO:0010181 GO:0051536 GO:0031591 GO:0000166 GO:0016491 GO:0051539
XLOC_001795	68	3e-11	gi|224113595|ref|XP_002332536.1| predicted protein [Populus trichocarpa]
XLOC_001796	65.06	2e-147	gi|255558368|ref|XP_002520211.1| Metalloendoproteinase 1 precursor, putative [Ricinus communis]		GO:0008233 GO:0008152 GO:0005509 GO:0005576 GO:0005615 GO:0008270 GO:0046872 GO:0030574 GO:0031012 GO:0004222 GO:0008237 GO:0016787 GO:0006508 GO:0005578
XLOC_001797	70.37	3e-70	gi|225454220|ref|XP_002274529.1| PREDICTED: neuroguidin-B-like [Vitis vinifera]	K14767 K14765	GO:0030425 GO:0005737 GO:0030175 GO:0030424 GO:0005634 GO:0006417
XLOC_001798	67.06	2e-13	gi|255572868|ref|XP_002527366.1| conserved hypothetical protein [Ricinus communis]
XLOC_001799
XLOC_001800	94.74	2e-51	gi|357468393|ref|XP_003604481.1| Ribosomal protein L37 [Medicago truncatula]	K02922	GO:0003735 GO:0002181 GO:0005840 GO:0046872 GO:0005622 GO:0003723 GO:0022625 GO:0019843 GO:0006412
XLOC_001801	98.15	3e-71	gi|225442589|ref|XP_002284408.1| PREDICTED: ras-related protein Rab7 [Vitis vinifera]	K07976 K07897	GO:0006184 GO:0003924 GO:0005886 GO:0005829 GO:0015031 GO:0019003 GO:0007264 GO:0005764 GO:0005770 GO:0000166 GO:0005525 GO:0005794
XLOC_001802	74.59	4e-54	gi|356556098|ref|XP_003546364.1| PREDICTED: dynein light chain 2, cytoplasmic-like [Glycine max]	K10418	GO:0005737 GO:0006810 GO:0030286 GO:0005829 GO:0003774 GO:0008180 GO:0006915 GO:0005875 GO:0007018 GO:0005813 GO:0016459 GO:0007017 GO:0005868 GO:0005874 GO:0005515 GO:0042326 GO:0003777
XLOC_001803	77.12	6e-159	gi|225470285|ref|XP_002266380.1| PREDICTED: ATP-dependent Clp protease proteolytic subunit-related protein 2, chloroplastic [Vitis vinifera]	K01358	GO:0009534 GO:0009840 GO:0009368 GO:0005829 GO:0005739 GO:0009532 GO:0009941 GO:0009507 GO:0009570 GO:0005515 GO:0006508 GO:0004252
XLOC_001804	89.49	5e-122	gi|350536095|ref|NP_001234485.1| MAP3Ka [Solanum lycopersicum]		GO:0005737 GO:0004672 GO:0000165 GO:0004674 GO:0016310 GO:0016301 GO:0046777 GO:0071260 GO:0006468 GO:0007243 GO:0005524 GO:0004709 GO:0000186 GO:0000166 GO:0005515 GO:0016772
XLOC_001805	93.1	2e-52	gi|225431463|ref|XP_002280638.1| PREDICTED: uncharacterized protein LOC100248924 [Vitis vinifera]		GO:0005886 GO:0010598 GO:0016655 GO:0055114 GO:0009535 GO:0010258 GO:0009507
XLOC_001806	56.36	4e-117	gi|224109680|ref|XP_002315275.1| predicted protein [Populus trichocarpa]
XLOC_001807	58.18	1e-10	gi|359486703|ref|XP_003633464.1| PREDICTED: uncharacterized protein LOC100852955 [Vitis vinifera]
XLOC_001808
XLOC_001809	50	3e-19	gi|359486703|ref|XP_003633464.1| PREDICTED: uncharacterized protein LOC100852955 [Vitis vinifera]
XLOC_001810	55.36	3e-48	gi|255550217|ref|XP_002516159.1| pentatricopeptide repeat-containing protein, putative [Ricinus communis]		GO:0005524 GO:0006298 GO:0005515 GO:0003684
XLOC_001811	76.05	0	gi|356542916|ref|XP_003539910.1| PREDICTED: lanC-like protein 2-like [Glycine max]		GO:0005737 GO:0017124 GO:0005886 GO:0030864 GO:0045892 GO:0005829 GO:0007186 GO:0032266 GO:0008270 GO:0003824 GO:0010314 GO:0050750 GO:0070273 GO:0019898 GO:0005887 GO:0009789 GO:0043231 GO:0043295 GO:0015630 GO:0004930 GO:0005634
XLOC_001812	68.87	2e-72	gi|359496591|ref|XP_003635273.1| PREDICTED: epoxide hydrolase 2-like [Vitis vinifera]		GO:0005829 GO:0004301 GO:0003824
XLOC_001813	62.5	6e-13	gi|225446932|ref|XP_002263345.1| PREDICTED: lanC-like protein 2 [Vitis vinifera]
XLOC_001814
XLOC_001815	83.08	2e-20	gi|225436815|ref|XP_002270246.1| PREDICTED: uncharacterized protein LOC100263028 [Vitis vinifera]		GO:0003676 GO:0008270 GO:0005634
XLOC_001816	85	0	gi|350539507|ref|NP_001234672.1| 1-D-deoxyxylulose 5-phosphate synthase [Solanum lycopersicum]	K01662	GO:0008152 GO:0019288 GO:0008615 GO:0008661 GO:0003824 GO:0016624 GO:0016114 GO:0008299 GO:0009228
XLOC_001817	90.63	0	gi|350539507|ref|NP_001234672.1| 1-D-deoxyxylulose 5-phosphate synthase [Solanum lycopersicum]	K01662 K00615	GO:0005737 GO:0008152 GO:0008615 GO:0008661 GO:0046872 GO:0003824 GO:0004802 GO:0008299 GO:0009228 GO:0005634
XLOC_001818	75.27	2e-84	gi|255567873|ref|XP_002524914.1| rer1 protein, putative [Ricinus communis]		GO:0030137 GO:0006621 GO:0030173 GO:0000139 GO:0006890 GO:0030134 GO:0016021 GO:0005794 GO:0006888
XLOC_001819	75.81	0	gi|224137640|ref|XP_002327176.1| f-box family protein [Populus trichocarpa]	K10268	GO:0005737 GO:0009734 GO:0016020 GO:0019005 GO:0004842 GO:0006511 GO:0005515 GO:0000822 GO:0005634
XLOC_001820	70.69	1e-21	gi|356500303|ref|XP_003518972.1| PREDICTED: uncharacterized protein LOC100527260 [Glycine max]
XLOC_001821	70.82	2e-120	gi|225430408|ref|XP_002285396.1| PREDICTED: trafficking protein particle complex subunit 9-like isoform 1 [Vitis vinifera]		GO:0000919 GO:0000910
XLOC_001822	80.71	3e-77	gi|224143249|ref|XP_002324892.1| predicted protein [Populus trichocarpa]		GO:0000919 GO:0000910
XLOC_001823	57.72	5e-74	gi|225423977|ref|XP_002282578.1| PREDICTED: zinc finger protein CONSTANS-LIKE 16 [Vitis vinifera]		GO:0003700 GO:0006355 GO:0008270 GO:0005622
XLOC_001824	58.82	8e-31	gi|225423977|ref|XP_002282578.1| PREDICTED: zinc finger protein CONSTANS-LIKE 16 [Vitis vinifera]		GO:0003700 GO:0006355 GO:0008270 GO:0005622
XLOC_001825	72.2	9e-102	gi|225453422|ref|XP_002274957.1| PREDICTED: FKBP-type peptidyl-prolyl cis-trans isomerase 6, chloroplastic [Vitis vinifera]		GO:0016020 GO:0005528 GO:0003755 GO:0018208
XLOC_001826	74.4	8e-77	gi|255541076|ref|XP_002511602.1| cationic amino acid transporter, putative [Ricinus communis]	K13863	GO:0006810 GO:0016020 GO:0015171 GO:0015181 GO:0006865 GO:0015326 GO:0016021 GO:0055085 GO:0010923 GO:0003333
XLOC_001827	84.4	1e-55	gi|359489192|ref|XP_002272634.2| PREDICTED: uncharacterized amino acid permease YhdG-like [Vitis vinifera]		GO:0006810 GO:0016020 GO:0015171 GO:0006865 GO:0015326 GO:0016021 GO:0055085 GO:0010923 GO:0003333
XLOC_001828	79.41	6e-82	gi|224146305|ref|XP_002325957.1| predicted protein [Populus trichocarpa]		GO:0009617 GO:0005525 GO:0005634
XLOC_001829	91.19	0	gi|224087339|ref|XP_002308127.1| predicted protein [Populus trichocarpa]	K01965 K01958 K01961 K01968	GO:0008152 GO:0006094 GO:0005743 GO:0004736 GO:0046872 GO:0003824 GO:0005524 GO:0005739 GO:0003989 GO:0006633 GO:0004075 GO:0016874
XLOC_001830	93.52	0	gi|224125340|ref|XP_002329781.1| predicted protein [Populus trichocarpa]	K13525	GO:0005737 GO:0005730 GO:0017111 GO:0005829 GO:0006200 GO:0005524 GO:0042623 GO:0032403 GO:0000166 GO:0016787 GO:0005515 GO:0016887 GO:0005634
XLOC_001831	87.14	2e-79	gi|225461445|ref|XP_002284987.1| PREDICTED: vesicle-fusing ATPase-like [Vitis vinifera]	K06027	GO:0005737 GO:0017111 GO:0005886 GO:0017157 GO:0019905 GO:0008022 GO:0007269 GO:0015031 GO:0005524 GO:0016192 GO:0005795 GO:0030165 GO:0042623 GO:0032403 GO:0017137 GO:0006813 GO:0000166 GO:0001921 GO:0005515 GO:0016887 GO:0043198 GO:0006888
XLOC_001832	68.75	2e-32	gi|255581829|ref|XP_002531715.1| Cytochrome c oxidase copper chaperone, putative [Ricinus communis]	K02260	GO:0046688 GO:0008047 GO:0007420 GO:0007507 GO:0005758 GO:0005507 GO:0006825 GO:0016531
XLOC_001833
XLOC_001834	93.02	2e-79	gi|350539791|ref|NP_001234274.1| mercaptopyruvate sulfurtransferase-like protein [Solanum lycopersicum]	K01011	GO:0051029 GO:0005737 GO:0005743 GO:0005886 GO:0005759 GO:0035928 GO:0004792 GO:0005739 GO:0016784 GO:0008097
XLOC_001835	50.3	4e-40	gi|359477250|ref|XP_002270598.2| PREDICTED: lipoamide acyltransferase component of branched-chain alpha-keto acid dehydrogenase complex, mitochondrial-like [Vitis vinifera]	K09699	GO:0008152 GO:0004147 GO:0046949 GO:0048037 GO:0043754
XLOC_001836	59.04	1e-63	gi|255551811|ref|XP_002516951.1| lipoamide acyltransferase component of branched-chain alpha-keto acid dehydrogenase, putative [Ricinus communis]	K09699	GO:0008152 GO:0009063 GO:0004147 GO:0003826 GO:0016746 GO:0046949 GO:0048037 GO:0043754
XLOC_001837	72.82	3e-47	gi|255551811|ref|XP_002516951.1| lipoamide acyltransferase component of branched-chain alpha-keto acid dehydrogenase, putative [Ricinus communis]	K00627 K09699	GO:0008152 GO:0016746 GO:0046949 GO:0006090 GO:0048037 GO:0006086 GO:0043754 GO:0042645 GO:0005739 GO:0004742 GO:0045254 GO:0015630
XLOC_001838	81.91	7e-48	gi|255551813|ref|XP_002516952.1| fumarylacetoacetate hydrolase, putative [Ricinus communis]		GO:0008152 GO:0005743 GO:0005829 GO:0046872 GO:0003824 GO:0005739 GO:0047621 GO:0018773 GO:0005507 GO:0034545 GO:0016787
XLOC_001839	51.72	2e-25	gi|255552539|ref|XP_002517313.1| conserved hypothetical protein [Ricinus communis]
XLOC_001840	84.55	1e-134	gi|350538979|ref|NP_001234112.1| shikimate kinase, chloroplastic [Solanum lycopersicum]	K00891	GO:0019632 GO:0009073 GO:0005524 GO:0009507 GO:0009423 GO:0004765
XLOC_001841	55.62	1e-53	gi|224127764|ref|XP_002320158.1| predicted protein [Populus trichocarpa]		GO:0003700 GO:0006355 GO:0042742 GO:0050832 GO:0010200 GO:0005516 GO:0043565 GO:0005515 GO:0005634
XLOC_001842
XLOC_001843	54.43	3e-22	gi|255582747|ref|XP_002532150.1| conserved hypothetical protein [Ricinus communis]
XLOC_001844	67.41	0	gi|225438984|ref|XP_002284345.1| PREDICTED: BTB/POZ domain-containing protein NPY2-like [Vitis vinifera]		GO:0009958 GO:0005886 GO:0009416 GO:0071944 GO:0004871
XLOC_001845
XLOC_001846	88.57	8e-39	gi|255568573|ref|XP_002525260.1| signal transducer, putative [Ricinus communis]		GO:0009908 GO:0009958 GO:0005886 GO:0009416 GO:0071944 GO:0009638 GO:0004871
XLOC_001847	74.13	7e-65	gi|15235580|ref|NP_195467.1| Ribonuclease III family protein [Arabidopsis thaliana]		GO:0006396 GO:0003723 GO:0004525
XLOC_001848	60.75	2e-39	gi|225435762|ref|XP_002285726.1| PREDICTED: elongation factor P [Vitis vinifera]	K02356	GO:0005737 GO:0006414 GO:0003746
XLOC_001849	92.03	5e-85	gi|224083811|ref|XP_002307132.1| predicted protein [Populus trichocarpa]	K03012	GO:0004672 GO:0044237 GO:0005665 GO:0016591 GO:0006351 GO:0006468 GO:0006366 GO:0003824 GO:0003899 GO:0000166 GO:0005515 GO:0005634
XLOC_001850	59.89	9e-114	gi|225436087|ref|XP_002277399.1| PREDICTED: E3 ubiquitin-protein ligase RHF2A [Vitis vinifera]		GO:0005886 GO:0051726 GO:0051603 GO:0008270 GO:0009561 GO:0055046
XLOC_001851	87.38	0	gi|225424562|ref|XP_002285340.1| PREDICTED: probable pectate lyase 5 [Vitis vinifera]	K01728	GO:0030570 GO:0016829
XLOC_001852	94.02	0	gi|255547962|ref|XP_002515038.1| chaperonin containing t-complex protein 1, epsilon subunit, tcpe, putative [Ricinus communis]	K09496 K09497 K09494 K09495	GO:0005737 GO:0005730 GO:0005829 GO:0051082 GO:0005524 GO:0044267 GO:0006457 GO:0005832 GO:0000166 GO:0005634
XLOC_001853	77.55	4e-40	gi|359473133|ref|XP_003631251.1| PREDICTED: uncharacterized protein LOC100268141 isoform 2 [Vitis vinifera]		GO:0003676 GO:0003723 GO:0000166
XLOC_001854	74.85	1e-80	gi|359473133|ref|XP_003631251.1| PREDICTED: uncharacterized protein LOC100268141 isoform 2 [Vitis vinifera]		GO:0003676 GO:0003723 GO:0000166
XLOC_001855	81.03	2e-96	gi|225465868|ref|XP_002266400.1| PREDICTED: beta-galactosidase isoform 1 [Vitis vinifera]	K01195	GO:0005975 GO:0005792 GO:0005625 GO:0004566 GO:0004553 GO:0005764 GO:0043231 GO:0043169
XLOC_001856	64.63	1e-174	gi|225465868|ref|XP_002266400.1| PREDICTED: beta-galactosidase isoform 1 [Vitis vinifera]		GO:0005990 GO:0004565
XLOC_001857	80.26	6e-28	gi|356540050|ref|XP_003538504.1| PREDICTED: gamma-glutamyltranspeptidase 1-like [Glycine max]	K00681	GO:0048046 GO:0003840 GO:0006751 GO:0016756
XLOC_001858	55.83	2e-46	gi|255565607|ref|XP_002523793.1| catalytic, putative [Ricinus communis]		GO:0003824 GO:0016787
XLOC_001859	55.56	4e-33	gi|356561472|ref|XP_003549005.1| PREDICTED: uncharacterized protein LOC100789964 [Glycine max]
XLOC_001860
XLOC_001861	91	3e-143	gi|15221123|ref|NP_172653.1| vesicle transport protein SEC22 [Arabidopsis thaliana]	K08515 K08517 K08520	GO:0005765 GO:0006810 GO:0016020 GO:0043308 GO:0005789 GO:0005783 GO:0033116 GO:0017156 GO:0000139 GO:0015031 GO:0031902 GO:0031201 GO:0006911 GO:0008333 GO:0006906 GO:0030658 GO:0016192 GO:0016021 GO:0005484 GO:0030670 GO:0045335 GO:0043312 GO:0005794 GO:0006888
XLOC_001862	94.12	2e-48	gi|225445585|ref|XP_002285365.1| PREDICTED: GTPase-activating protein gyp7-like [Vitis vinifera]		GO:0005097
XLOC_001863	83.54	0	gi|356562977|ref|XP_003549744.1| PREDICTED: TBC1 domain family member 15-like [Glycine max]		GO:0005097 GO:0005622 GO:0032313
XLOC_001864	80.22	2e-156	gi|224077632|ref|XP_002305337.1| predicted protein, partial [Populus trichocarpa]		GO:0005216 GO:0030551 GO:0005886 GO:0016020 GO:0006355 GO:0005267 GO:0016021 GO:0055085 GO:0005249 GO:0005242 GO:0006811 GO:0004871 GO:0006813 GO:0000155 GO:0005515 GO:0030552
XLOC_001865	41.38	2e-19	gi|225444541|ref|XP_002275549.1| PREDICTED: potassium channel KAT1 [Vitis vinifera]
XLOC_001866	92.86	4e-51	gi|224071019|ref|XP_002303332.1| predicted protein [Populus trichocarpa]	K02729 K02726	GO:0008233 GO:0005737 GO:0010499 GO:0005730 GO:0005829 GO:0043161 GO:0051603 GO:0004298 GO:0005839 GO:0019773 GO:0000502 GO:0034515 GO:0006511 GO:0004175 GO:0016787 GO:0006508 GO:0005634
XLOC_001867	68.83	0	gi|255539545|ref|XP_002510837.1| Transcriptional corepressor SEUSS, putative [Ricinus communis]		GO:0009790 GO:0048481 GO:0048467
XLOC_001868
XLOC_001869
XLOC_001870	60.25	1e-51	gi|224123772|ref|XP_002319160.1| predicted protein [Populus trichocarpa]
XLOC_001871	85.07	8e-26	gi|255570461|ref|XP_002526189.1| conserved hypothetical protein [Ricinus communis]		GO:0008380
XLOC_001872	73.43	8e-78	gi|224079702|ref|XP_002305918.1| predicted protein [Populus trichocarpa]	K00799	GO:0016740 GO:0005792 GO:0005789 GO:0055114 GO:0005783 GO:0016021 GO:0004602 GO:0019370 GO:0002540 GO:0004364
XLOC_001873	73.43	2e-178	gi|224077380|ref|XP_002305237.1| acyl:coa ligase acetate-coa synthetase-like protein [Populus trichocarpa]	K00666 K01897	GO:0008152 GO:0004467 GO:0016208 GO:0003824 GO:0016207 GO:0006631
XLOC_001874	93.8	6e-85	gi|356569718|ref|XP_003553043.1| PREDICTED: ras-related protein RHN1-like [Glycine max]	K07976	GO:0005769 GO:0006184 GO:0003924 GO:0005886 GO:0030100 GO:0016020 GO:0015031 GO:0019003 GO:0007264 GO:0005768 GO:0031901 GO:0030139 GO:0005770 GO:0000166 GO:0005515 GO:0005525 GO:0006897 GO:0007032
XLOC_001875	77.37	0	gi|356569663|ref|XP_003553017.1| PREDICTED: probable polyamine oxidase 4-like [Glycine max]	K11450	GO:0003677 GO:0034648 GO:0050660 GO:0034720 GO:0055114 GO:0006355 GO:0008270 GO:0006598 GO:0008131 GO:0016491 GO:0046592 GO:0005634
XLOC_001876	67.37	3e-100	gi|225463751|ref|XP_002265451.1| PREDICTED: beta-catenin-like protein 1-like [Vitis vinifera]	K12864	GO:0005730 GO:0016445 GO:0006915 GO:0043065 GO:0019899 GO:0005634
XLOC_001877	89.95	6e-130	gi|224079047|ref|XP_002305729.1| predicted protein [Populus trichocarpa]	K07976 K07904	GO:0006184 GO:0003924 GO:0005886 GO:0005829 GO:0072659 GO:0016020 GO:0000139 GO:0015031 GO:0019003 GO:0005622 GO:0007264 GO:0005739 GO:0005768 GO:0016192 GO:0032154 GO:0005525 GO:0031175
XLOC_001878	95.79	2e-40	gi|356562445|ref|XP_003549482.1| PREDICTED: protein YIPF6-like [Glycine max]		GO:0016020 GO:0005794
XLOC_001879	92.5	3e-45	gi|297798950|ref|XP_002867359.1| integral membrane Yip1 family protein [Arabidopsis lyrata subsp. lyrata]		GO:0016020 GO:0005794
XLOC_001880	90.91	9e-91	gi|255559080|ref|XP_002520562.1| ubiquitin specific protease 39 and snrnp assembly factor, putative [Ricinus communis]	K12847	GO:0004221 GO:0005829 GO:0008270 GO:0005622 GO:0006511 GO:0005634
XLOC_001881	82.07	5e-99	gi|225463942|ref|XP_002269515.1| PREDICTED: polyphosphoinositide phosphatase [Vitis vinifera]	K01099	GO:0010008 GO:0007612 GO:0046856 GO:0048666 GO:0003676 GO:0007626 GO:0046854 GO:0016082 GO:0030117 GO:0016191 GO:0043473 GO:0046488 GO:0007033 GO:0000166 GO:0042578 GO:0046855 GO:0004439 GO:0005794
XLOC_001882	86.67	2e-98	gi|255544950|ref|XP_002513536.1| ubiquitin-conjugating enzyme E2 C, putative [Ricinus communis]	K10573 K10580 K06688 K06689	GO:0005737 GO:0000209 GO:0070979 GO:0016567 GO:0005829 GO:0043161 GO:0016881 GO:0004842 GO:0006281 GO:0031625 GO:0005524 GO:0006301 GO:0000790 GO:0006511 GO:0000166 GO:0070534 GO:0016874 GO:0005515 GO:0070936 GO:0005634
XLOC_001883	82.76	7e-46	gi|225436571|ref|XP_002278600.1| PREDICTED: uncharacterized protein LOC100244787 [Vitis vinifera]		GO:0005829
XLOC_001884
XLOC_001885	30.38	2e-12	gi|255544948|ref|XP_002513535.1| hypothetical protein RCOM_1578820 [Ricinus communis]
XLOC_001886	66.85	3e-78	gi|255544948|ref|XP_002513535.1| hypothetical protein RCOM_1578820 [Ricinus communis]		GO:0003677 GO:0006355 GO:0008270 GO:0005634
XLOC_001887	63.46	8e-13	gi|356540950|ref|XP_003538947.1| PREDICTED: uncharacterized protein LOC100800973 [Glycine max]
XLOC_001888	97.73	1e-55	gi|356516401|ref|XP_003526883.1| PREDICTED: small nuclear ribonucleoprotein E [Glycine max]	K11097	GO:0006396 GO:0005829 GO:0000245 GO:0005685 GO:0000398 GO:0071013 GO:0030529 GO:0008380 GO:0003723 GO:0005681 GO:0006397 GO:0005689 GO:0005683 GO:0046540 GO:0005634 GO:0005732 GO:0030532
XLOC_001889	53.98	4e-18	gi|225426010|ref|XP_002273198.1| PREDICTED: high mobility group B protein 13-like [Vitis vinifera]
XLOC_001890
XLOC_001891
XLOC_001892
XLOC_001893	33.78	3e-10	gi|255546211|ref|XP_002514165.1| protein with unknown function [Ricinus communis]
XLOC_001894	63.79	2e-37	gi|359473854|ref|XP_002269010.2| PREDICTED: hsp70 nucleotide exchange factor FES1 [Vitis vinifera]
XLOC_001895	77.86	5e-70	gi|297795373|ref|XP_002865571.1| hypothetical protein ARALYDRAFT_494829 [Arabidopsis lyrata subsp. lyrata]		GO:0000724
XLOC_001896	80.72	2e-125	gi|224106886|ref|XP_002314317.1| argonaute protein group [Populus trichocarpa]	K11593 K02156	GO:0005737 GO:0005845 GO:0034587 GO:0031047 GO:0006402 GO:0045947 GO:0016246 GO:0016442 GO:0031054 GO:0003676 GO:0000340 GO:0000932 GO:0043186 GO:0003727 GO:0034584 GO:0035278 GO:0005844 GO:0003723 GO:0035197 GO:0003729 GO:0035279 GO:0033391 GO:0035068 GO:0005515 GO:0070551 GO:0005634
XLOC_001897	58.73	7e-13	gi|224102121|ref|XP_002312555.1| argonaute protein group [Populus trichocarpa]
XLOC_001898	86.59	9e-102	gi|255580702|ref|XP_002531173.1| 60S ribosomal protein L21, putative [Ricinus communis]	K02889	GO:0003735 GO:0005840 GO:0005622 GO:0022625 GO:0006412
XLOC_001899	64.24	1e-56	gi|356506306|ref|XP_003521926.1| PREDICTED: LOW QUALITY PROTEIN: adenosine 3'-phospho 5'-phosphosulfate transporter 2-like [Glycine max]	K15277	GO:0055085
XLOC_001900	85.28	7e-99	gi|224074825|ref|XP_002304463.1| predicted protein [Populus trichocarpa]	K15277 K15276	GO:0046963 GO:0016020 GO:0007165 GO:0005739 GO:0016021 GO:0055085 GO:0046964 GO:0004871 GO:0043123 GO:0005794
XLOC_001901	65	1e-35	gi|224145323|ref|XP_002325602.1| predicted protein [Populus trichocarpa]		GO:0005886 GO:0005516
XLOC_001902	35.9	6e-11	gi|255582195|ref|XP_002531890.1| conserved hypothetical protein [Ricinus communis]
XLOC_001903	38.29	3e-20	gi|225434116|ref|XP_002276507.1| PREDICTED: protein IQ-DOMAIN 14-like [Vitis vinifera]		GO:0005886 GO:0005516
XLOC_001904	79.13	4e-59	gi|255566975|ref|XP_002524470.1| choline/ethanolamine kinase, putative [Ricinus communis]	K00894 K14156	GO:0005737 GO:0008144 GO:0016310 GO:0009791 GO:0016301 GO:0004305 GO:0004103 GO:0042803 GO:0035264 GO:0006646 GO:0016773 GO:0005524 GO:0006657 GO:0001701 GO:0001890 GO:0004104 GO:0006656 GO:0016772
XLOC_001905	61.16	7e-76	gi|225445196|ref|XP_002284247.1| PREDICTED: uncharacterized protein LOC100250827 [Vitis vinifera]		GO:0008270 GO:0005622
XLOC_001906	77.49	1e-115	gi|363807700|ref|NP_001241911.1| uncharacterized protein LOC100818950 [Glycine max]		GO:0008270
XLOC_001907	80.93	8e-141	gi|255557739|ref|XP_002519899.1| glycosyltransferase, putative [Ricinus communis]		GO:0009058 GO:0016757
XLOC_001908	63.76	1e-59	gi|224071477|ref|XP_002303479.1| predicted protein [Populus trichocarpa]		GO:0009058 GO:0016757
XLOC_001909	50	2e-53	gi|225424108|ref|XP_002283507.1| PREDICTED: E3 ubiquitin-protein ligase RHA2A-like [Vitis vinifera]		GO:0004842 GO:0008270
XLOC_001910	70.46	2e-90	gi|225445086|ref|XP_002283637.1| PREDICTED: mitochondrial import inner membrane translocase subunit Tim17-like [Vitis vinifera]	K10836	GO:0005743 GO:0005744 GO:0016020 GO:0031305 GO:0006886 GO:0015031 GO:0030150 GO:0005739 GO:0015450 GO:0006626 GO:0016021 GO:0015630
XLOC_001911	84.02	3e-82	gi|225445086|ref|XP_002283637.1| PREDICTED: mitochondrial import inner membrane translocase subunit Tim17-like [Vitis vinifera]	K10836	GO:0005743 GO:0005744 GO:0016020 GO:0031305 GO:0006886 GO:0015031 GO:0030150 GO:0005739 GO:0015450 GO:0006626 GO:0016021 GO:0015630
XLOC_001912	55.7	2e-20	gi|225459048|ref|XP_002285633.1| PREDICTED: uncharacterized protein LOC100264337 [Vitis vinifera]		GO:0009737 GO:0042538 GO:0009414
XLOC_001913	86.94	2e-172	gi|350537433|ref|NP_001234549.1| phosphoethanolamine N-methyltransferase [Solanum lycopersicum]	K05929	GO:0008152 GO:0052729 GO:0032259 GO:0052730 GO:0008168 GO:0006656 GO:0019286 GO:0000234
XLOC_001914
XLOC_001915
XLOC_001916	83.97	2e-67	gi|225432963|ref|XP_002284428.1| PREDICTED: MATH domain-containing protein At5g43560-like [Vitis vinifera]
XLOC_001917	84.13	3e-22	gi|224107891|ref|XP_002314643.1| predicted protein [Populus trichocarpa]
XLOC_001918	46.79	2e-48	gi|357439659|ref|XP_003590107.1| Ubiquitin carboxyl-terminal hydrolase [Medicago truncatula]
XLOC_001919	72.73	3e-35	gi|225460464|ref|XP_002272602.1| PREDICTED: magnesium transporter NIPA2 [Vitis vinifera]
XLOC_001920	51.72	3e-122	gi|255560675|ref|XP_002521351.1| conserved hypothetical protein [Ricinus communis]
XLOC_001921	78.72	1e-114	gi|224154721|ref|XP_002337506.1| predicted protein, partial [Populus trichocarpa]
XLOC_001922	51.88	2e-77	gi|225428735|ref|XP_002281981.1| PREDICTED: uncharacterized protein LOC100253812 [Vitis vinifera]		GO:0005886
XLOC_001923
XLOC_001924	76.47	2e-63	gi|224114980|ref|XP_002316909.1| predicted protein [Populus trichocarpa]		GO:0005737 GO:0005886 GO:0000164 GO:0046579 GO:0019903 GO:0005634
XLOC_001925	86.44	2e-50	gi|297831644|ref|XP_002883704.1| hypothetical protein ARALYDRAFT_480186 [Arabidopsis lyrata subsp. lyrata]	K01681	GO:0048027 GO:0005737 GO:0008152 GO:0052633 GO:0010040 GO:0009791 GO:0006099 GO:0005829 GO:0006447 GO:0050892 GO:0003994 GO:0006101 GO:0005783 GO:0046872 GO:0030350 GO:0005506 GO:0005739 GO:0003723 GO:0003729 GO:0006879 GO:0051539 GO:0006417 GO:0005794 GO:0052632
XLOC_001926	91.26	1e-60	gi|356530989|ref|XP_003534061.1| PREDICTED: T-complex protein 1 subunit gamma-like [Glycine max]	K09499 K09495	GO:0005737 GO:0005886 GO:0005829 GO:0051082 GO:0042802 GO:0005524 GO:0005739 GO:0044267 GO:0006457 GO:0005832
XLOC_001927	48.57	5e-68	gi|225463171|ref|XP_002267329.1| PREDICTED: uncharacterized protein LOC100263151 [Vitis vinifera]		GO:0005737
XLOC_001928	67.03	4e-36	gi|359480929|ref|XP_002267563.2| PREDICTED: uncharacterized protein LOC100259729 [Vitis vinifera]
XLOC_001929	42.23	5e-33	gi|255553961|ref|XP_002518021.1| hypothetical protein RCOM_1176890 [Ricinus communis]
XLOC_001930
XLOC_001931	71.37	3e-100	gi|225445324|ref|XP_002284748.1| PREDICTED: uncharacterized protein LOC100256125 [Vitis vinifera]
XLOC_001932	79	0	gi|225431952|ref|XP_002272572.1| PREDICTED: psbB mRNA maturation factor Mbb1, chloroplastic [Vitis vinifera]	K12869 K12855	GO:0016607 GO:0006396 GO:0000245 GO:0000398 GO:0005622 GO:0071013 GO:0045292 GO:0003723 GO:0005681 GO:0046540 GO:0005634
XLOC_001933	91.47	0	gi|255543455|ref|XP_002512790.1| glyceraldehyde 3-phosphate dehydrogenase, putative [Ricinus communis]	K00134	GO:0005737 GO:0006006 GO:0006094 GO:0005829 GO:0050661 GO:0050821 GO:0035605 GO:0051402 GO:0055114 GO:0006096 GO:0035606 GO:0016620 GO:0000166 GO:0019682 GO:0004365 GO:0005634 GO:0051287
XLOC_001934	78.61	5e-101	gi|356536441|ref|XP_003536746.1| PREDICTED: F-box/LRR-repeat protein 2-like [Glycine max]	K10268	GO:0005737 GO:0016567 GO:0016020 GO:0019005 GO:0004842 GO:0006511 GO:0005515 GO:0005634
XLOC_001935
XLOC_001936	44.15	2e-36	gi|255554202|ref|XP_002518141.1| conserved hypothetical protein [Ricinus communis]
XLOC_001937	69.41	6e-81	gi|255544119|ref|XP_002513122.1| glucose regulated repressor protein, putative [Ricinus communis]	K10273 K10268	GO:0005737 GO:0016567 GO:0016020 GO:0006513 GO:0004842 GO:0006511
XLOC_001938	93.12	1e-103	gi|350535767|ref|NP_001234212.1| ethylene receptor homolog precursor [Solanum lycopersicum]	K14509	GO:0004872 GO:0004674 GO:0000160 GO:0016020 GO:0007165 GO:0005789 GO:0009873 GO:0005783 GO:0051740 GO:0006355 GO:0000156 GO:0004871 GO:0000155 GO:0004673 GO:0010105 GO:0005515
XLOC_001939	92.25	3e-79	gi|350535767|ref|NP_001234212.1| ethylene receptor homolog precursor [Solanum lycopersicum]	K14509	GO:0004872 GO:0004674 GO:0000160 GO:0016020 GO:0007165 GO:0005789 GO:0009873 GO:0005783 GO:0051740 GO:0006355 GO:0000156 GO:0004871 GO:0000155 GO:0004673 GO:0010105 GO:0005515
XLOC_001940	71.83	0	gi|350535767|ref|NP_001234212.1| ethylene receptor homolog precursor [Solanum lycopersicum]	K14509	GO:0009727 GO:0008152 GO:0004872 GO:0004674 GO:0010119 GO:0050665 GO:0000160 GO:0016020 GO:0007165 GO:0005789 GO:0009733 GO:0009873 GO:0002237 GO:0006952 GO:0005783 GO:0052544 GO:0051740 GO:0006468 GO:0009737 GO:0009871 GO:0006355 GO:0042742 GO:0010182 GO:0042802 GO:0009408 GO:0009625 GO:0005524 GO:0009739 GO:0071281 GO:1900140 GO:0009690 GO:0000156 GO:0004871 GO:0000155 GO:0009723 GO:0004673 GO:…
XLOC_001941	93.27	1e-57	gi|350535767|ref|NP_001234212.1| ethylene receptor homolog precursor [Solanum lycopersicum]	K14509	GO:0004872 GO:0004674 GO:0000160 GO:0016020 GO:0007165 GO:0005789 GO:0009873 GO:0005783 GO:0051740 GO:0006355 GO:0000156 GO:0004871 GO:0000155 GO:0004673 GO:0010105
XLOC_001942	43.96	1e-08	gi|225439914|ref|XP_002279855.1| PREDICTED: uncharacterized protein LOC100251731 [Vitis vinifera]
XLOC_001943	69.2	6e-109	gi|255568388|ref|XP_002525168.1| conserved hypothetical protein [Ricinus communis]
XLOC_001944	79.78	2e-18	gi|255568386|ref|XP_002525167.1| DNA-binding protein S1FA, putative [Ricinus communis]
XLOC_001945	72.16	0	gi|359486966|ref|XP_002265099.2| PREDICTED: uncharacterized protein LOC100255059 [Vitis vinifera]		GO:0003676
XLOC_001946	96.39	2e-177	gi|356496963|ref|XP_003517334.1| PREDICTED: casein kinase II subunit alpha-1-like [Glycine max]	K03083 K03097	GO:0004672 GO:0016055 GO:0004674 GO:0016310 GO:0016301 GO:0005829 GO:0004693 GO:0046777 GO:0047485 GO:0071174 GO:0006468 GO:0031519 GO:0007049 GO:0005524 GO:0005956 GO:0000166 GO:0005515 GO:0005634 GO:0016772
XLOC_001947	88.83	5e-123	gi|255584888|ref|XP_002533159.1| RNA binding protein, putative [Ricinus communis]		GO:0006396 GO:0003723 GO:0004525
XLOC_001948	76.98	1e-76	gi|225442227|ref|XP_002278010.1| PREDICTED: mitochondrial import inner membrane translocase subunit tim23-like [Vitis vinifera]		GO:0005743 GO:0005744 GO:0006886 GO:0015031 GO:0015450
XLOC_001949	88.44	4e-120	gi|225455378|ref|XP_002272792.1| PREDICTED: ATP-dependent Clp protease ATP-binding subunit ClpX-like isoform 1 [Vitis vinifera]	K03544 K03667	GO:0005743 GO:0017111 GO:0009368 GO:0051082 GO:0051603 GO:0016504 GO:0042645 GO:0005524 GO:0005739 GO:0004176 GO:0006457 GO:0000166 GO:0016887 GO:0006508 GO:0009841 GO:0005634
XLOC_001950	73.27	2e-33	gi|255551247|ref|XP_002516670.1| ATP-dependent clp protease ATP-binding subunit clpx, putative [Ricinus communis]		GO:0017111 GO:0051082 GO:0005524 GO:0006457 GO:0000166 GO:0016887
XLOC_001951	85.62	0	gi|225455376|ref|XP_002277712.1| PREDICTED: E3 ubiquitin-protein ligase SINAT3 [Vitis vinifera]	K04506 K08742	GO:0016567 GO:0005829 GO:0007423 GO:0004842 GO:0008270 GO:0007049 GO:0045676 GO:0007275 GO:0006511 GO:0016874 GO:0005515 GO:0005634
XLOC_001952	55.05	3e-11	gi|356509257|ref|XP_003523367.1| PREDICTED: pentatricopeptide repeat-containing protein At3g49240-like [Glycine max]
XLOC_001953	63.83	1e-78	gi|225455374|ref|XP_002272755.1| PREDICTED: pentatricopeptide repeat-containing protein At3g49240-like [Vitis vinifera]		GO:0005739
XLOC_001954	70.18	6e-52	gi|357484163|ref|XP_003612368.1| MutL DNA mismatch repair protein [Medicago truncatula]		GO:0032390 GO:0030983 GO:0007131 GO:0000795 GO:0005694 GO:0006200 GO:0005524 GO:0006298 GO:0016887 GO:0005712
XLOC_001955	67.5	4e-08	gi|359477080|ref|XP_002272829.2| PREDICTED: uncharacterized protein LOC100253902 [Vitis vinifera]
XLOC_001956	86.81	8e-38	gi|225461306|ref|XP_002281713.1| PREDICTED: dynein light chain LC6, flagellar outer arm [Vitis vinifera]	K10418	GO:0005737 GO:0006810 GO:0030286 GO:0005829 GO:0003774 GO:0008180 GO:0006915 GO:0005875 GO:0006351 GO:0042803 GO:0008022 GO:0006355 GO:0005624 GO:0007018 GO:0005813 GO:0019904 GO:0016459 GO:0005739 GO:0005856 GO:0007017 GO:0005868 GO:0005874 GO:0005515 GO:0042326 GO:0003777 GO:0005634
XLOC_001957	73.96	6e-109	gi|225461302|ref|XP_002284424.1| PREDICTED: vesicle-associated protein 4-1 [Vitis vinifera]		GO:0005886 GO:0005198
XLOC_001958	72.68	8e-104	gi|225444700|ref|XP_002277807.1| PREDICTED: adipocyte plasma membrane-associated protein [Vitis vinifera]	K01757	GO:0009821 GO:0016020 GO:0009058 GO:0005783 GO:0009986 GO:0004064 GO:0016844 GO:0016021
XLOC_001959	61.25	7e-25	gi|224068478|ref|XP_002326130.1| predicted protein [Populus trichocarpa]
XLOC_001960	85.47	0	gi|351734456|ref|NP_001238581.1| kinase-like protein [Glycine max]		GO:0004672 GO:0005886 GO:0004674 GO:0016301 GO:0046777 GO:0004713 GO:0006468 GO:0005524 GO:0016772
XLOC_001961	86.24	0	gi|224066625|ref|XP_002302169.1| cellulose synthase [Populus trichocarpa]	K10999	GO:0005886 GO:0016740 GO:0016020 GO:0016757 GO:0008270 GO:0009833 GO:0030244 GO:0009832 GO:0016759 GO:0009834 GO:0016760 GO:0000271 GO:0005794
XLOC_001962	75.5	4e-69	gi|356499529|ref|XP_003518592.1| PREDICTED: cellulose synthase A catalytic subunit 6 [UDP-forming]-like [Glycine max]	K10999	GO:0005886 GO:0016740 GO:0052386 GO:0016020 GO:0016757 GO:0008270 GO:0009833 GO:0030244 GO:0009832 GO:0016759 GO:0009834 GO:0016760 GO:0000271 GO:0005794
XLOC_001963
XLOC_001964
XLOC_001965
XLOC_001966
XLOC_001967
XLOC_001968	75.58	3e-39	gi|224107333|ref|XP_002314449.1| predicted protein [Populus trichocarpa]
XLOC_001969	83.87	1e-67	gi|359477414|ref|XP_002276128.2| PREDICTED: probable protein phosphatase 2C 40-like [Vitis vinifera]		GO:0005886 GO:0048366 GO:0004722 GO:0005543 GO:0006355 GO:0006470 GO:0008287 GO:0003824 GO:0010074
XLOC_001970	58.69	4e-94	gi|255551731|ref|XP_002516911.1| protein phosphatase-2c, putative [Ricinus communis]		GO:0005886 GO:0048366 GO:0004722 GO:0003824
XLOC_001971	54.37	0	gi|225441728|ref|XP_002277339.1| PREDICTED: serine/threonine-protein kinase Nek6-like [Vitis vinifera]	K08857	GO:0005737 GO:0004672 GO:0004674 GO:0019901 GO:0016301 GO:0007067 GO:0006468 GO:0046872 GO:0005524 GO:0005634 GO:0016772
XLOC_001972	97.79	8e-94	gi|356516961|ref|XP_003527159.1| PREDICTED: GPI-anchor transamidase-like [Glycine max]	K01369 K05290	GO:0045177 GO:0043524 GO:0003923 GO:0004197 GO:0016255 GO:0001101 GO:0005770 GO:0040015 GO:0042765 GO:0006508
XLOC_001973	64.89	1e-75	gi|224116008|ref|XP_002332025.1| predicted protein [Populus trichocarpa]	K05290	GO:0003923 GO:0005789 GO:0005783 GO:0004197 GO:0016255 GO:0006506 GO:0042765 GO:0006508
XLOC_001974	83.43	0	gi|357459277|ref|XP_003599919.1| Glutamyl-tRNA(Gln) amidotransferase subunit A [Medicago truncatula]	K02433	GO:0030956 GO:0006424 GO:0005524 GO:0016884 GO:0005739 GO:0032543 GO:0050567 GO:0004040 GO:0006412 GO:0070681
XLOC_001975	97.52	2e-114	gi|350534422|ref|NP_001234140.1| ethylene-responsive small GTP-binding protein [Solanum lycopersicum]	K07874 K07901 K07976	GO:0005737 GO:0006184 GO:0003924 GO:0005886 GO:0005829 GO:0016020 GO:0015031 GO:0007264 GO:0005739 GO:0000166 GO:0005525 GO:0005794
XLOC_001976	74.29	2e-07	gi|357466571|ref|XP_003603570.1| Proteasome subunit beta type [Medicago truncatula]
XLOC_001977	75.78	8e-62	gi|359489719|ref|XP_002277012.2| PREDICTED: uncharacterized protein LOC100256908 [Vitis vinifera]		GO:0004806 GO:0006629
XLOC_001978	77.62	2e-75	gi|224061851|ref|XP_002300630.1| predicted protein [Populus trichocarpa]	K12666	GO:0019718 GO:0016020 GO:0005789 GO:0005783 GO:0006486 GO:0042470 GO:0016021 GO:0004576 GO:0004579
XLOC_001979	60.78	4e-63	gi|225457620|ref|XP_002274272.1| PREDICTED: uncharacterized protein LOC100244433 [Vitis vinifera]
XLOC_001980
XLOC_001981	88	9e-172	gi|350536633|ref|NP_001234768.1| TCTR2 protein [Solanum lycopersicum]		GO:0005737 GO:0004672 GO:0033138 GO:0005886 GO:0004674 GO:0016301 GO:0005829 GO:0007165 GO:0004713 GO:0006468 GO:0043066 GO:0035556 GO:0005057 GO:0046872 GO:0005622 GO:0005524 GO:0004712 GO:0005515 GO:0016772
XLOC_001982	95.04	1e-87	gi|350536633|ref|NP_001234768.1| TCTR2 protein [Solanum lycopersicum]		GO:0005737 GO:0004672 GO:0000287 GO:0005886 GO:0004674 GO:0016301 GO:0005829 GO:0046777 GO:0042803 GO:0004713 GO:0006468 GO:0007257 GO:0005524 GO:0004709 GO:0004712 GO:0007254 GO:0016772
XLOC_001983	88.81	3e-61	gi|350536633|ref|NP_001234768.1| TCTR2 protein [Solanum lycopersicum]
XLOC_001984	62.04	2e-47	gi|224112987|ref|XP_002332679.1| predicted protein [Populus trichocarpa]		GO:0008152 GO:0008080
XLOC_001985	88.1	0	gi|359482440|ref|XP_002265294.2| PREDICTED: alanine aminotransferase 2 [Vitis vinifera]	K00815 K00814 K14260	GO:0042851 GO:0008483 GO:0016740 GO:0042218 GO:0005829 GO:0009058 GO:0006520 GO:0004021 GO:0016847 GO:0003824 GO:0004838 GO:0005739 GO:0030170 GO:0006103
XLOC_001986	55.56	1e-07	gi|225469734|ref|XP_002270656.1| PREDICTED: uncharacterized protein LOC100257638 [Vitis vinifera]
XLOC_001987	49.39	3e-45	gi|224091690|ref|XP_002309329.1| predicted protein [Populus trichocarpa]
XLOC_001988
XLOC_001989	61.71	1e-134	gi|255572559|ref|XP_002527213.1| Thermostable beta-glucosidase B, putative [Ricinus communis]	K05349	GO:0005975 GO:0005829 GO:0045493 GO:0046556 GO:0005618 GO:0009044 GO:0048046 GO:0008422 GO:0004553 GO:0042597 GO:0009505
XLOC_001990	61.47	4e-90	gi|255550407|ref|XP_002516254.1| inter-alpha-trypsin inhibitor heavy chain, putative [Ricinus communis]	K07114	GO:0005886
XLOC_001991	49.09	1e-39	gi|225452376|ref|XP_002275607.1| PREDICTED: uncharacterized protein LOC100264681 [Vitis vinifera]
XLOC_001992	57.35	2e-26	gi|359488682|ref|XP_002273908.2| PREDICTED: DEAD-box ATP-dependent RNA helicase 46-like isoform 1 [Vitis vinifera]	K12823 K11594	GO:0005737 GO:0005730 GO:0008026 GO:0003724 GO:0003676 GO:0004004 GO:0005524 GO:0003723 GO:0004386 GO:0000166 GO:0016787 GO:0005634
XLOC_001993	67.43	0	gi|255560866|ref|XP_002521446.1| dead box ATP-dependent RNA helicase, putative [Ricinus communis]	K12823 K11594	GO:0005737 GO:0005730 GO:0008026 GO:0003724 GO:0003676 GO:0004004 GO:0005524 GO:0003723 GO:0004386 GO:0000166 GO:0016787 GO:0005634
XLOC_001994	65.29	1e-39	gi|224060084|ref|XP_002300038.1| predicted protein [Populus trichocarpa]
XLOC_001995
XLOC_001996	45.74	5e-18	gi|359487946|ref|XP_002266568.2| PREDICTED: uncharacterized protein LOC100255461 [Vitis vinifera]
XLOC_001997	56.22	5e-73	gi|356505900|ref|XP_003521727.1| PREDICTED: uncharacterized protein LOC100782762 [Glycine max]		GO:0051082 GO:0031072 GO:0006457
XLOC_001998	48.39	1e-17	gi|359487946|ref|XP_002266568.2| PREDICTED: uncharacterized protein LOC100255461 [Vitis vinifera]		GO:0051082 GO:0031072 GO:0006457
XLOC_001999	50.89	1e-22	gi|224073917|ref|XP_002304198.1| predicted protein [Populus trichocarpa]
[truncated: 25,891 more rows]
