# Supplementary material for: Deep Sequencing–Based Transcriptome Profiling Reveals Comprehensive Insights into the Responses of Nicotiana benthamiana to Beet necrotic yellow vein virus Infections Containing or Lacking RNA4
Source: PLoS One. 2014 Jan 9;9(1):e85284. doi: 10.1371/journal.pone.0085284 (PMC3887015; doi:10.1371/journal.pone.0085284)
Supplement: File S2 — Differentially expressed transcripts among the three libraries. (XLC). (XLSX) [file pone.0085284.s008.xlsx]

## Sheet: Sheet1
gene_id	Transcript_id	BN3_vs_MOCKlogFC	PValue	FDR	BN34_vs_MOCKlogFC	PValue	FDR	BN34_vs_BN3logFC	PValue	FDR	Description
XLOC_000011	TCONS_00000011	1.65914	0.0740011	1	4.71929	4.3583e-08	3.7709e-06	3.02316	5.00636e-05	0.0024359
XLOC_000038	TCONS_00000038	0.937299	0.301975	1	3.1108	0.000117477	0.00313968	2.13198	0.00363554	0.0593192
XLOC_000047	TCONS_00000047	0.986899	0.769726	1	3.42287	0.00222798	0.0300504	2.42368	0.00666491	0.0880547	AT3G63130
XLOC_000052	TCONS_00000052	1.41516	0.23879	1	3.97019	4.85126e-05	0.00149792	2.53187	0.00199246	0.0393604
XLOC_000074	TCONS_00000074	0.0564691	0.947573	1	-2.1447	0.00363554	0.0425041	-2.2519	0.00225846	0.0433901	photosystem II subunit P-1
XLOC_000079	TCONS_00000079	-0.677835	0.349942	1	-3.09477	0.000233346	0.00541005	-2.47417	0.00324234	0.0551008	MAP kinase 20
XLOC_000085	TCONS_00000085	-0.886274	0.190686	1	-2.32301	0.00135451	0.021019	-1.48678	0.0369795	0.255704	cellulose synthase A2
XLOC_000102	TCONS_00000102	-0.292107	0.694424	1	-2.93885	0.000373606	0.00779786	-2.70186	0.000740938	0.0197081	CLOROPLASTOS ALTERADOS 1
XLOC_000109	TCONS_00000109	0.506019	0.528055	1	-3.29046	0.000977184	0.0162537	-3.86718	6.97257e-05	0.00322053	AT1G65230
XLOC_000128	TCONS_00000128	0			6.30588	0.000290613	0.00639042	6.68955	9.63608e-05	0.00416682
XLOC_000138	TCONS_00000138	0.287787	0.676245	1	-2.14659	0.00469477	0.0504687	-2.48629	0.000995981	0.0243522	elicitor-activated gene 3-1
XLOC_000168	TCONS_00000168	1.09412	0.220226	1	-3.23184	0.0279694	0.165054	-4.43772	0.000336207	0.0110846	dihydroflavonol 4-reductase-like protein
XLOC_000170	TCONS_00000170	2.50301	0.000804935	0.0872993	5.93506	1.50324e-12	4.4726e-10	3.38732	2.72032e-06	0.000222707	blue-copper-binding protein
XLOC_000172	TCONS_00000172	-0.824778	0.230846	1	-2.11908	0.00398525	0.0453029	-1.3449	0.0674332	0.358835
XLOC_000176	TCONS_00000176	-0.467919	0.482343	1	-2.244	0.00136857	0.0211809	-1.82527	0.00846839	0.102571	Glycine dehydrogenase [decarboxylating], mitochondrial
XLOC_000188	TCONS_00000188	0			5.89691	0.00140897	0.0215609	6.27916	0.000530405	0.0155159
XLOC_000194	TCONS_00000194	0.615483	0.348234	1	-2.09255	0.00210492	0.0289642	-2.75657	7.76139e-05	0.00350164	Serine protease inhibitor 7
XLOC_000195	TCONS_00000195	-0.887397	0.191037	1	1.59213	0.019603	0.132176	2.43141	0.000520407	0.0154139	phosphoenolpyruvate carboxykinase 1
XLOC_000197	TCONS_00000197	2.21783	0.266667	1	5.68701	5.78624e-07	3.50759e-05	3.48972	4.53207e-05	0.00223136
XLOC_000211	TCONS_00000211	0.0496203	1	1	3.80509	4.15609e-05	0.00131864	3.72732	1.97128e-05	0.00111594	signal recognition particle subunit SRP54
XLOC_000222	TCONS_00000222	-0.0537547	1	1	2.97991	0.000422388	0.008535	2.99512	0.000232468	0.00835047	purple acid phosphatase 24
XLOC_000226	TCONS_00000226	1.11463	0.125777	1	2.40091	0.00110326	0.0178024	1.23994	0.0727102	0.374958
XLOC_000236	TCONS_00000236	-0.516366	0.484923	1	-3.02408	0.000622782	0.0114065	-2.56657	0.0028476	0.0508332	protoporphyrinogen oxidase
XLOC_000237	TCONS_00000237	0			6.62416	9.63608e-05	0.00266646	7.00868	2.24824e-05	0.00124809
XLOC_000255	TCONS_00000255	-0.818151	0.228422	1	-3.51933	4.697e-06	0.000203802	-2.75336	0.000284781	0.00977612
XLOC_000264	TCONS_00000264	-0.531358	0.420365	1	-2.8451	6.31953e-05	0.00187261	-2.36279	0.00070272	0.019123	cytochrome P450, family 94, subfamily B, polypeptide 3
XLOC_000292	TCONS_00000293	-0.694694	0.316047	1	-2.49128	0.000924321	0.0155548	-1.84819	0.0139347	0.141066
XLOC_000296	TCONS_00000297	0.0340225	0.981814	1	2.86284	7.20742e-05	0.00208693	2.78146	8.88382e-05	0.00392897	RING/U-box domain-containing protein
XLOC_000299	TCONS_00000300	0.158962	1	1	2.48356	0.0028476	0.0356813	2.28438	0.00357675	0.0585971	RING-box 1
XLOC_000308	TCONS_00000310	1.17076	0.159401	1	2.62481	0.00102635	0.0167655	1.41161	0.0548691	0.320024
XLOC_000312	TCONS_00000314	0.106013	0.871856	1	-1.95977	0.00392416	0.0450652	-2.11438	0.00195508	0.0390282	light-harvesting chlorophyll-protein complex II subunit B1
XLOC_000316	TCONS_00000318	2.28068	0.00132396	0.129561	5.58334	4.36268e-12	1.13578e-09	3.25548	5.28242e-06	0.000369199
XLOC_000317	TCONS_00000319	0.456948	0.490272	1	-1.86642	0.00695734	0.0662299	-2.37241	0.000688964	0.0188543	elicitor-activated gene 3-2
XLOC_000321	TCONS_00000324	-3.04686	5.18812e-05	0.0101884	-0.552198	0.420282	0.743802	2.44635	0.000985717	0.0241824
XLOC_000330	TCONS_00000333	0.0507281	1	1	3.76054	7.72037e-06	0.000312223	3.67173	6.42141e-06	0.00044244
XLOC_000340	TCONS_00000343	0			4.62691	0.000127312	0.00332631	5.26281	3.54078e-06	0.000272285	WRKY DNA-binding protein 75
XLOC_000346	TCONS_00000349	0.0914304	1	1	2.32674	0.00280825	0.0353747	2.19173	0.00351448	0.0580337
XLOC_000352	TCONS_00000355	-0.687609	0.355639	1	-2.8918	0.00149543	0.0223953	-2.26449	0.0132091	0.136325
XLOC_000358	TCONS_00000361	0.524771	0.517909	1	3.16146	3.72863e-05	0.00120265	2.59164	0.000322448	0.0107169	AT3G46540
XLOC_000359	TCONS_00000362	0.283538	0.761112	1	2.3183	0.00247791	0.0322693	1.99054	0.00735451	0.0934891
XLOC_000364	TCONS_00000367	0.122236	0.852534	1	-2.02822	0.00295245	0.0365242	-2.19908	0.00133267	0.0302876	AT1G52230
XLOC_000383	TCONS_00000386	0.461214	0.527752	1	2.30429	0.00129911	0.020289	1.79606	0.00972734	0.112023	AT1G30755
XLOC_000384	TCONS_00000387	0.267453	0.693665	1	2.35982	0.000654415	0.0119036	2.04413	0.00273343	0.0495742	aspartyl protease-like protein
XLOC_000385	TCONS_00000388	0.628328	0.7999	1	6.04161	3.14468e-10	5.26969e-08	5.39208	8.05933e-10	2.32564e-07	AT5G16120
XLOC_000389	TCONS_00000392	1.31866	0.107321	1	4.82913	4.95495e-09	5.84925e-07	3.46885	3.02335e-06	0.000239444	AT1G78380
XLOC_000400	TCONS_00000404	2.24069	0.00824268	0.46608	7.84214	3.38191e-17	4.00663e-14	5.56329	5.43276e-12	2.77786e-09	ATP-binding cassette G11
XLOC_000436	TCONS_00000443	3.82102	4.6408e-06	0.00126056	6.30963	1.05063e-12	3.44206e-10	2.45023	0.000451374	0.0138915
XLOC_000438	TCONS_00000445	6.01556	0.00100641	0.102274	7.72731	3.44558e-07	2.22763e-05	2.05372	0.00924522	0.108562
XLOC_000452	TCONS_00000459	9.09477	1.33572e-09	1.2523e-06	0			-9.13978	9.61021e-10	2.66752e-07	sensitive to hot temperatures 5
XLOC_000456	TCONS_00000464	2.52997	0.0297218	0.984987	3.5848	0.00114105	0.0182807	1.04166	0.210511	0.621173	RING/U-box domain-containing protein
XLOC_000461	TCONS_00000469	0.744752	0.37428	1	-6.16402	0.000530405	0.0101593	-7.34018	2.94065e-06	0.00023353	AT5G54310
XLOC_000481	TCONS_00000491	-1.16161	0.115978	1	-2.48871	0.00401293	0.0455288	-1.38299	0.129437	0.501977	AT1G19300
XLOC_000482	TCONS_00000492	-1.5772	0.033277	1	-2.81723	0.000616541	0.0113707	-1.29479	0.11674	0.477528	AT1G14920
XLOC_000483	TCONS_00000495	-0.441633	0.524364	1	-2.08582	0.00412167	0.046223	-1.69464	0.0206529	0.180488	AT2G39190
XLOC_000484	TCONS_00000496	-0.162385	0.830044	1	-3.40724	0.000148152	0.00378267	-3.30588	0.000145838	0.00587891	AT2G39190
XLOC_000485	TCONS_00000497	-0.137419	0.836564	1	-2.29673	0.00101629	0.0166253	-2.20838	0.00153543	0.0330015	AT1G29980
XLOC_000491	TCONS_00000503	-1.10683	0.111716	1	-2.89783	0.000318532	0.00682421	-1.84462	0.0198675	0.176536
XLOC_000496	TCONS_00000509	0.117691	0.909315	1	2.46348	0.00219254	0.029679	2.30407	0.00329509	0.0555137
XLOC_000519	TCONS_00000533	-1.09021	0.183242	1	-3.03515	0.00194758	0.0274661	-2.011	0.042606	0.27702	protein phosphatase 2 (formerly 2A), regulatory subunit B'
XLOC_000521	TCONS_00000535	-0.164711	0.802536	1	-3.44773	2.66397e-06	0.000125082	-3.3326	5.20989e-06	0.000365005	CLOROPLASTOS ALTERADOS 1
XLOC_000523	TCONS_00000537	-0.466385	0.527752	1	-3.30308	0.000154729	0.0039163	-2.89586	0.000652882	0.0180192	glyceraldehyde-3-phosphate dehydrogenase B subunit
XLOC_000528	TCONS_00000542	4.66163	1.18405e-07	5.83534e-05	9.38635	2.44747e-21	5.48949e-18	4.6897	8.57017e-10	2.42502e-07	Basic endochitinase A
XLOC_000546	TCONS_00000562	0.884674	0.247954	1	3.97458	3.65477e-07	2.34211e-05	3.04523	2.83111e-05	0.0014894	cytochrome P450, family 72, subfamily A, polypeptide 14
XLOC_000546	TCONS_00000563	-5.56019	0.00614931	0.380263	3.21802	0.000138326	0.00357562	8.78329	1.04166e-09	2.78524e-07	cytochrome P450, family 72, subfamily A, polypeptide 14
XLOC_000547	TCONS_00000564	6.08489	0.000726851	0.080324	8.89936	3.73727e-10	5.98744e-08	3.15731	4.16758e-05	0.00211242	cytochrome P450, family 72, subfamily A, polypeptide 13
XLOC_000548	TCONS_00000565	0.862639	0.254727	1	3.02909	6.71301e-05	0.00196919	2.12105	0.00261886	0.0482164
XLOC_000565	TCONS_00000582	-0.620973	0.37934	1	-2.18167	0.00407279	0.045798	-1.61257	0.0352274	0.248356	AT3G32930
XLOC_000577	TCONS_00000594	2.14322	0.0127954	0.618779	-4.76605	0.0219002	0.140932	-7.25314	5.14799e-06	0.000364636	HYPERSENSITIVE-INDUCED RESPONSE PROTEIN 1
XLOC_000584	TCONS_00000604	0.799841	0.229456	1	2.13679	0.0018364	0.0263383	1.28864	0.0531041	0.313939	calreticulin 3
XLOC_000584	TCONS_00000605	0.709073	0.303852	1	2.5074	0.000394689	0.00811017	1.75065	0.0101396	0.115391	calreticulin 3
XLOC_000607	TCONS_00000630	6.74729	5.79138e-05	0.0110014	0			-6.79196	4.53239e-05	0.00223136	60S ribosomal protein L7a-1
XLOC_000613	TCONS_00000636	1.22734	0.0902931	1	2.4402	0.00101398	0.0166048	1.16673	0.0899989	0.419414	AT5G18850
XLOC_000618	TCONS_00000642	-0.525713	0.425572	1	-2.19382	0.00154651	0.022995	-1.71699	0.0120075	0.128212	Rossmann-fold NAD(P)-binding domain-containing protein
XLOC_000639	TCONS_00000664	-2.03415	0.00372917	0.275788	-2.23312	0.00188543	0.0268173	-0.248614	0.731495	0.954822	xyloglucan endo-transglycosylase-related 8
XLOC_000652	TCONS_00000677	-0.0572943	0.930951	1	-1.9775	0.00368115	0.0429168	-1.96883	0.00379513	0.0614494	PIGMENT DEFECTIVE 334
XLOC_000667	TCONS_00000692	0.653071	0.459963	1	3.29717	2.56674e-05	0.000868224	2.60089	0.00044186	0.0136709	AT2G17500
XLOC_000701	TCONS_00000728	1.2559	0.0600837	1	3.46774	1.55931e-06	8.06143e-05	2.16354	0.00152144	0.032822	cell wall invertase 2
XLOC_000710	TCONS_00000737	-0.876814	0.219593	1	2.53157	0.00035137	0.00739196	3.36088	4.5471e-06	0.000328847	AT2G04570
XLOC_000724	TCONS_00000753	-0.470448	0.536462	1	-7.40484	2.04881e-06	9.93997e-05	-7.36857	2.45054e-06	0.000201754	AT1G70770
XLOC_000726	TCONS_00000755	1.36337	0.0495419	1	2.65251	0.000218637	0.0051601	1.24185	0.065484	0.352832	AT1G53580
XLOC_000726	TCONS_00000756	0.567442	0.447721	1	3.4718	3.19729e-06	0.000146352	2.85787	6.87258e-05	0.00318951	AT1G53580
XLOC_000749	TCONS_00000785	6.71529	5.79138e-05	0.0110014	5.46845	0.00614931	0.0606979	-0.911237	0.315146	0.729769	calcium-dependent protein kinase 21
XLOC_000759	TCONS_00000796	10.8935	1.20114e-14	5.81832e-11	4.61085	0.0565217	0.252605	-5.95373	2.50097e-11	1.12139e-08
XLOC_000760	TCONS_00000797	5.75001	4.82442e-10	5.19322e-07	0			-10.2873	6.09151e-13	3.94527e-10
XLOC_000771	TCONS_00000808	-0.155188	1	1	4.67735	5.76672e-06	0.00024369	4.82456	9.84556e-07	9.40816e-05	AT5G53110
XLOC_000791	TCONS_00000830	-0.595226	0.407071	1	-3.49414	4.95606e-05	0.00152436	-2.95788	0.000663375	0.0182742	AT1G77460
XLOC_000810	TCONS_00000854	1.04581	0.161941	1	-3.21994	0.00311863	0.0380792	-4.33989	8.02481e-06	0.000539137	AT1G44000
XLOC_000813	TCONS_00000858	2.27297	0.0147608	0.662047	3.6113	6.23733e-05	0.00185202	1.30489	0.0725912	0.374603
XLOC_000817	TCONS_00000862	0.116829	0.859462	1	-2.19078	0.00145766	0.0219991	-2.35633	0.000648461	0.017948	AT2G46820
XLOC_000834	TCONS_00000880	0.277441	0.671763	1	-1.77144	0.00855667	0.0761353	-2.09742	0.00206059	0.0403602	photosystem I light harvesting complex gene 3
XLOC_000836	TCONS_00000884	0.950044	0.159256	1	4.01788	6.3577e-08	5.22191e-06	3.01982	1.9756e-05	0.00111594	alpha-glucosidase
XLOC_000839	TCONS_00000888	-0.639507	0.338656	1	-2.75266	0.000149513	0.00381409	-2.16299	0.00234527	0.044445	AT5G19855
XLOC_000847	TCONS_00000896	-0.284482	0.694839	1	-2.97006	0.00156555	0.0231835	-2.74836	0.0030926	0.0533969	RHO-related protein from plants 9
XLOC_000862	TCONS_00000911	6.40202	0.00021796	0.0323203	0			-6.44658	0.000164799	0.00644707	AT3G07560
XLOC_000870	TCONS_00000920	1.04657	0.162823	1	2.56744	0.00065181	0.011871	1.47518	0.034984	0.247598	RING-H2 finger protein ATL60
XLOC_000872	TCONS_00000922	0.796309	0.241839	1	3.49059	1.8247e-06	9.06382e-05	2.64655	0.000155565	0.00618546	ribonuclease 1
XLOC_000873	TCONS_00000923	1.39859	0.0404374	1	4.23833	1.89057e-08	1.84984e-06	2.79198	6.94505e-05	0.00321802
XLOC_000878	TCONS_00000931	0.210852	0.747363	1	-1.92057	0.00454299	0.049539	-2.17996	0.00140479	0.0312992	photosystem II subunit P-1
XLOC_000881	TCONS_00000934	4.89056	0.0347826	1	8.21838	2.28675e-08	2.17899e-06	3.67107	1.77842e-05	0.00103251	concanavalin A-like lectin protein kinase-like protein
XLOC_000895	TCONS_00000949	-1.01928	0.283853	1	-3.84878	0.00406644	0.045798	-2.94324	0.0536329	0.315401
XLOC_000899	TCONS_00000953	0.532478	0.544247	1	7.05515	2.65579e-15	1.61328e-12	6.48208	2.77757e-14	3.23809e-11
XLOC_000902	TCONS_00000956	-1.20894	0.144317	1	-3.76591	0.000608346	0.011248	-2.64109	0.0297218	0.224764	demeter-like 1
XLOC_000908	TCONS_00000963	-6.42356	0.000290613	0.0404133	-6.0374	0.00100641	0.0164952	0			SKU5 similar 3
XLOC_000909	TCONS_00000964	-0.553826	0.567307	1	-5.86752	0.00199604	0.0279542	-5.74343	0.00286389	0.0508332
XLOC_000921	TCONS_00000978	0.251885	0.700521	1	-1.9617	0.00381485	0.0441222	-2.26214	0.000956657	0.0237494	photosystem II subunit Q-2
XLOC_000926	TCONS_00000983	0.212329	0.74616	1	-1.86352	0.005935	0.0591633	-2.12444	0.00185575	0.0378223	AT1G30380
XLOC_000933	TCONS_00000990	1.54258	0.0229675	0.856904	3.69983	4.32096e-07	2.71531e-05	2.10916	0.00198806	0.0393604	ATP-binding cassette G40
XLOC_000934	TCONS_00000991	0.629911	0.393678	1	2.9329	8.37942e-05	0.00237904	2.2572	0.00139992	0.0312992	ATP-binding cassette G40
XLOC_000935	TCONS_00000992	0.130894	0.944323	1	-3.23527	0.00583707	0.0585474	-3.44928	0.00171843	0.0359795	P-loop containing nucleoside triphosphate hydrolase-like pro
XLOC_000945	TCONS_00001002	1.3448	0.0470701	1	2.91595	3.93004e-05	0.00125787	1.5231	0.0231892	0.193653	AT2G21620
XLOC_000966	TCONS_00001027	0.336122	0.763627	1	2.60515	0.00271018	0.0345382	2.23115	0.0064056	0.0857168	AT4G29800
XLOC_000970	TCONS_00001032	0			6.19949	0.000530405	0.0101593	6.58283	0.000164799	0.00644707	nuclear encoded CLP protease 5
XLOC_000971	TCONS_00001033	1.52416	0.0705429	1	4.40077	8.53299e-08	6.5996e-06	2.83547	0.000103403	0.00439312	AT5G56080
XLOC_000974	TCONS_00001036	1.65698	0.282609	1	6.93062	3.38095e-10	5.53831e-08	5.29564	2.64999e-09	6.21687e-07
XLOC_000986	TCONS_00001049	0.357224	0.609274	1	-1.98323	0.0140987	0.106335	-2.39285	0.0023004	0.0439352	K+ efflux antiporter 3
XLOC_000999	TCONS_00001062	0.225265	1	1	7.823	2.17156e-14	1.02126e-11	7.59006	8.68112e-15	1.15005e-11	AGD2-like defense response protein 1
XLOC_001002	TCONS_00001065	-1.0961	0.151025	1	3.03056	3.84072e-05	0.00123335	4.08032	1.34508e-07	1.74232e-05	branched-chain amino acid transaminase 2
XLOC_001007	TCONS_00001071	-1.13785	0.100895	1	-2.11339	0.00389867	0.0448255	-1.02587	0.163236	0.557479
XLOC_001010	TCONS_00001074	0.309746	0.814851	1	2.46255	0.00260867	0.0334787	2.11168	0.00567766	0.0795906
XLOC_001011	TCONS_00001075	0.766928	0.24563	1	2.90435	3.59808e-05	0.0011683	2.08902	0.00213653	0.0415683	ethylene-forming enzyme
XLOC_001012	TCONS_00001076	-0.989412	0.2718	1	-6.30157	0.000390825	0.00803884	-5.74343	0.00286389	0.0508332	BARELY ANY MERISTEM 3
XLOC_001025	TCONS_00001092	0.592837	0.427969	1	2.71037	0.000308485	0.00665788	2.07192	0.00344625	0.0572966	NAC domain containing protein 41
XLOC_001042	TCONS_00001112	-8.45312	8.67364e-09	5.60201e-06	-8.06301	5.90433e-08	4.89086e-06	0			cytochrome P450, family 703, subfamily A, polypeptide 2
XLOC_001043	TCONS_00001113	-0.659133	0.337397	1	1.53169	0.0251914	0.154346	2.14283	0.00212615	0.0413939	aspartyl protease-like protein
XLOC_001051	TCONS_00001121	4.08096	0.161491	1	8.23718	2.04348e-08	1.97297e-06	4.50061	1.37939e-06	0.000126422	ELCH-like
XLOC_001056	TCONS_00001126	1.02925	0.335879	1	3.04961	0.000530803	0.0101593	1.98436	0.00924522	0.108562	AT3G26600
XLOC_001078	TCONS_00001148	1.36808	0.127301	1	3.58543	2.69222e-05	0.000907262	2.17993	0.00312703	0.0538	serine carboxypeptidase-like 50
XLOC_001079	TCONS_00001149	0.69125	0.545468	1	4.12788	9.3493e-07	5.33477e-05	3.39835	1.14675e-05	0.000728151
XLOC_001081	TCONS_00001151	5.51052	0.00614931	0.380263	7.26045	4.27844e-06	0.000186974	2.09157	0.011446	0.124429
XLOC_001084	TCONS_00001154	0.809907	0.237407	1	3.2645	7.27232e-06	0.000298237	2.40708	0.000528725	0.0155159	AT1G61560
XLOC_001085	TCONS_00001155	1.39383	0.128892	1	3.46076	3.6872e-05	0.00119324	2.02809	0.00540927	0.0770544
XLOC_001097	TCONS_00001167	8.41871	7.10863e-09	5.03915e-06	7.87269	2.56226e-08	2.37931e-06	-0.290329	0.683014	0.939959	AT1G65270
XLOC_001101	TCONS_00001172	0.792187	0.63315	1	3.59914	0.000291391	0.00639491	2.78385	0.00143305	0.0315932
XLOC_001104	TCONS_00001175	5.11977	3.31312e-07	0.000145898	7.73084	4.00859e-14	1.77095e-11	2.60025	0.000230147	0.00829128
XLOC_001116	TCONS_00001191	0.477001	0.492967	1	2.16017	0.00219425	0.029679	1.63562	0.0168935	0.15965	AT5G61900
XLOC_001134	TCONS_00001211	-0.851443	0.200148	1	-3.09586	1.75119e-05	0.000631945	-2.29377	0.00109654	0.0261313	AT2G47630
XLOC_001134	TCONS_00001210	1.29393	0.0594374	1	-1.85463	0.0144071	0.107447	-3.19947	2.06625e-05	0.00116033	AT2G47630
XLOC_001166	TCONS_00001243	1.76233	0.0114875	0.579605	2.51915	0.000388124	0.00803187	0.709343	0.286744	0.702389	1-aminocyclopropane-1-carboxylic acid (acc) synthase 6
XLOC_001169	TCONS_00001246	-0.102919	0.908721	1	2.3642	0.00107965	0.0174795	2.42043	0.000679372	0.0186444	AT2G02240
XLOC_001190	TCONS_00001268	-7.48737	2.04881e-06	0.000669063	-7.09848	9.4751e-06	0.000374052	0			FERONIA
XLOC_001191	TCONS_00001272	-0.164414	0.816587	1	-8.85163	5.06679e-10	7.77565e-08	-9.12287	1.02555e-09	2.78524e-07	thioredoxin H-type 9
XLOC_001192	TCONS_00001274	0.979707	0.2141	1	2.99114	0.000118594	0.00316373	1.96696	0.00541381	0.0770813	cysteine-rich RLK (RECEPTOR-like protein kinase) 26
XLOC_001193	TCONS_00001275	0.933602	0.232659	1	2.85459	0.00021031	0.00504293	1.8761	0.00804049	0.0987527	cysteine-rich RLK (RECEPTOR-like protein kinase) 10
XLOC_001194	TCONS_00001276	5.22624	0.0140787	0.644382	7.24864	4.27844e-06	0.000186974	2.36423	0.00507411	0.0737213
XLOC_001195	TCONS_00001277	1.44219	0.0864175	1	3.47553	1.71219e-05	0.000620174	1.9919	0.0052557	0.075651	cysteine-rich RLK (RECEPTOR-like protein kinase) 29
XLOC_001198	TCONS_00001280	2.83046	0.000555023	0.0686433	3.92465	1.77091e-06	8.86173e-05	1.05346	0.12801	0.500785
XLOC_001199	TCONS_00001281	5.1712	0.0140787	0.644382	9.83137	9.54001e-13	3.19733e-10	5.00392	2.74112e-09	6.29054e-07	Germacrene A synthase long form
XLOC_001201	TCONS_00001283	1.41435	0.0429042	1	3.50875	2.02526e-06	9.93997e-05	2.04708	0.00285545	0.0508332	AT3G25540
XLOC_001225	TCONS_00001308	-0.452105	0.552865	1	-4.45468	0.000305695	0.00661255	-4.11852	0.00141951	0.0313896
XLOC_001230	TCONS_00001313	-0.0780946	0.913492	1	-2.88493	0.000109413	0.00295669	-2.85753	9.96225e-05	0.00426358	voltage dependent anion channel 1
XLOC_001259	TCONS_00001344	-0.394551	0.588028	1	-2.74165	0.00209104	0.0287868	-2.40561	0.00507411	0.0737213	WRKY DNA-binding protein 35
XLOC_001272	TCONS_00001360	-1.16858	0.181118	1	1.58806	0.0367505	0.194266	2.71119	0.000555023	0.0160364	kinesin-like protein 1
XLOC_001293	TCONS_00001381	-1.079	0.175242	1	1.22477	0.0910291	0.336425	2.25694	0.00226175	0.0434247
XLOC_001294	TCONS_00001382	-0.657688	0.326709	1	1.57948	0.0196854	0.132438	2.18891	0.00149439	0.0323805	AT5G57580
XLOC_001297	TCONS_00001385	-0.862477	0.297457	1	1.82017	0.0154748	0.11303	2.63701	0.000591763	0.0168331	AT4G25800
XLOC_001299	TCONS_00001387	-0.902796	0.213042	1	-2.67506	0.00219265	0.029679	-1.82938	0.0334902	0.241665
XLOC_001301	TCONS_00001389	0.195157	0.770683	1	-2.71004	0.000233412	0.00541005	-2.95576	5.8815e-05	0.0027808	AT1G03840
XLOC_001330	TCONS_00001420	-9.13172	1.37805e-10	1.74138e-07	-1.09194	0.126356	0.404434	8.03547	8.63636e-08	1.1762e-05
XLOC_001332	TCONS_00001427	2.31111	0.06403	1	4.32674	3.59785e-05	0.0011683	2.0038	0.0113232	0.123508
XLOC_001372	TCONS_00001470	1.33278	0.115723	1	3.70558	5.91477e-06	0.000249584	2.33219	0.00138184	0.0310513
XLOC_001382	TCONS_00001482	-1.55045	0.0455573	1	-7.43591	1.71836e-06	8.68351e-05	-6.31939	0.000290613	0.0098259	AT2G01300
XLOC_001392	TCONS_00001493	-0.410425	0.603961	1	2.18818	0.00250326	0.0325268	2.55196	0.000419321	0.0131128	Putative beta-D-xylosidase
XLOC_001405	TCONS_00001507	0.115987	0.880201	1	2.37838	0.000710915	0.012686	2.21469	0.00140178	0.0312992
XLOC_001406	TCONS_00001508	5.1712	0.0140787	0.644382	8.39616	7.83154e-09	8.76111e-07	3.56807	1.36213e-05	0.000835775	wall-associated kinase 2
XLOC_001407	TCONS_00001509	5.86604	0.00199604	0.171636	8.37933	8.67364e-09	9.50774e-07	2.85593	0.000278479	0.00960504
XLOC_001409	TCONS_00001512	0.547687	0.597593	1	6.21831	3.16385e-12	8.54182e-10	5.63344	1.96326e-11	9.0824e-09	peroxidase 72
XLOC_001409	TCONS_00001511	-0.922379	0.293949	1	5.27162	1.30773e-10	2.47602e-08	6.15045	5.63344e-13	3.81829e-10	peroxidase 72
XLOC_001420	TCONS_00001523	-0.336509	0.723661	1	3.94023	7.03565e-07	4.19063e-05	4.2331	8.84688e-08	1.19372e-05
XLOC_001431	TCONS_00001534	0			6.73411	5.79138e-05	0.00174267	4.19828	8.43945e-05	0.00377831
XLOC_001445	TCONS_00001549	-0.686075	0.345784	1	-5.17519	1.13841e-05	0.000441407	-4.60644	0.000160239	0.00632814
XLOC_001481	TCONS_00001585	-1.11131	0.121021	1	-2.50748	0.00185236	0.0265021	-1.44948	0.076689	0.385169	Glycosyl hydrolase family protein
XLOC_001515	TCONS_00001622	-1.66956	0.0131394	0.631432	-5.14262	7.3978e-11	1.48661e-08	-3.52295	1.91395e-06	0.000167514	oxidoreductase, 2OG-Fe(II) oxygenase family protein
XLOC_001516	TCONS_00001623	-1.75132	0.0103644	0.538872	-5.0161	1.23564e-09	1.71566e-07	-3.31842	2.3814e-05	0.00129974
XLOC_001536	TCONS_00001644	-2.90464	0.000518737	0.0655504	-2.51012	0.00357514	0.0420358	0.339481	0.876186	0.988405	ethylene-responsive transcription factor ERF017
XLOC_001547	TCONS_00001656	-1.22864	0.103108	1	-3.71467	9.9074e-05	0.00271249	-2.55321	0.00666491	0.0880547	glycosyl hydrolase 9B13
XLOC_001556	TCONS_00001667	-1.2635	0.0604602	1	-2.09658	0.00255177	0.0329662	-0.882084	0.196764	0.604422
XLOC_001560	TCONS_00001671	-0.151701	0.86039	1	-3.13438	0.00254733	0.0329234	-3.05478	0.00231637	0.0440329
XLOC_001561	TCONS_00001672	2.05397	0.372947	1	6.02915	7.8568e-08	6.1583e-06	3.99617	3.60713e-06	0.000276657	AT2G26190
XLOC_001576	TCONS_00001687	0.451732	0.56732	1	2.95424	7.40083e-05	0.00213446	2.45646	0.000587017	0.0167567	polyol/monosaccharide transporter 6
XLOC_001589	TCONS_00001701	0.627073	0.37399	1	-2.02692	0.0127006	0.0988061	-2.70672	0.000472634	0.0143638	AT4G03420
XLOC_001600	TCONS_00001712	-0.195121	0.773067	1	-2.34795	0.000906926	0.0153299	-2.20226	0.00180664	0.0373129	cytochrome P450, family 94, subfamily B, polypeptide 1
XLOC_001621	TCONS_00001733	0.283699	0.709088	1	2.41461	0.00098359	0.0163333	2.08438	0.00332908	0.0558262	AT1G28680
XLOC_001622	TCONS_00001734	1.1628	0.113722	1	2.74859	0.000238506	0.00551495	1.53986	0.026575	0.210986	AT1G28680
XLOC_001632	TCONS_00001746	-8.34897	1.63792e-08	9.9176e-06	-2.14075	0.00784225	0.0715918	6.20014	0.000726851	0.0194926	AT5G45670
XLOC_001633	TCONS_00001748	2.75524	0.0057595	0.375787	4.85108	4.27248e-07	2.69064e-05	2.07285	0.00442699	0.0673055	AT5G49290
XLOC_001652	TCONS_00001768	0.31291	0.639041	1	2.03251	0.00294311	0.0364752	1.67131	0.0131574	0.136177	AT5G15870
XLOC_001653	TCONS_00001769	0.449502	0.600141	1	2.19866	0.00448249	0.0490801	1.70508	0.0193906	0.174023	AT5G15870
XLOC_001661	TCONS_00001779	-5.05564	0.0347826	1	1.39693	0.14853	0.441717	6.45755	0.000290613	0.0098259	UB-like protease 1A
XLOC_001669	TCONS_00001788	0			8.05849	5.90433e-08	4.89086e-06	8.44519	7.83154e-09	1.43554e-06
XLOC_001686	TCONS_00001805	0.69125	0.545468	1	3.39887	5.11316e-05	0.00156771	2.66897	0.000482035	0.0145887
XLOC_001691	TCONS_00001810	0.89184	0.197917	1	2.27357	0.00125898	0.0197894	1.33411	0.0482556	0.297716
XLOC_001702	TCONS_00001821	1.65914	0.0740011	1	4.72647	4.16767e-08	3.61669e-06	3.03035	4.70778e-05	0.00230602
XLOC_001703	TCONS_00001822	-8.07584	7.59584e-08	4.01392e-05	-7.68612	4.65727e-07	2.89545e-05	0
XLOC_001705	TCONS_00001824	1.79336	0.0837197	1	5.5649	1.3668e-09	1.87986e-07	3.74239	1.17705e-06	0.000110306	AT2G39030
XLOC_001739	TCONS_00001860	0.982555	0.271828	1	3.10115	0.000117477	0.00313968	2.07706	0.00460354	0.0689112	AT5G54140
XLOC_001740	TCONS_00001861	0.0344766	0.974025	1	2.06775	0.0037914	0.0439909	1.98626	0.00468528	0.0698479	AT5G54140
XLOC_001745	TCONS_00001867	0			7.49561	1.21973e-06	6.61056e-05	7.8817	2.22885e-07	2.58804e-05	pyrophosphorylase 1
XLOC_001745	TCONS_00001866	0			8.27369	1.63792e-08	1.64118e-06	8.66056	2.26493e-09	5.41077e-07	pyrophosphorylase 1
XLOC_001748	TCONS_00001871	0.816591	0.216442	1	2.08367	0.00222817	0.0300504	1.21866	0.0663719	0.355436	pectin methylesterase 3
XLOC_001796	TCONS_00001921	0.444632	0.524074	1	1.99201	0.00431219	0.047681	1.4997	0.0276425	0.216054	matrix metalloprotease domain-containing protein
XLOC_001798	TCONS_00001923	0.758233	0.28934	1	-2.85881	0.00171465	0.0249904	-3.67749	2.30064e-05	0.00126992
XLOC_001799	TCONS_00001924	0.45373	0.504762	1	-2.00746	0.00602352	0.0598819	-2.51155	0.000583465	0.016688
XLOC_001812	TCONS_00001938	1.87624	0.0138795	0.644382	7.55521	3.43528e-17	4.00663e-14	5.63574	2.48179e-12	1.39099e-09	putative epoxide hydrolase
XLOC_001817	TCONS_00001943	-0.124663	0.848891	1	-2.1325	0.00174703	0.0252553	-2.05637	0.00247362	0.0464521	CLOROPLASTOS ALTERADOS 1
XLOC_001818	TCONS_00001945	0			6.09703	0.000726851	0.0128628	6.48003	0.00021796	0.00793064	AT4G39220
XLOC_001823	TCONS_00001950	-1.13543	0.111235	1	-2.84836	0.000566218	0.0106763	-1.76787	0.029826	0.22526	zinc finger protein CONSTANS-LIKE 16
XLOC_001841	TCONS_00001971	1.67358	0.0668461	1	4.69097	8.39987e-08	6.53129e-06	2.98224	6.95804e-05	0.00321892	WRKY transcription factor 22
XLOC_001842	TCONS_00001972	0.432223	0.609666	1	3.06682	9.4802e-05	0.00264452	2.59172	0.00049306	0.0148147
XLOC_001851	TCONS_00001982	-0.41307	0.560521	1	-2.94249	0.00025043	0.00575416	-2.58421	0.00122187	0.0282855	AT1G67750
XLOC_001865	TCONS_00001996	-1.58124	0.0380209	1	-3.631	0.000147215	0.00376535	-2.11672	0.0287437	0.220922
XLOC_001896	TCONS_00002027	0.962649	0.192169	1	2.56834	0.000545335	0.0104132	1.55964	0.0247739	0.20118	ARGONAUTE 5
XLOC_001897	TCONS_00002028	0.492333	0.595081	1	3.00084	0.000152742	0.00388964	2.466	0.000859702	0.0219876
XLOC_001907	TCONS_00002038	1.77312	0.028557	0.97238	3.94029	1.08168e-06	6.04205e-05	2.12527	0.00285853	0.0508332	AT4G19460
XLOC_001908	TCONS_00002039	1.41214	0.23879	1	4.38755	5.95245e-06	0.000250812	2.95267	0.000270961	0.00941258	AT4G19460
XLOC_001913	TCONS_00002044	0.321551	0.633221	1	-1.81854	0.00961842	0.0816222	-2.18956	0.00197997	0.0393604	AT1G73600
XLOC_001919	TCONS_00002050	0.854608	0.227827	1	2.31427	0.00117698	0.0187635	1.41255	0.0386404	0.262023
XLOC_001930	TCONS_00002062	0.983148	0.141082	1	-1.39749	0.0411472	0.209457	-2.42963	0.000531838	0.0155159
XLOC_001936	TCONS_00002068	1.2306	0.160738	1	2.88647	0.000344458	0.00725177	1.61414	0.0266555	0.211567	AT4G31980
XLOC_001955	TCONS_00002088	1.0954	0.285115	1	2.78794	0.00171465	0.0249904	1.65619	0.0305515	0.228197
XLOC_001956	TCONS_00002089	-0.456042	0.491836	1	-2.05588	0.00288622	0.0359359	-1.64875	0.0157354	0.152109	AT4G27360
XLOC_001960	TCONS_00002094	0.160501	0.87929	1	2.88319	0.000222988	0.00524769	2.67856	0.000334366	0.011074	RPM1-induced protein kinase
XLOC_001963	TCONS_00002098	-2.00857	0.00851169	0.476655	-3.71467	9.9074e-05	0.00271249	-1.77302	0.078524	0.39041
XLOC_001965	TCONS_00002100	-2.82288	0.000440346	0.0571137	-3.68115	6.23733e-05	0.00185202	-0.92123	0.394643	0.789885
XLOC_001966	TCONS_00002101	-2.17109	0.00694389	0.416118	-2.93282	0.00182225	0.0261739	-0.823742	0.479207	0.844539
XLOC_001967	TCONS_00002102	-2.84597	0.000711427	0.080324	-5.33304	5.14799e-06	0.000220096	-2.60367	0.0577711	0.328727
XLOC_001984	TCONS_00002119	0.399578	0.616425	1	2.74202	0.000273682	0.00614794	2.2969	0.00136337	0.0307787	GCN5-related N-acetyltransferase (GNAT) family protein
XLOC_001985	TCONS_00002121	0.62144	0.348045	1	3.09027	1.3291e-05	0.00050461	2.4205	0.000442944	0.0136899	alanine aminotransferase 2
XLOC_002006	TCONS_00002143	0			8.34509	1.06732e-08	1.13167e-06	5.81142	1.36688e-08	2.30275e-06
XLOC_002018	TCONS_00002155	0.493173	0.453079	1	-1.64	0.0149629	0.110453	-2.18179	0.00144652	0.031794	AT1G21500
XLOC_002042	TCONS_00002180	1.41343	0.109695	1	-2.59754	0.12496	0.40185	-4.11852	0.00141951	0.0313896	putative plastid-lipid-associated protein 7
XLOC_002049	TCONS_00002187	0			7.90238	1.28242e-07	9.34821e-06	8.28893	2.04348e-08	3.2368e-06	RING-H2 finger protein ATL40
XLOC_002089	TCONS_00002229	-0.414949	0.529194	1	-2.65462	0.000163044	0.00406674	-2.28863	0.000964504	0.0238629	ascorbate peroxidase 4
XLOC_002089	TCONS_00002231	-0.00429035	0.99606	1	-2.64402	0.000166952	0.00413593	-2.68866	0.000131865	0.00542827	ascorbate peroxidase 4
XLOC_002089	TCONS_00002230	-0.0506879	0.94285	1	-3.26725	2.39063e-05	0.000813371	-3.26881	1.93143e-05	0.0011018	ascorbate peroxidase 4
XLOC_002101	TCONS_00002245	-0.585863	0.412266	1	-2.39092	0.00263005	0.0336642	-1.85774	0.0158593	0.153047	OVULE ABORTION 1
XLOC_002168	TCONS_00002314	-1.89168	0.00826787	0.466597	-2.40347	0.00133329	0.0207613	-0.563066	0.477755	0.843788	serine hydroxymethyltransferase 4
XLOC_002169	TCONS_00002315	-1.06878	0.142228	1	-2.96379	0.000387624	0.00802724	-1.9507	0.0201164	0.17749	serine hydroxymethyltransferase 4
XLOC_002188	TCONS_00002335	-0.621385	0.374256	1	-3.05388	0.000305681	0.00661255	-2.48912	0.00296923	0.0518503
XLOC_002213	TCONS_00002361	0.643564	0.63922	1	3.29366	0.000165341	0.004103	2.61455	0.000868155	0.0220281	S-locus lectin protein kinase-like protein
XLOC_002227	TCONS_00002375	-0.950734	0.188974	1	-2.53687	0.00241472	0.0317477	-1.6408	0.0448413	0.284836	AT4G36250
XLOC_002228	TCONS_00002376	0			10.4343	1.80903e-14	8.94031e-12	7.36842	1.08559e-13	9.88736e-11	alpha-dioxygenase
XLOC_002228	TCONS_00002377	1.52123	0.180372	1	8.01267	1.73572e-16	1.40123e-13	6.46339	4.49737e-14	4.4805e-11	alpha-dioxygenase
XLOC_002230	TCONS_00002379	0.580009	0.410186	1	2.44559	0.000611345	0.0112963	1.81837	0.00840963	0.102103	AT1G21000
XLOC_002234	TCONS_00002383	-2.99051	0.12496	1	1.88817	0.0480368	0.231055	4.85069	2.82471e-05	0.00148872	protein kinase domain-containing protein
XLOC_002237	TCONS_00002387	1.69995	0.0163657	0.710992	2.07984	0.00376811	0.0437906	0.332725	0.621769	0.91464	AT5G64130
XLOC_002241	TCONS_00002393	1.17512	0.0946151	1	3.56779	1.59998e-06	8.25702e-05	2.34577	0.000761033	0.0200908	AAA-type ATPase family protein
XLOC_002242	TCONS_00002394	2.11461	0.00350766	0.263408	4.18679	6.34565e-08	5.22191e-06	2.02619	0.00322184	0.0549038
XLOC_002254	TCONS_00002406	-0.148965	0.833891	1	-3.07277	0.000198399	0.00479678	-2.97903	0.000187957	0.0070684	APETALA1
XLOC_002263	TCONS_00002415	-0.269041	0.727525	1	-2.49898	0.0032194	0.0389669	-2.28526	0.00563752	0.0792597	methylesterase PCR A
XLOC_002279	TCONS_00002432	0			5.8682	2.02888e-07	1.38544e-05	8.60521	2.97568e-09	6.62033e-07	lipid transfer protein 1
XLOC_002281	TCONS_00002434	7.29509	4.27844e-06	0.00118427	9.43529	1.24985e-11	2.91545e-09	2.48289	0.000649071	0.017948	AT1G10340
XLOC_002302	TCONS_00002457	0.860419	0.421156	1	4.59928	5.58788e-08	4.69543e-06	3.7006	1.51369e-06	0.000136583	long-chain acyl-CoA synthetase 8
XLOC_002303	TCONS_00002458	0.653433	0.432544	1	4.34203	1.26021e-07	9.32622e-06	3.64684	1.76692e-06	0.00015558	long-chain acyl-CoA synthetase 8
XLOC_002311	TCONS_00002466	1.97064	0.0380057	1	-2.13142	0.282609	0.61513	-4.20518	0.000921321	0.02297
XLOC_002322	TCONS_00002477	-0.347692	0.598186	1	-2.02509	0.00312333	0.0381206	-1.72618	0.0110165	0.121986	HOTHEAD
XLOC_002336	TCONS_00002493	0.774793	0.769726	1	3.53282	0.00141951	0.0216011	2.74629	0.00231637	0.0440329
XLOC_002347	TCONS_00002505	-0.782849	0.308333	1	-6.96522	1.79859e-05	0.000642687	-6.61563	9.63608e-05	0.00416682	NADH-dependent glutamate synthase 1
XLOC_002373	TCONS_00002538	0			6.07045	0.000726851	0.0128628	6.45335	0.000290613	0.0098259	AT1G67250
XLOC_002379	TCONS_00002544	-0.350716	0.607309	1	-2.12156	0.00317025	0.0384999	-1.82065	0.0105992	0.118859	auxin response factor 2
XLOC_002384	TCONS_00002549	-0.605733	0.3709	1	-2.22909	0.00205432	0.0284967	-1.67337	0.0188112	0.170159
XLOC_002389	TCONS_00002555	-1.86051	0.0323089	1	-6.51058	0.000164799	0.00409302	-5.08143	0.0219002	0.187586	AT1G49520
XLOC_002404	TCONS_00002573	-0.480505	0.550667	1	2.32948	0.00177017	0.0255391	2.76418	0.000223876	0.00811549
XLOC_002410	TCONS_00002580	1.54545	0.0303205	0.992342	2.50061	0.00064605	0.0117882	0.908639	0.178431	0.581621	AT4G35180
XLOC_002411	TCONS_00002581	1.79349	0.026091	0.923641	3.02035	0.000149877	0.00382003	1.18457	0.097079	0.434819	AT1G47670
XLOC_002415	TCONS_00002587	0			5.56326	0.00416566	0.0463951	5.94402	0.00199604	0.0393604	AT3G56190
XLOC_002424	TCONS_00002596	0.982083	0.19698	1	2.69167	0.000488963	0.00955576	1.6648	0.0182353	0.167058	AT5G47980
XLOC_002427	TCONS_00002599	0.113283	0.863555	1	-2.16663	0.00158556	0.0233847	-2.32859	0.00073902	0.0197061	A AT4G22890
XLOC_002429	TCONS_00002601	6.08489	0.000726851	0.080324	7.55824	8.75702e-07	5.02632e-05	1.81509	0.0182891	0.167058	AT1G04110
XLOC_002431	TCONS_00002603	-2.15755	0.00400799	0.292684	-3.85047	2.40774e-05	0.000818239	-1.75642	0.0880012	0.416363	AT1G63300
XLOC_002441	TCONS_00002614	4.50182	0.0942029	1	6.42215	0.00021796	0.00515014	2.2612	0.0135382	0.138348	Glutathione transferase L3
XLOC_002467	TCONS_00002640	-1.2689	0.0585154	1	-2.10587	0.00231009	0.0308415	-0.885835	0.188303	0.594465	AT3G30380
XLOC_002469	TCONS_00002642	-0.109814	0.868208	1	-2.62699	0.000177884	0.00435862	-2.56606	0.000243915	0.00864828	fatty acid desaturase 5
XLOC_002477	TCONS_00002651	0			5.72928	4.54007e-07	2.83467e-05	8.46619	7.07851e-09	1.30572e-06
XLOC_002490	TCONS_00002664	-0.463824	0.494156	1	-3.27068	1.974e-05	0.000691577	-2.85872	0.000155529	0.00618546	putative Rubisco activase 2
XLOC_002491	TCONS_00002666	0.128067	0.8672	1	-2.1989	0.00379591	0.0439909	-2.37891	0.00165095	0.034817	putative Rubisco activase 2
XLOC_002495	TCONS_00002671	0.219153	0.744217	1	-1.96777	0.00465961	0.050339	-2.23603	0.00137612	0.0309878	glucan endo-1,3-beta-glucosidase 14
XLOC_002496	TCONS_00002672	-0.888933	0.282111	1	-3.30483	0.00455058	0.049539	-2.49887	0.0381992	0.260364
XLOC_002500	TCONS_00002676	0.144275	0.826467	1	-1.92007	0.0047434	0.0507556	-2.11299	0.00200312	0.0394733	protein containing PDZ domain, a K-box domain, and a TPR region
XLOC_002528	TCONS_00002712	1.91983	0.372947	1	4.77223	2.69459e-05	0.000907262	2.86463	0.000879821	0.0222012	NADH dehydrogenase (ubiquinone) 1 alpha subcomplex 9
XLOC_002530	TCONS_00002715	0.239496	0.718909	1	-1.80079	0.00902764	0.078858	-2.0893	0.00258909	0.0478194	AT4G28660
XLOC_002539	TCONS_00002724	4.96433	2.17999e-08	1.29305e-05	6.50334	1.66846e-12	4.86489e-10	1.50643	0.0257865	0.206921	blue-copper-binding protein
XLOC_002567	TCONS_00002752	-1.52509	0.0358746	1	-2.71582	0.000740938	0.0130697	-1.24415	0.131019	0.501977
XLOC_002582	TCONS_00002768	0.421665	0.534715	1	-1.90162	0.00815601	0.0737383	-2.3731	0.000929228	0.0231473	AT1G70090
XLOC_002589	TCONS_00002777	-1.60421	0.0474936	1	-2.75509	0.00261227	0.0334954	-1.21066	0.241983	0.656056
XLOC_002599	TCONS_00002789	-1.43404	0.0366013	1	-3.27537	1.48651e-05	0.000549351	-1.89272	0.0103801	0.116942	major facilitator protein
XLOC_002600	TCONS_00002790	-1.59371	0.018828	0.771814	-3.51661	2.42256e-06	0.000115798	-1.973	0.00538278	0.0769026	major facilitator protein
XLOC_002616	TCONS_00002808	0.0587913	0.935487	1	-2.88822	0.000882874	0.0149706	-3.00453	0.000440346	0.0136385	syntaxin of plants 111
XLOC_002647	TCONS_00002842	-0.706278	0.308441	1	-2.15559	0.00427752	0.0474056	-1.50084	0.0507317	0.30625	Photosystem II 44 kDa reaction center protein
XLOC_002681	TCONS_00002878	0.19338	0.931075	1	-3.67093	0.00744743	0.0691141	-3.9779	0.00222798	0.0429461	AT2G31410
XLOC_002687	TCONS_00002884	-0.188865	0.802348	1	2.0658	0.0039221	0.0450593	2.20772	0.00183833	0.0375719	thylakoid processing peptide
XLOC_002713	TCONS_00002912	-1.44136	0.0994744	1	-4.30538	0.000621965	0.0114065	-2.9791	0.0536329	0.315401
XLOC_002713	TCONS_00002913	-0.0915165	0.922974	1	-2.96408	0.000488047	0.00955576	-2.92916	0.000421524	0.0131394	DARK INDUCIBLE 9
XLOC_002715	TCONS_00002915	-0.456286	0.494606	1	-2.54838	0.000498387	0.00968797	-2.14243	0.0029854	0.0520391	MATERNAL EFFECT EMBRYO ARREST 31
XLOC_002724	TCONS_00002924	5.03769	0.0219002	0.840258	10.9859	4.50697e-16	3.20522e-13	6.29229	6.80472e-13	4.21965e-10	AT3G02700
XLOC_002727	TCONS_00002927	1.04456	0.143864	1	3.47489	2.88415e-06	0.000134339	2.38353	0.000646982	0.0179242	AT5G24530
XLOC_002753	TCONS_00002953	0.690534	0.339362	1	2.37147	0.0011724	0.0187007	1.63439	0.0193388	0.17364
XLOC_002760	TCONS_00002961	-0.219605	0.745174	1	-2.21763	0.00201156	0.028131	-2.04781	0.00382605	0.0617101	Phototropic-responsive NPH3 family protein
XLOC_002760	TCONS_00002960	0.141924	0.94052	1	-6.2309	0.000530405	0.0101593	-6.80432	3.56805e-05	0.00183082	Phototropic-responsive NPH3 family protein
XLOC_002762	TCONS_00002963	2.46064	0.0381992	1	5.4683	6.98975e-08	5.5991e-06	2.99677	0.000134444	0.00548791
XLOC_002763	TCONS_00002964	0.235891	1	1	3.03847	0.000312634	0.00671759	2.76387	0.000421524	0.0131394	AT3G63010
XLOC_002764	TCONS_00002965	1.29134	0.0605181	1	3.90593	1.70483e-07	1.19782e-05	2.56715	0.000231404	0.00832624	protein kinase family protein
XLOC_002766	TCONS_00002970	0.780475	0.301006	1	2.57996	0.000562441	0.0106215	1.75356	0.0127474	0.132985	MURUS 4
XLOC_002769	TCONS_00002973	0			2.77214	0.00728936	0.0681883	6.88936	3.56805e-05	0.00183082
XLOC_002781	TCONS_00002985	0.211837	0.747538	1	-2.26366	0.0010305	0.016805	-2.52424	0.000283801	0.00975399	AT2G04780
XLOC_002783	TCONS_00002987	0.0200374	1	1	2.04321	0.00415543	0.0463951	1.97588	0.00447759	0.0678624	AT1G55265
XLOC_002794	TCONS_00003000	-0.327632	0.627362	1	-2.18986	0.00202153	0.0282298	-1.91177	0.00670494	0.0885034	beta-galactosidase 3
XLOC_002795	TCONS_00003003	0			7.85863	1.6842e-07	1.18618e-05	8.24513	2.56226e-08	3.99343e-06	AT2G44200
XLOC_002798	TCONS_00003006	1.34987	0.0600864	1	2.06772	0.00440476	0.0485067	0.671102	0.325022	0.736092	beta-1,4-N-acetylglucosaminyltransferase like protein
XLOC_002801	TCONS_00003009	3.04611	0.000698785	0.080324	3.82984	1.97128e-05	0.000691577	0.750339	0.301579	0.718474
XLOC_002823	TCONS_00003033	0.328593	0.648102	1	3.12205	1.83019e-05	0.000652381	2.74617	0.000108423	0.0045797
XLOC_002824	TCONS_00003034	0.743435	0.309795	1	6.12895	2.37106e-13	9.34262e-11	5.33991	1.94777e-11	9.0824e-09
XLOC_002842	TCONS_00003053	-0.160792	0.80929	1	-2.07406	0.00302768	0.0372651	-1.96241	0.00469342	0.0698619	Photosynthetic NDH subcomplex B 3
XLOC_002844	TCONS_00003055	-0.252298	0.701101	1	3.43434	1.73049e-06	8.71462e-05	3.63819	5.13539e-07	5.30748e-05
XLOC_002850	TCONS_00003061	0			4.27397	0.000621965	0.0114065	4.08808	0.000157376	0.00623554
XLOC_002851	TCONS_00003063	0			7.39843	2.04881e-06	9.93997e-05	7.78439	3.44558e-07	3.7611e-05	alpha/beta-hydrolase domain-containing protein
XLOC_002853	TCONS_00003065	1.10707	0.194613	1	3.18988	6.65778e-05	0.00195891	2.04073	0.00514718	0.0744489
XLOC_002866	TCONS_00003082	-0.77325	0.286855	1	-2.86593	0.000605395	0.0112434	-2.14833	0.0090523	0.107291
XLOC_002874	TCONS_00003090	0.582763	0.410106	1	-1.93139	0.0108456	0.0888554	-2.56575	0.000812926	0.0211165	AT2G41940
XLOC_002892	TCONS_00003109	-0.830748	0.21223	1	-2.07425	0.0027278	0.0346869	-1.2924	0.0565876	0.32568	AT5G62580
XLOC_002906	TCONS_00003124	4.7267	0.0565217	1	7.26045	4.27844e-06	0.000186974	2.87609	0.00100214	0.0243778	S-domain-2 5
XLOC_002907	TCONS_00003125	1.73847	0.251568	1	5.35312	1.38992e-07	1.00814e-05	3.60414	1.01786e-05	0.000662177	calmodulin-like 41
XLOC_002936	TCONS_00003155	1.53174	0.0335081	1	2.52345	0.00053266	0.0101845	0.944965	0.163743	0.557843	WRKY DNA-binding protein 31
XLOC_002939	TCONS_00003158	1.91139	0.0129255	0.623608	4.11009	2.06886e-07	1.40943e-05	2.15436	0.00197936	0.0393604	AT5G04500
XLOC_002940	TCONS_00003159	0.818141	0.234121	1	2.05692	0.0033568	0.0401138	1.19114	0.0788612	0.391552	AT5G04500
XLOC_002944	TCONS_00003163	1.18563	0.142605	1	2.81085	0.000311618	0.00671556	1.58167	0.0263779	0.209878	AT5G12200
XLOC_002945	TCONS_00003164	0.68881	0.302386	1	2.20481	0.00136465	0.0211426	1.46778	0.0286962	0.22091	AT5G12200
XLOC_002959	TCONS_00003180	0.322884	0.633364	1	-9.16002	7.14954e-11	1.44768e-08	-9.91873	6.77317e-12	3.23613e-09	AT2G27680
XLOC_002962	TCONS_00003184	1.88047	0.0269842	0.946042	3.57655	1.21954e-05	0.000466047	1.6553	0.0195221	0.174853
XLOC_002975	TCONS_00003198	0			5.40504	2.46727e-06	0.000116597	5.33159	4.03028e-07	4.22527e-05	AT2G39200
XLOC_002976	TCONS_00003199	0			7.70048	4.00132e-07	2.53631e-05	5.16622	5.78624e-07	5.77534e-05	AT1G11310
XLOC_002993	TCONS_00003217	-0.917966	0.438083	1	2.89279	0.000575736	0.0108235	3.77298	1.47086e-05	0.000887542	AT2G03530
XLOC_002994	TCONS_00003218	1.13591	0.104626	1	4.43214	7.85478e-09	8.76111e-07	3.2493	6.11753e-06	0.000424513	AT2G03590
XLOC_003002	TCONS_00003226	-0.970781	0.158372	1	-2.35815	0.00128127	0.020052	-1.43776	0.0466016	0.290988	Kirola
XLOC_003006	TCONS_00003231	-0.890624	0.179502	1	-2.14182	0.00191179	0.0270996	-1.30001	0.0539442	0.31653	Aminomethyltransferase, mitochondrial
XLOC_003006	TCONS_00003230	0.0936911	0.886849	1	-2.08654	0.00226388	0.0304571	-2.22886	0.00115717	0.0271763	Aminomethyltransferase, mitochondrial
XLOC_003008	TCONS_00003233	0.0757677	0.912476	1	-2.04667	0.00350096	0.0414963	-2.17175	0.0019021	0.0384266	Aminomethyltransferase, mitochondrial
XLOC_003013	TCONS_00003238	2.51442	0.00398913	0.29204	3.64732	1.92961e-05	0.000682568	1.09528	0.122361	0.488866	AT1G73805
XLOC_003022	TCONS_00003247	-8.65902	2.4786e-09	2.18297e-06	-8.26874	1.63792e-08	1.64118e-06	0
XLOC_003029	TCONS_00003254	0.225265	1	1	4.02193	0.000160239	0.00400364	3.78688	9.86135e-05	0.00423907
XLOC_003035	TCONS_00003260	0.574431	0.43206	1	-2.51116	0.00463965	0.0502164	-3.14356	0.000274907	0.00951562	putative methyltransferase PMT20
XLOC_003040	TCONS_00003266	3.24052	8.97427e-06	0.00226807	3.39143	3.89481e-06	0.000173647	0.103651	0.876658	0.988512	peroxidase 71
XLOC_003040	TCONS_00003267	6.51334	0.000164799	0.0261733	5.89123	0.00140897	0.0215609	-0.284476	0.795106	0.971076	peroxidase 71
XLOC_003042	TCONS_00003269	3.00929	0.00248498	0.203446	3.07521	0.00171843	0.0249904	0.0387279	1	1	peroxidase 62
XLOC_003043	TCONS_00003270	0.411481	0.529812	1	-2.2113	0.00121301	0.0192223	-2.67132	0.000121916	0.00507607	light harvesting complex photosystem II subunit 6
XLOC_003083	TCONS_00003311	0.156408	0.831666	1	-2.08569	0.00476239	0.050781	-2.29297	0.00180772	0.0373129
XLOC_003092	TCONS_00003321	-1.28454	0.084547	1	-2.71011	0.00237875	0.0314413	-1.48383	0.109695	0.46173	AT2G29630
XLOC_003105	TCONS_00003334	3.42519	6.17397e-05	0.0115768	5.16241	2.74626e-09	3.48154e-07	1.70009	0.013808	0.14027	protein kinase-like protein
XLOC_003107	TCONS_00003336	1.29283	0.228158	1	3.46718	0.000222231	0.00523409	2.14473	0.00679774	0.0890828
XLOC_003123	TCONS_00003354	-0.28859	0.866239	1	3.3669	6.04527e-05	0.00180603	3.61743	1.02143e-05	0.000663022	short-chain dehydrogenase/reductase 2
XLOC_003134	TCONS_00003365	0.216231	0.742295	1	-2.88562	4.54545e-05	0.00141598	-3.15072	1.02881e-05	0.000666327
XLOC_003136	TCONS_00003368	-0.120788	0.914639	1	-3.23659	0.00171843	0.0249904	-3.18813	0.00117645	0.0274081	protein kinase-like protein
XLOC_003139	TCONS_00003371	-0.0597822	1	1	-6.44422	0.00021796	0.00515014	-6.81656	3.56805e-05	0.00183082	AT1G56080
XLOC_003140	TCONS_00003372	0.427382	0.763627	1	2.8353	0.000994699	0.0164792	2.37025	0.00246943	0.04642
XLOC_003161	TCONS_00003394	0			8.16048	3.22964e-08	2.8623e-06	8.54726	4.33351e-09	8.6507e-07
XLOC_003169	TCONS_00003405	1.09031	0.145136	1	2.17934	0.00345621	0.0411331	1.04297	0.134004	0.508865	protease inhibitor/seed storage/lipid transfer protein (LTP)
XLOC_003199	TCONS_00003436	1.08519	0.109286	1	2.90592	4.26343e-05	0.00134538	1.7727	0.00877985	0.105081	mitogen-activated protein kinase kinase kinase 5
XLOC_003217	TCONS_00003454	-0.262368	0.734862	1	-7.85603	1.6842e-07	1.18618e-05	-8.02848	7.59584e-08	1.05924e-05	CLP protease proteolytic subunit 2
XLOC_003245	TCONS_00003486	0.683498	0.327558	1	2.31495	0.0011873	0.0189176	1.58409	0.0208134	0.181131	Arabidopsis toxicos en levadura 9
XLOC_003258	TCONS_00003499	-0.671446	0.339979	1	-4.10026	3.89279e-06	0.000173647	-3.49036	6.04527e-05	0.00284636	methyltransferase
XLOC_003259	TCONS_00003500	0.250419	0.723697	1	-1.99903	0.00649161	0.0628801	-2.30005	0.00171325	0.0359745	methyltransferase
XLOC_003267	TCONS_00003509	-1.78779	0.0399547	1	-3.55371	0.00141951	0.0216011	-1.84911	0.189984	0.596797
XLOC_003273	TCONS_00003515	0			8.18004	2.87473e-08	2.61942e-06	6.46728	3.93956e-09	8.20132e-07	AT4G11650
XLOC_003292	TCONS_00003537	0.383971	0.57802	1	-2.41927	0.00143742	0.0217727	-2.85518	0.000192555	0.00715817	26S proteasome regulatory subunit S2 1B
XLOC_003305	TCONS_00003550	6.6399	9.63608e-05	0.0164743	7.82994	1.93558e-07	1.33107e-05	1.53188	0.0376599	0.258563	chitin elicitor receptor kinase 1
XLOC_003312	TCONS_00003558	-3.78672	9.50166e-05	0.0164743	-0.444592	0.634719	0.878032	3.29629	0.000608346	0.0171141	40S ribosomal protein S4-3
XLOC_003314	TCONS_00003560	-0.328203	0.695557	1	-3.11943	0.00138806	0.0213804	-2.85767	0.00212562	0.0413939	AT2G34640
XLOC_003316	TCONS_00003562	-0.751719	0.307019	1	-2.64606	0.00247032	0.0322296	-1.95145	0.0202064	0.177706	auxin response factor 9
XLOC_003336	TCONS_00003582	5.60794	0.00416566	0.298204	10.8306	1.28851e-15	8.34895e-13	5.56626	3.06642e-11	1.29523e-08	AT4G33720
XLOC_003343	TCONS_00003589	2.64485	0.00219265	0.185253	4.56641	1.79641e-07	1.25611e-05	1.88617	0.00806648	0.0989468
XLOC_003351	TCONS_00003597	2.19583	0.0102492	0.5348	5.21011	1.36558e-09	1.87986e-07	2.97591	4.37933e-05	0.00218929	AT3G25070
XLOC_003353	TCONS_00003599	5.03769	0.0219002	0.840258	7.90238	1.28242e-07	9.34821e-06	3.20751	0.000175558	0.00670566
XLOC_003371	TCONS_00003619	1.22348	0.0785126	1	2.20585	0.0018721	0.0266977	0.934936	0.1641	0.558402	AT5G07360
XLOC_003392	TCONS_00003641	-0.893968	0.182072	1	-3.01216	3.67363e-05	0.00119018	-2.16808	0.00223696	0.0430623	L-O-methylthreonine resistant 1
XLOC_003401	TCONS_00003650	0.665765	0.450687	1	2.45588	0.00194801	0.0274661	1.7472	0.0194266	0.174212	AT1G56070
XLOC_003402	TCONS_00003651	1.06841	0.14298	1	2.28593	0.00173895	0.0252009	1.17113	0.0899989	0.419414
XLOC_003403	TCONS_00003652	1.73457	0.0266731	0.94131	3.00308	0.000117108	0.00313557	1.22499	0.0809871	0.398878
XLOC_003404	TCONS_00003653	1.52869	0.0227017	0.851357	3.73374	3.05725e-07	1.98981e-05	2.15666	0.00155793	0.0332644	milar to PHZF, catalyzing the hydroxylation of phenazine-1-ca
XLOC_003405	TCONS_00003654	2.01264	0.00646194	0.394558	3.2286	1.93143e-05	0.000682568	1.17043	0.083741	0.405555
XLOC_003406	TCONS_00003655	0.656038	0.330792	1	2.06581	0.00285785	0.0357778	1.3618	0.0430334	0.279023	heat stable protein 1
XLOC_003415	TCONS_00003665	-0.03085	0.962391	1	-2.03348	0.00272725	0.0346869	-2.05114	0.00251752	0.0469739	photosystem II subunit Q-2
XLOC_003483	TCONS_00003738	1.65698	0.282609	1	11.5118	1.38724e-23	5.77846e-20	9.87739	1.08959e-22	1.5878e-18	kunitz type trypsin and protease inhibitor domain-containing
XLOC_003488	TCONS_00003744	-0.444077	0.556146	1	-2.49872	0.00401293	0.0455288	-2.11076	0.0145875	0.144659	NAD(P)-binding Rossmann-fold-containing protein
XLOC_003508	TCONS_00003764	0.756623	0.389778	1	2.21463	0.00454532	0.049539	1.41416	0.0514188	0.308545	AT4G24290
XLOC_003513	TCONS_00003769	-0.253536	0.715816	1	-2.90815	0.000120908	0.00321958	-2.70645	0.000328839	0.0109033	CHLORINA 1
XLOC_003554	TCONS_00003812	2.29054	0.0293231	0.982983	4.1215	2.19975e-05	0.000757263	1.80752	0.0158593	0.153047
XLOC_003562	TCONS_00003820	0.791462	0.25355	1	-2.20966	0.00582818	0.0585474	-3.05403	8.30551e-05	0.0037298
XLOC_003574	TCONS_00003834	0.329346	0.623121	1	7.15513	6.04154e-17	5.68256e-14	6.77777	7.10018e-16	1.14964e-12	catalase 2
XLOC_003578	TCONS_00003838	1.19261	0.141526	1	2.18439	0.00442483	0.0487048	0.947291	0.18816	0.594222	putative serine/threonine protein kinase
XLOC_003589	TCONS_00003850	0.0210195	0.975347	1	-2.05769	0.00262825	0.0336642	-2.12738	0.00189923	0.0384129	alpha-dioxygenase
XLOC_003589	TCONS_00003849	0.391416	0.554149	1	-1.78081	0.00964106	0.0816954	-2.22121	0.00139385	0.0312251	alpha-dioxygenase
XLOC_003590	TCONS_00003851	0.606086	0.49314	1	-3.30634	0.00753089	0.0696213	-4.0001	0.000343491	0.0112484	alpha-dioxygenase
XLOC_003591	TCONS_00003852	-0.318188	1	1	7.18411	1.84929e-13	7.38653e-11	7.48287	1.77091e-14	2.15055e-11	peroxidase 52
XLOC_003593	TCONS_00003854	0.525676	0.424717	1	-1.54532	0.0221494	0.141816	-2.11966	0.00196726	0.0392174	AT2G27310
XLOC_003602	TCONS_00003864	0			7.75366	2.97358e-07	1.94403e-05	5.21946	4.03028e-07	4.22527e-05
XLOC_003613	TCONS_00003879	0.260993	0.705649	1	2.15705	0.00188866	0.026837	1.84812	0.00676609	0.0888278	aspartate aminotransferase 3
XLOC_003614	TCONS_00003880	0.359516	0.602442	1	2.45153	0.000477213	0.00939539	2.04414	0.00291683	0.0514595	aspartate aminotransferase 3
XLOC_003624	TCONS_00003891	-0.335426	0.627161	1	-2.39096	0.00247791	0.0322693	-2.108	0.00645369	0.0861586
XLOC_003633	TCONS_00003900	1.64341	0.0149809	0.670888	4.87904	2.38896e-10	4.1711e-08	3.1874	7.22945e-06	0.000492295
XLOC_003643	TCONS_00003910	8.32332	3.49419e-14	1.45079e-10	2.66086	0.084472	0.321839	-5.65267	9.36861e-11	3.4131e-08
XLOC_003646	TCONS_00003913	2.69989	0.0013699	0.132275	3.16773	0.000175558	0.00431249	0.428634	0.546776	0.881573	survival of motor neuron-related-splicing factor 30
XLOC_003655	TCONS_00003923	-0.127731	0.846311	1	-2.07627	0.00241159	0.0317459	-1.99721	0.00342285	0.0571357	haloacid dehalogenase-like hydrolase domain-containing prote
XLOC_003674	TCONS_00003942	-0.425397	0.55365	1	-3.22108	0.000138326	0.00357562	-2.85247	0.00062591	0.0174213	AT3G53950
XLOC_003695	TCONS_00003964	0			9.6539	3.10652e-12	8.46542e-10	10.0414	3.19841e-13	2.2736e-10	Basic endochitinase A
XLOC_003699	TCONS_00003968	0.745242	0.373174	1	-3.46802	0.0141459	0.106533	-4.32613	0.000608346	0.0171141	AT4G05090
XLOC_003721	TCONS_00003993	1.12847	0.0992099	1	2.23718	0.00138112	0.0213185	1.06094	0.113158	0.469934	AT1G53580
XLOC_003722	TCONS_00003994	0.394225	0.587042	1	2.17237	0.00238191	0.0314689	1.73085	0.0123376	0.130756
XLOC_003734	TCONS_00004008	0.865919	0.200766	1	5.13128	5.65225e-11	1.16062e-08	4.21754	1.6388e-08	2.68331e-06	AT3G12500
XLOC_003754	TCONS_00004028	2.38848	0.000719086	0.080324	2.9987	3.13542e-05	0.00104126	0.562622	0.395501	0.789932	AT3G25160
XLOC_003787	TCONS_00004062	1.23442	0.0631571	1	1.95318	0.00394455	0.0451926	0.670305	0.307571	0.723776	AT1G21750
XLOC_003790	TCONS_00004065	2.51217	0.0120652	0.596366	4.50682	9.87131e-07	5.61068e-05	1.96547	0.00771403	0.0964089	TMV resistance protein N
XLOC_003801	TCONS_00004077	0.56375	0.456779	1	2.23461	0.0024608	0.0321614	1.62458	0.0208081	0.181131	sugar transporter ERD6-like 5
XLOC_003809	TCONS_00004086	0.20364	0.755669	1	-2.02343	0.0028806	0.0359359	-2.27561	0.000891098	0.0223888	light-harvesting chlorophyll B-binding protein 3
XLOC_003809	TCONS_00004087	-0.898352	0.173962	1	-4.31003	1.32866e-08	1.38361e-06	-3.46103	2.0709e-06	0.000177519	light-harvesting chlorophyll B-binding protein 3
XLOC_003823	TCONS_00004101	0.95001	0.161397	1	2.03096	0.00327121	0.0394793	1.03292	0.121022	0.486258	AT3G26910
XLOC_003848	TCONS_00004126	2.14428	0.083497	1	3.81986	0.000408153	0.00831071	1.66307	0.0351931	0.248294
XLOC_003849	TCONS_00004127	1.52145	0.0265049	0.937152	2.70605	0.000139306	0.00359459	1.13678	0.0886928	0.418305	AT4G33565
XLOC_003850	TCONS_00004128	1.69376	0.0206529	0.814459	2.81821	0.000153211	0.00389154	1.07833	0.112474	0.468611
XLOC_003864	TCONS_00004142	1.32697	0.0588113	1	3.09723	2.30851e-05	0.000788192	1.72332	0.0114968	0.124777
XLOC_003876	TCONS_00004154	-2.23728	0.00873384	0.483506	-7.25417	4.27844e-06	0.000186974	-5.45007	0.00614931	0.0834603
XLOC_003877	TCONS_00004155	-2.53043	0.00728936	0.427996	-6.22459	0.000530405	0.0101593	-4.12342	0.161491	0.555225
XLOC_003878	TCONS_00004156	-2.54845	0.000702647	0.080324	-2.17149	0.00400799	0.0455259	0.3258	0.752733	0.9618
XLOC_003879	TCONS_00004157	-0.632598	0.423254	1	-3.11943	0.00138806	0.0213804	-2.55321	0.00666491	0.0880547	AT5G51750
XLOC_003886	TCONS_00004165	0.442254	0.527062	1	-1.78827	0.0148112	0.109583	-2.281	0.00183821	0.0375719
XLOC_003894	TCONS_00004174	0			7.88628	1.46828e-07	1.05709e-05	4.48126	3.45984e-06	0.000267472	lipid phosphate phosphatase 3
XLOC_003899	TCONS_00004180	0.211991	0.749517	1	-2.34088	0.000815165	0.0140393	-2.60189	0.000218929	0.00795598	fructose-bisphosphate aldolase, class I
XLOC_003918	TCONS_00004199	3.95939	6.21172e-07	0.000257911	0.447445	0.63737	0.879362	-3.55901	3.13992e-06	0.000246003	AT5G64940
XLOC_003924	TCONS_00004206	1.92605	0.00803273	0.46048	3.54427	2.69523e-06	0.000126267	1.57202	0.0207805	0.180981	E3 ubiquitin-protein ligase RING1-like protein
XLOC_003930	TCONS_00004213	-0.647809	0.438759	1	-3.56418	0.00141951	0.0216011	-2.99927	0.00728936	0.0928939	AT1G76020
XLOC_003934	TCONS_00004217	1.12089	0.107809	1	-1.15883	0.123485	0.399045	-2.3298	0.00162925	0.0345592	cyclin p3;2
XLOC_003939	TCONS_00004222	-2.07125	0.0275183	0.954407	-6.57402	0.000125561	0.0032983	-4.93415	0.0347826	0.246946	AT1G07900
XLOC_003945	TCONS_00004228	-1.69809	0.0224182	0.847284	-2.62398	0.00191669	0.0271296	-0.981075	0.293949	0.709376
XLOC_003946	TCONS_00004229	-1.00098	0.138301	1	-2.18586	0.00224899	0.0303031	-1.23443	0.0761764	0.384244
XLOC_003973	TCONS_00004258	-0.809429	0.231358	1	-2.65235	0.000343396	0.00724187	-1.89368	0.00915018	0.108187	palmitoyl protein thioesterase family protein
XLOC_003978	TCONS_00004263	3.1171	0.00100214	0.102274	4.41869	1.63754e-06	8.40623e-05	1.27224	0.0769703	0.386177
XLOC_003993	TCONS_00004279	0.786695	0.325858	1	3.12329	7.04566e-05	0.00205232	2.29365	0.00161675	0.0343441	FUDR RESISTANT 1
XLOC_003994	TCONS_00004280	2.46064	0.0381992	1	4.55237	1.12192e-05	0.000436756	2.0801	0.00851169	0.102892	FUDR RESISTANT 1
XLOC_003999	TCONS_00004285	2.14428	0.083497	1	3.24044	0.00356754	0.0420123	1.08235	0.232558	0.644934
XLOC_004018	TCONS_00004305	1.49735	0.0780562	1	-3.23184	0.0279694	0.165054	-4.84104	5.77951e-05	0.00274587
XLOC_004021	TCONS_00004308	-0.519082	0.55548	1	-6.57402	0.000125561	0.0032983	-6.4873	0.000164799	0.00644707	AT1G73360
XLOC_004043	TCONS_00004330	-0.385436	0.558023	1	-2.37485	0.000606405	0.011248	-2.03818	0.00293264	0.0515511	AT4G38770
XLOC_004070	TCONS_00004358	0.815561	0.225062	1	-1.87061	0.00941566	0.0805052	-2.73614	0.000169458	0.00657032	glycosyl hydrolase 9B8
XLOC_004077	TCONS_00004365	0.763569	0.267789	1	2.44623	0.000517028	0.00999039	1.63499	0.0159897	0.154107	WRKY DNA-binding protein 7
XLOC_004085	TCONS_00004373	-2.27034	0.0182584	0.75391	-5.9654	0.00140897	0.0215609	-4.12342	0.161491	0.555225
XLOC_004127	TCONS_00004417	-2.24598	0.00199453	0.171636	-2.64173	0.000436136	0.00875182	-0.447	0.581299	0.898947	AT5G28640
XLOC_004141	TCONS_00004432	0.0374168	0.954575	1	-2.31355	0.000745943	0.0131183	-2.39952	0.000488879	0.0147346	chlorophyll A/B binding protein 1
XLOC_004146	TCONS_00004437	0.436619	0.504917	1	-1.8881	0.0051886	0.0541092	-2.37324	0.000550752	0.0159559	chlorophyll A/B binding protein 1
XLOC_004147	TCONS_00004438	-0.116394	0.858824	1	-2.20732	0.00123288	0.019463	-2.13946	0.00169206	0.0356581	chlorophyll A/B binding protein 1
XLOC_004149	TCONS_00004442	0.104056	0.873744	1	-1.89493	0.0050678	0.0531344	-2.04752	0.00258036	0.0477187	fructose-bisphosphate aldolase 2
XLOC_004153	TCONS_00004446	-2.30918	0.00213241	0.181217	-2.46465	0.00205986	0.0285476	-0.208139	0.859853	0.985202	TRF-like 9
XLOC_004165	TCONS_00004459	2.53483	0.000593508	0.0721745	4.07857	1.33988e-07	9.74269e-06	1.49789	0.0267146	0.211784
XLOC_004180	TCONS_00004475	-0.0764229	1	1	3.26938	2.9891e-05	0.00100065	3.30281	1.95193e-05	0.00110895
XLOC_004197	TCONS_00004493	0.273545	0.76926	1	2.97847	9.59306e-05	0.00266646	2.65986	0.000259527	0.00909318
XLOC_004199	TCONS_00004495	-1.03565	0.12318	1	-2.16687	0.00204829	0.0284672	-1.18049	0.0876298	0.415415	histone H1.1
XLOC_004221	TCONS_00004521	-0.130531	0.845141	1	-2.06926	0.00271497	0.0345842	-1.9876	0.00385349	0.0619129	cytochrome P450, family 77, subfamily B, polypeptide 1
XLOC_004226	TCONS_00004527	-0.50324	0.465806	1	-2.21071	0.0037054	0.043165	-1.75877	0.017398	0.162833	histidine triad nucleotide-binding 3
XLOC_004241	TCONS_00004542	-1.27827	0.117629	1	-2.85019	0.00396476	0.045211	-1.63749	0.119582	0.483031	AT4G03420
XLOC_004248	TCONS_00004549	-0.560546	0.436716	1	-3.48929	0.000157637	0.00396239	-2.9922	0.0011219	0.0265835	NOD26-like intrinsic protein 4;2
XLOC_004268	TCONS_00004569	0.918398	0.211422	1	2.20414	0.00288565	0.0359359	1.23956	0.0752663	0.381502	AT1G21410
XLOC_004280	TCONS_00004582	1.12947	0.198245	1	3.7725	3.38786e-06	0.000153868	2.60178	0.000369742	0.0119469	AT1G29290
XLOC_004281	TCONS_00004583	0.763176	0.264564	1	2.67868	0.000158811	0.00398161	1.86782	0.00621081	0.0839583	AT3G25290
XLOC_004283	TCONS_00004585	2.09415	0.00255489	0.207998	4.46517	4.33416e-09	5.15819e-07	2.3232	0.000729377	0.0195289	8_ARATH RecName: Full=G-type lectin S-receptor-like serine/th
XLOC_004287	TCONS_00004589	0.326424	0.710452	1	2.60571	0.000568949	0.0107167	2.23382	0.00192483	0.0386814	ubiquitin-specific protease 14
XLOC_004288	TCONS_00004590	0.474579	0.568539	1	2.44082	0.00142796	0.0216631	1.92206	0.00887558	0.105929	ubiquitin-specific protease 14
XLOC_004289	TCONS_00004591	1.46071	0.0417637	1	2.39674	0.000924484	0.0155548	0.889164	0.190404	0.597209	membrane-associated mannitol-induced
XLOC_004292	TCONS_00004595	-1.24709	0.109441	1	-2.77344	0.00341955	0.0407467	-1.5885	0.124578	0.493185
XLOC_004319	TCONS_00004622	0.858885	0.206239	1	2.4363	0.000492761	0.00960754	1.5294	0.0233351	0.194315
XLOC_004327	TCONS_00004632	-0.328485	0.804303	1	-5.58663	0.00416566	0.0463951	-5.68658	0.00286389	0.0508332
XLOC_004328	TCONS_00004633	-0.567488	0.399148	1	-2.4614	0.000630343	0.0115305	-1.94373	0.00621811	0.084018	AT5G48830
XLOC_004335	TCONS_00004641	0.484125	0.462132	1	-1.53711	0.0225543	0.143527	-2.06989	0.00248579	0.0465308	delta tonoplast integral protein
XLOC_004348	TCONS_00004655	-0.993051	0.143728	1	1.65869	0.0145429	0.108119	2.60354	0.000202552	0.00747261	Calcium-transporting ATPase, endoplasmic reticulum-type
XLOC_004373	TCONS_00004682	0			11.2926	5.68118e-17	5.68256e-14	9.58088	5.28218e-18	1.53949e-14	Proteinase inhibitor PSI-1.2
XLOC_004376	TCONS_00004685	7.71148	3.81109e-06	0.00109669	0			-7.75636	3.44558e-07	3.7611e-05	endomembrane protein 70-like protein
XLOC_004389	TCONS_00004699	-0.178942	0.78582	1	-2.26734	0.00101875	0.0166506	-2.13712	0.00183531	0.0375632	protochlorophyllide oxidoreductase A
XLOC_004409	TCONS_00004721	0.82412	0.215804	1	-2.82703	9.26668e-05	0.00259307	-3.70091	6.73168e-07	6.60588e-05	FIMBRIN5
XLOC_004423	TCONS_00004736	-1.14838	0.124658	1	-2.72328	0.00147798	0.0222367	-1.63109	0.0628452	0.344647
XLOC_004440	TCONS_00004754	1.00039	0.137861	1	1.98776	0.00396446	0.045211	0.939357	0.158778	0.551317
XLOC_004452	TCONS_00004767	0.0455821	1	1	-5.70244	0.00286389	0.0357778	-6.17727	0.000530405	0.0155159	4-hydroxy-3-methylbut-2-enyl diphosphate synthase
XLOC_004463	TCONS_00004779	1.26669	0.0568745	1	-0.805541	0.223486	0.547414	-2.12078	0.00189066	0.0383193
XLOC_004482	TCONS_00004800	0.0206119	0.983568	1	-2.38226	0.00119086	0.0189536	-2.45351	0.00088379	0.0222436	oxidoreductase, 2OG-Fe(II) oxygenase family protein
XLOC_004500	TCONS_00004820	1.17857	0.122678	1	2.72209	0.000456098	0.00906537	1.49891	0.0331847	0.240769
XLOC_004513	TCONS_00004834	1.41776	0.0439323	1	2.51944	0.000493433	0.00960754	1.05474	0.118138	0.480547	phosphofructokinase 3
XLOC_004520	TCONS_00004841	0.991048	0.150598	1	2.42528	0.000589792	0.0110238	1.38648	0.0397253	0.265647
XLOC_004526	TCONS_00004847	1.86909	0.372947	1	4.38392	0.000385253	0.0079838	2.53388	0.0047504	0.0703508
XLOC_004528	TCONS_00004849	0.643564	0.63922	1	2.61904	0.00349079	0.0413944	1.93912	0.0145875	0.144659	AT4G39220
XLOC_004530	TCONS_00004851	-1.04038	0.210511	1	1.29705	0.0903925	0.334773	2.29139	0.00265988	0.0486973
XLOC_004535	TCONS_00004857	-2.05148	0.00620948	0.381272	0.828931	0.238467	0.56515	2.83292	0.00016767	0.00654183	translocase of the outer mitochondrial membrane 40
XLOC_004535	TCONS_00004858	3.34078	0.000320045	0.0438764	-0.837191	0.521739	0.81483	-4.24002	2.61012e-05	0.00140354	translocase of the outer mitochondrial membrane 40
XLOC_004580	TCONS_00004904	2.36141	0.0199098	0.8012	3.17608	0.000851461	0.0145955	0.78423	0.311546	0.727536
XLOC_004591	TCONS_00004917	0.792187	0.63315	1	6.0797	2.45457e-10	4.26013e-08	5.26615	1.42154e-09	3.66644e-07	Quinone reductase family protein
XLOC_004608	TCONS_00004934	0			6.23284	0.000390825	0.00803884	3.17568	0.00281198	0.0505897	AT5G14860
XLOC_004612	TCONS_00004938	0			5.27616	2.19039e-07	1.48185e-05	5.94387	6.07585e-09	1.13513e-06	AT4G12070
XLOC_004613	TCONS_00004939	0.526037	1	1	5.50923	5.46493e-08	4.60539e-06	4.97426	2.88696e-08	4.47556e-06	AT4G12070
XLOC_004617	TCONS_00004944	0.583421	0.391546	1	2.31074	0.000916844	0.0154886	1.67938	0.0131752	0.136209	HYDROXYMETHYLGLUTARYL-COA SYNTHASE
XLOC_004624	TCONS_00004953	1.57993	0.0770135	1	5.03299	4.15678e-09	4.96735e-07	3.41477	4.8673e-06	0.000349403	MURUS 4
XLOC_004660	TCONS_00004994	-1.13247	0.187314	1	-6.44422	0.00021796	0.00515014	-5.74343	0.00286389	0.0508332	oxidoreductase, 2OG-Fe(II) oxygenase family protein
XLOC_004673	TCONS_00005008	1.6637	0.0153533	0.680841	3.12114	1.35549e-05	0.000508668	1.40953	0.0354905	0.249411	pyruvate decarboxylase
XLOC_004674	TCONS_00005009	4.54182	0.0565217	1	6.9771	1.79859e-05	0.000642687	2.77737	0.00182225	0.0374764	AT1G45616
XLOC_004677	TCONS_00005012	1.57745	0.0271571	0.950957	2.94179	7.06076e-05	0.00205467	1.31792	0.053268	0.314461	WRKY DNA-binding protein 50
XLOC_004690	TCONS_00005025	-1.12582	0.152461	1	-3.27452	0.000727001	0.0128628	-2.21522	0.0237107	0.195547
XLOC_004716	TCONS_00005052	-0.412112	0.567621	1	-2.60891	0.00144598	0.0218568	-2.2511	0.00567766	0.0795906	protein kinase family protein
XLOC_004725	TCONS_00005063	1.23927	0.0712518	1	3.36634	3.61651e-06	0.000162732	2.07938	0.00239387	0.0452754	AT5G40690
XLOC_004745	TCONS_00005084	-3.79841	4.23374e-05	0.00860485	-1.59032	0.0497416	0.234649	2.15835	0.0572733	0.327236
XLOC_004769	TCONS_00005109	-0.312019	0.657766	1	-2.7321	0.000322481	0.00689361	-2.47216	0.00123242	0.0284845	AT1G80160
XLOC_004776	TCONS_00005116	1.59474	0.0286861	0.97238	3.54771	2.64114e-06	0.00012421	1.90678	0.00561134	0.0791236
XLOC_004787	TCONS_00005129	2.98498	0.000883102	0.094362	-4.4259	0.0942029	0.342862	-7.83112	2.22885e-07	2.58804e-05	Valine N-monooxygenase 1
XLOC_004811	TCONS_00005157	-0.780962	0.277989	1	-2.98555	0.000232468	0.00541005	-2.2599	0.00599718	0.0821758	AT3G29390
XLOC_004830	TCONS_00005177	0.49463	0.513635	1	2.10177	0.00418911	0.0466384	1.56069	0.0271867	0.214034
XLOC_004833	TCONS_00005180	2.83778	0.0729734	1	5.7083	5.12166e-07	3.16607e-05	2.89056	0.000373606	0.0120584	Plastocyanin-like domain-containing protein
XLOC_004845	TCONS_00005193	6.9729	1.79859e-05	0.00418193	0			-7.01763	1.44592e-05	0.000876122	translation initiation factor eIF-5
XLOC_004845	TCONS_00005192	-8.64843	2.71466e-09	2.19164e-06	0.29595	0.675443	0.900199	8.94118	3.73727e-10	1.18394e-07	translation initiation factor eIF-5
XLOC_004854	TCONS_00005203	0.352626	0.664785	1	-2.1164	0.0155279	0.113163	-2.52461	0.00270679	0.0492291
XLOC_004866	TCONS_00005218	-0.501558	0.468178	1	-2.15897	0.0034694	0.0412565	-1.70821	0.0192018	0.17278	histone H4
XLOC_004895	TCONS_00005248	0.462212	0.496506	1	-1.97686	0.00629	0.0617313	-2.48918	0.000581478	0.0166639
XLOC_004904	TCONS_00005257	-0.373861	0.568476	1	-2.3303	0.000704801	0.0126	-2.00503	0.00317228	0.0542271	serine carboxypeptidase-like 29
XLOC_004916	TCONS_00005270	1.62961	0.0781883	1	4.23342	1.22588e-06	6.63155e-05	2.56848	0.000539395	0.015658
XLOC_004944	TCONS_00005299	-1.34317	0.0556663	1	-2.62569	0.000552264	0.0105028	-1.33462	0.08585	0.410854	AT1G63300
XLOC_004945	TCONS_00005300	-0.620389	0.373849	1	-2.56925	0.00107703	0.0174466	-2.0012	0.00909202	0.107718	AT1G63300
XLOC_004946	TCONS_00005301	0.035842	0.961093	1	-2.1577	0.00213283	0.029142	-2.24278	0.00134529	0.0304651	concanavalin A-like lectin kinase-like protein
XLOC_004955	TCONS_00005311	-0.737452	0.545915	1	2.55679	0.00173281	0.0251547	3.25391	0.000133085	0.00546303	concanavalin A-like lectin protein kinase-like protein
XLOC_004957	TCONS_00005313	1.03693	0.166884	1	2.65138	0.000509616	0.00987334	1.56916	0.025886	0.207419	concanavalin A-like lectin protein kinase-like protein
XLOC_004960	TCONS_00005316	1.84082	0.0837197	1	5.45417	3.66625e-09	4.52969e-07	3.5848	2.92168e-06	0.00023353	AT3G26600
XLOC_004965	TCONS_00005321	0.508452	0.439288	1	2.77795	6.95715e-05	0.00203416	2.22105	0.00115093	0.0271016	glucan endo-1,3-beta-glucosidase 7
XLOC_004970	TCONS_00005327	0.841757	0.393996	1	2.49686	0.0028476	0.0356813	1.61456	0.0344414	0.246197	AT3G63520
XLOC_004970	TCONS_00005328	0.841757	0.393996	1	2.49686	0.0028476	0.0356813	1.61456	0.0344414	0.246197	AT3G63520
XLOC_004994	TCONS_00005354	0.0646023	0.925171	1	-2.49185	0.000397241	0.00814541	-2.6056	0.000217648	0.00793064	phosphoenolpyruvate (pep)/phosphate translocator 2
XLOC_005000	TCONS_00005360	0.122316	0.860482	1	-3.10937	4.04339e-05	0.0012899	-3.28346	1.46324e-05	0.000884773
XLOC_005002	TCONS_00005362	-0.603721	0.526087	1	-4.0071	0.00229484	0.0307222	-3.51794	0.0127669	0.132985
XLOC_005011	TCONS_00005371	0.71946	0.416921	1	2.7286	0.000877005	0.014928	1.9681	0.00886452	0.10584	AT1G65730
XLOC_005013	TCONS_00005373	0.360802	0.616979	1	2.15173	0.00243896	0.0319391	1.74353	0.0117183	0.126119	AT1G65730
XLOC_005067	TCONS_00005435	0.98809	0.307713	1	-2.47754	0.0577711	0.255419	-3.55638	0.00222798	0.0429461	AT5G19820
XLOC_005071	TCONS_00005440	0.541466	0.430608	1	2.05321	0.0031726	0.0385124	1.46388	0.0307411	0.229084	calcium-dependent protein kinase 1
XLOC_005072	TCONS_00005441	0.75963	0.265165	1	2.12159	0.00226741	0.0304571	1.31405	0.051021	0.307106	calcium-dependent protein kinase 30
XLOC_005075	TCONS_00005444	0.820562	0.2367	1	2.3953	0.000783237	0.0137078	1.52732	0.0250196	0.202836	AT1G14670
XLOC_005077	TCONS_00005446	1.37382	0.0973092	1	2.81232	0.000421524	0.00852343	1.39614	0.0506727	0.306084	AT1G14670
XLOC_005081	TCONS_00005450	-0.350976	0.620716	1	-2.39102	0.00168501	0.0246644	-2.0921	0.00580739	0.0805216	AT5G01590
XLOC_005105	TCONS_00005475	2.45261	0.000454341	0.0581716	2.20318	0.00151834	0.0226892	-0.29742	0.653028	0.928224	AT5G40690
XLOC_005122	TCONS_00005492	1.63946	0.0558668	1	2.37308	0.0045097	0.0492936	0.692742	0.348353	0.755893
XLOC_005153	TCONS_00005526	0.593399	0.377961	1	-2.17269	0.00274914	0.0349127	-2.8162	0.000118353	0.00494892
XLOC_005158	TCONS_00005531	3.27	0.0222081	0.840438	4.15495	0.000797167	0.0138482	0.902262	0.301975	0.718572	AT3G54780
XLOC_005161	TCONS_00005534	0.823131	0.235307	1	2.59303	0.000283904	0.0062999	1.72242	0.0116032	0.125623	AT1G69240
XLOC_005161	TCONS_00005535	0.498516	0.662736	1	2.91801	0.000622782	0.0114065	2.38163	0.00230957	0.0440329	AT1G69240
XLOC_005162	TCONS_00005536	0.774997	0.413309	1	2.83599	0.000440346	0.00882447	2.01935	0.00637139	0.085383	AT1G69240
XLOC_005178	TCONS_00005552	-1.78152	0.0287327	0.97238	-2.94563	0.00276276	0.0349638	-1.22964	0.283653	0.698596
XLOC_005180	TCONS_00005554	0.547673	0.424552	1	-1.83777	0.0130641	0.100826	-2.4361	0.00104278	0.025087	chaperone DnaJ-domain containing protein
XLOC_005185	TCONS_00005559	-0.645085	0.479616	1	2.81585	0.000318532	0.00682421	3.41839	1.51798e-05	0.000906587	P-loop containing nucleoside triphosphate hydrolase-like pro
XLOC_005187	TCONS_00005561	5.86604	0.00199604	0.171636	8.75032	9.58988e-10	1.37069e-07	3.22714	4.21547e-05	0.00212929
XLOC_005188	TCONS_00005562	1.03833	0.125206	1	3.38371	3.22322e-06	0.000147308	2.29756	0.000860195	0.0219876	transmembrane nine 1
XLOC_005193	TCONS_00005567	-0.837338	0.24799	1	-3.34476	0.00012685	0.00332617	-2.56657	0.0028476	0.0508332	AT3G06080
XLOC_005199	TCONS_00005574	1.60835	0.0301921	0.99153	2.30919	0.00249368	0.0324456	0.655464	0.35417	0.760614	secretory carrier-associated membrane protein 5
XLOC_005203	TCONS_00005579	1.35329	0.104716	1	-5.46203	0.00614931	0.0606979	-7.2437	5.18875e-06	0.000364636	A, X-Ray Structure Of Gene Product From Arabidopsis Thaliana
XLOC_005204	TCONS_00005582	-8.65902	2.4786e-09	2.18297e-06	-8.26874	1.63792e-08	1.64118e-06	0			AT5G52160
XLOC_005205	TCONS_00005583	-6.4433	0.000290613	0.0404133	-6.05707	0.00100641	0.0164952	0
XLOC_005213	TCONS_00005593	-0.464545	0.532612	1	-2.88604	0.000552913	0.0105028	-2.4772	0.00251728	0.0469739
XLOC_005264	TCONS_00005645	0.722925	0.389778	1	2.49615	0.00131453	0.0205079	1.72958	0.0166547	0.158072	CRINKLY4 related 3
XLOC_005299	TCONS_00005681	-0.712014	0.769726	1	2.50351	0.0126381	0.098609	3.18664	0.00171843	0.0359795	AT5G25150
XLOC_005322	TCONS_00005706	2.47457	0.000469302	0.0595918	4.32566	1.34859e-08	1.39341e-06	1.80371	0.00766307	0.0960569	peroxidase
XLOC_005338	TCONS_00005723	-9.19025	9.87265e-11	1.30427e-07	-2.21602	0.00349094	0.0413944	6.96803	2.82471e-05	0.00148872	ethylene-forming enzyme
XLOC_005352	TCONS_00005738	3.81789	2.39237e-06	0.00074971	7.03011	3.16002e-15	1.8428e-12	3.17117	9.29093e-06	0.000615419	somatic embryogenesis receptor-like kinase 2
XLOC_005366	TCONS_00005755	-0.131863	0.840194	1	-3.43043	1.77186e-06	8.86173e-05	-3.34712	2.88254e-06	0.00023272	carbonic anhydrase 1
XLOC_005373	TCONS_00005762	2.62679	0.000341535	0.0463849	6.0188	3.8002e-13	1.31912e-10	3.34582	3.25303e-06	0.000253502	homolog of carrot EP3-3 chitinase
XLOC_005374	TCONS_00005764	1.30831	0.0497347	1	2.01933	0.00301441	0.0371331	0.662614	0.31358	0.729026	mitogen-activated protein kinase 3
XLOC_005374	TCONS_00005763	-0.450727	0.61235	1	1.88886	0.0116894	0.0934315	2.29423	0.00220135	0.0425452	mitogen-activated protein kinase 3
XLOC_005377	TCONS_00005768	8.33897	1.18458e-07	5.83534e-05	9.69554	2.36042e-12	6.68205e-10	1.69919	0.0146434	0.14505	putative clathrin assembly protein
XLOC_005407	TCONS_00005800	-0.247106	0.719314	1	-2.12126	0.00409429	0.0459831	-1.92511	0.00903861	0.107216	pyrophosphorylase 6
XLOC_005418	TCONS_00005811	-0.264709	0.687271	1	-2.39153	0.000557798	0.0105475	-2.17555	0.00155364	0.0331971	translocon-associated protein subunit alpha
XLOC_005426	TCONS_00005819	-0.787118	0.303974	1	-3.31083	0.000622182	0.0114065	-2.59039	0.00561969	0.0791236	AT1G20640
XLOC_005476	TCONS_00005872	5.51052	0.00614931	0.380263	5.98851	0.00100641	0.0164952	0.816487	0.369464	0.773011
XLOC_005491	TCONS_00005887	1.33647	0.086932	1	3.14965	6.98207e-05	0.00203583	1.7697	0.0124336	0.131207	AT5G61210
XLOC_005499	TCONS_00005895	4.97812	7.24953e-07	0.000288631	12.0997	3.97369e-27	6.11651e-23	7.11099	9.80799e-17	2.19888e-13
XLOC_005500	TCONS_00005896	0.758623	0.275634	1	2.23387	0.00153131	0.0228271	1.42765	0.0349312	0.247382
XLOC_005513	TCONS_00005911	-0.848752	0.200116	1	-2.25467	0.00112676	0.0181214	-1.45475	0.0315809	0.233137	formate dehydrogenase
XLOC_005531	TCONS_00005930	-1.40152	0.372947	1	2.90624	0.00156555	0.0231835	4.27739	1.97573e-05	0.00111594	CCAAT-displacement protein alternatively spliced product
XLOC_005536	TCONS_00005936	-2.35639	0.0112943	0.573878	0.374174	0.717848	0.917785	2.68485	0.00248498	0.0465308	AT4G02580
XLOC_005562	TCONS_00005962	0.408292	0.548113	1	1.97878	0.00424742	0.0471077	1.52247	0.0243325	0.19887	annexin 5
XLOC_005565	TCONS_00005965	0.69125	0.545468	1	2.77592	0.000985149	0.0163396	2.0455	0.00753696	0.0949285
XLOC_005569	TCONS_00005969	1.86909	0.372947	1	3.80572	0.00304285	0.0373572	1.9541	0.034945	0.247382
XLOC_005599	TCONS_00006000	-1.04563	0.162823	1	-2.97184	0.000785052	0.0137151	-1.98492	0.0230912	0.193167
XLOC_005606	TCONS_00006008	-2.40722	0.0112943	0.573878	-6.53947	0.000125561	0.0032983	-4.56311	0.0565217	0.325589	nknown
XLOC_005616	TCONS_00006018	-0.393188	0.557054	1	-2.0383	0.00381591	0.0441222	-1.69455	0.0150459	0.147796
XLOC_005629	TCONS_00006031	-0.11801	0.858977	1	-2.02494	0.00321659	0.038949	-1.95573	0.00431066	0.0662627	AT1G08980
XLOC_005641	TCONS_00006043	2.18892	0.0140065	0.644382	5.31798	1.03877e-09	1.46728e-07	3.09212	2.70352e-05	0.00144311	AT3G25070
XLOC_005643	TCONS_00006046	1.09676	0.12649	1	2.72362	0.000214633	0.00512972	1.58024	0.0211109	0.182737	AT5G12030
XLOC_005659	TCONS_00006063	-1.23728	0.0696496	1	-2.3053	0.00134299	0.0208737	-1.1177	0.113782	0.471317	chromomethylase 1
XLOC_005695	TCONS_00006101	0			7.52803	1.03208e-06	5.78717e-05	5.81459	1.6842e-07	2.07992e-05	AT1G74590
XLOC_005702	TCONS_00006109	-0.483972	0.490233	1	-2.13055	0.00379971	0.044	-1.69721	0.0208478	0.181376	AT5G45950
XLOC_005716	TCONS_00006124	-2.02006	0.0124342	0.607373	-3.00071	0.00065691	0.0119118	-1.04137	0.302645	0.719267	AT1G63830
XLOC_005718	TCONS_00006127	-8.58137	3.93956e-09	2.93588e-06	-8.19115	2.56226e-08	2.37931e-06	0			LESS ADHESIVE POLLEN 6
XLOC_005726	TCONS_00006135	1.0201	0.134697	1	2.85997	6.07488e-05	0.00181301	1.79217	0.00833665	0.101492	putative protein phosphatase 2C 63
XLOC_005732	TCONS_00006141	-1.54518	0.0260367	0.922841	-2.36463	0.00112146	0.0180531	-0.869566	0.238842	0.653012	AT5G54510
XLOC_005745	TCONS_00006156	0.361264	0.613601	1	-2.57657	0.00404627	0.0457193	-2.9962	0.000403738	0.0127348
XLOC_005761	TCONS_00006175	0.524549	0.507356	1	3.9232	5.12512e-07	3.16607e-05	3.3539	6.18585e-06	0.000428234
XLOC_005770	TCONS_00006184	0.630012	0.382611	1	2.34241	0.00141013	0.0215609	1.66602	0.0172983	0.162213
XLOC_005785	TCONS_00006200	0.243745	0.7412	1	-4.63039	1.12192e-05	0.000436756	-4.96007	1.04806e-06	9.94972e-05
XLOC_005794	TCONS_00006209	0.868539	0.348276	1	2.91673	0.000443706	0.00887961	2.00807	0.00779963	0.0970326
XLOC_005807	TCONS_00006222	-0.21027	0.805445	1	2.21003	0.00205236	0.0284967	2.37336	0.000919899	0.0229542	aspartyl protease family protein
XLOC_005816	TCONS_00006232	1.16173	0.089969	1	3.49772	1.72217e-06	8.6877e-05	2.2883	0.000913124	0.0228438	AT1G12520
XLOC_005817	TCONS_00006233	1.42056	0.0448122	1	3.998	1.1957e-07	8.91669e-06	2.53053	0.000296618	0.00995961	AT1G04110
XLOC_005848	TCONS_00006266	-3.1673	6.6541e-05	0.0123181	-8.58989	2.4786e-09	3.15594e-07	-5.85738	0.00199604	0.0393604	11 shaggy-related kinase 11
XLOC_005870	TCONS_00006290	0.330092	0.621551	1	-2.3373	0.000948522	0.015904	-2.71679	0.000136024	0.00554464	light-harvesting chlorophyll-protein complex II subunit B1
XLOC_005878	TCONS_00006299	5.95262	2.40506e-07	0.000110953	8.78237	4.03624e-15	2.30762e-12	2.85623	6.23683e-05	0.00292238	t1g20880/F9H16_14
XLOC_005878	TCONS_00006302	-0.732575	0.281137	1	-9.38922	1.18509e-11	2.78669e-09	-9.07591	9.00933e-10	2.52478e-07	t1g20880/F9H16_14
XLOC_005882	TCONS_00006309	-1.30226	0.0516564	1	-2.32636	0.00081284	0.0140393	-1.07295	0.1108	0.464309	PYRIMIDINE 4
XLOC_005882	TCONS_00006308	-0.512683	0.45805	1	-3.90399	5.74907e-06	0.000243296	-3.45175	7.16791e-05	0.00329509	PYRIMIDINE 4
XLOC_005920	TCONS_00006349	0.709265	0.612094	1	3.32777	0.000228285	0.00534828	2.58543	0.0015026	0.0324636
XLOC_005935	TCONS_00006365	0.670918	0.494712	1	3.69206	1.51357e-05	0.00055576	2.98407	0.000148311	0.00594571	AT3G09270
XLOC_005938	TCONS_00006368	1.32663	0.0603117	1	2.12278	0.00300546	0.0370699	0.748935	0.265779	0.680515
XLOC_005939	TCONS_00006369	-0.253597	0.746206	1	-3.41021	0.000228285	0.00534828	-3.22002	0.000397715	0.012572
XLOC_005944	TCONS_00006374	1.63727	0.0203806	0.807006	4.08461	6.40972e-08	5.24985e-06	2.40027	0.000539285	0.015658	metacaspase 1
XLOC_005969	TCONS_00006403	-0.276055	0.673877	1	-2.46818	0.00036232	0.00760037	-2.24077	0.00109548	0.0261276	starch synthase 2
XLOC_005970	TCONS_00006404	-0.80113	0.25375	1	-4.50751	1.50238e-06	7.80766e-05	-3.77443	6.40476e-05	0.00299145
XLOC_005971	TCONS_00006405	0.913217	0.315146	1	3.02847	0.000270961	0.0060915	2.07417	0.00529952	0.076086
XLOC_005972	TCONS_00006406	0.956455	0.15539	1	2.10677	0.00228358	0.0306277	1.10227	0.0991388	0.439386
XLOC_005982	TCONS_00006416	-0.195109	0.787336	1	1.96075	0.0046948	0.0504687	2.1081	0.00239933	0.0453493
XLOC_005992	TCONS_00006426	-0.505035	0.448896	1	-1.99168	0.00443925	0.0487729	-1.53584	0.0265461	0.210814	Pyruvate kinase family protein
XLOC_005993	TCONS_00006427	-0.778723	0.514813	1	2.92194	0.000552913	0.0105028	3.66127	1.77842e-05	0.00103251	ADP-ribosylation factor C1
XLOC_005994	TCONS_00006429	1.42742	0.0377921	1	2.83625	6.96707e-05	0.00203416	1.36101	0.0426105	0.27702	WRKY DNA-binding protein 70
XLOC_006004	TCONS_00006441	0.327769	0.67782	1	2.4319	0.000951917	0.0159243	2.05788	0.00381688	0.0616135	AT1G30110
XLOC_006011	TCONS_00006448	-0.537021	0.452459	1	-3.07344	0.000279056	0.00620648	-2.59308	0.0018835	0.0382009	AT3G44830
XLOC_006027	TCONS_00006465	0			6.44173	0.000164799	0.00409302	6.82578	4.53239e-05	0.00223136
XLOC_006028	TCONS_00006466	0			7.49717	1.21973e-06	6.61056e-05	4.96266	1.86519e-06	0.000163738	AT5G67550
XLOC_006029	TCONS_00006467	0			8.52412	3.58464e-09	4.4477e-07	5.99057	4.47069e-09	8.73857e-07
XLOC_006036	TCONS_00006476	-1.88993	0.0142848	0.648888	-7.69955	4.00132e-07	2.53631e-05	-6.24384	0.000390825	0.0124216	AT3G13460
XLOC_006045	TCONS_00006487	0.92666	0.254857	1	2.77684	0.000436013	0.00875182	1.80742	0.0125143	0.131641	AT4G25550
XLOC_006066	TCONS_00006509	0.397539	0.551305	1	-2.34114	0.000967048	0.0161219	-2.78828	0.000104432	0.00442394	AT1G53885
XLOC_006069	TCONS_00006512	0.792773	0.238128	1	-1.76945	0.0116395	0.0931604	-2.61168	0.000259041	0.00909318	germin 3
XLOC_006076	TCONS_00006519	-0.344558	0.623997	1	-2.37044	0.00328243	0.0395566	-2.07916	0.0084402	0.102325	Werner syndrome ATP-dependent helicase
XLOC_006078	TCONS_00006522	-0.130549	0.851439	1	-8.21204	2.28675e-08	2.17899e-06	-8.51668	4.33351e-09	8.6507e-07	AT4G17900
XLOC_006093	TCONS_00006544	0			7.5648	8.75702e-07	5.02632e-05	7.95098	1.46828e-07	1.86869e-05	AT5G61210
XLOC_006103	TCONS_00006555	-0.360987	0.628296	1	-3.09552	0.000312634	0.00671759	-2.79222	0.00114127	0.0269331
XLOC_006122	TCONS_00006576	-2.11965	0.00436491	0.309284	-4.05493	8.38877e-06	0.000335989	-1.99902	0.0447917	0.284836	O-methyltransferase family 2 protein
XLOC_006131	TCONS_00006587	2.09898	0.00437364	0.309284	2.52161	0.000685273	0.0122961	0.37648	0.583009	0.900132	class V chitinase
XLOC_006141	TCONS_00006597	0.10818	0.870247	1	-1.94219	0.00466352	0.0503626	-2.09924	0.00234539	0.044445	AT2G43560
XLOC_006149	TCONS_00006608	-0.458351	0.497452	1	-2.3094	0.00157676	0.0233139	-1.90139	0.00803273	0.0986989	Pyruvate kinase family protein
XLOC_006150	TCONS_00006609	1.07184	0.115542	1	4.0201	7.17898e-08	5.73492e-06	2.90046	3.92076e-05	0.00199425
XLOC_006157	TCONS_00006616	0.192425	0.769988	1	-2.22318	0.00125258	0.0197299	-2.46432	0.000381767	0.0122525
XLOC_006158	TCONS_00006617	2.62066	0.0999758	1	10.1392	1.75444e-19	3.00918e-16	7.53999	1.21055e-16	2.5201e-13	Potamin-1
XLOC_006160	TCONS_00006619	0.97275	0.235741	1	2.36225	0.00240252	0.0316408	1.34571	0.0634619	0.346626
XLOC_006170	TCONS_00006631	-0.698641	0.726708	1	5.10612	1.0149e-07	7.68634e-06	5.78575	3.29567e-09	7.11498e-07	carboxyesterase 16
XLOC_006171	TCONS_00006632	1.40823	0.430642	1	5.26664	5.14799e-06	0.000220096	3.87965	4.15609e-05	0.00211026	hydrolase
XLOC_006209	TCONS_00006670	0.826503	0.217883	1	2.46249	0.000412521	0.00838793	1.58785	0.0183585	0.167058	peptide transporter 1
XLOC_006212	TCONS_00006674	0.454773	0.592573	1	-2.57238	0.0182584	0.125917	-3.09779	0.00194758	0.038973	AT1G44350
XLOC_006221	TCONS_00006684	0			5.59275	0.00416566	0.0463951	5.97365	0.00199604	0.0393604	t1g20880/F9H16_14
XLOC_006224	TCONS_00006689	5.86604	0.00199604	0.171636	9.06633	1.28798e-10	2.45457e-08	3.54331	7.42085e-06	0.000501811	cytochrome BC1 synthesis
XLOC_006225	TCONS_00006690	4.89056	0.0347826	1	9.80011	1.17501e-12	3.64479e-10	5.25356	1.56486e-09	3.93172e-07	cytochrome BC1 synthesis
XLOC_006231	TCONS_00006698	-0.179627	0.81136	1	-4.51772	1.97573e-05	0.000691577	-4.42384	1.93925e-05	0.0011039
XLOC_006243	TCONS_00006711	-0.0958667	0.888949	1	-1.97119	0.00442679	0.048708	-1.92434	0.00526781	0.0757801	septum site-determining protein (MIND)
XLOC_006268	TCONS_00006738	-0.0305387	0.963706	1	-12.4449	1.04219e-20	2.17058e-17	-12.8189	8.80003e-21	8.54923e-17	glutamine synthetase 2
XLOC_006291	TCONS_00006762	0.717515	0.312713	1	-2.67506	0.00219265	0.029679	-3.4499	4.73768e-05	0.00231677
XLOC_006296	TCONS_00006767	-0.752453	0.306271	1	-2.5135	0.00266168	0.0340392	-1.81572	0.0269842	0.212859	AT5G23720
XLOC_006306	TCONS_00006779	0			5.17784	8.22534e-06	0.000330806	7.91416	1.6842e-07	2.07992e-05	kunitz type trypsin and protease inhibitor domain-containing
XLOC_006307	TCONS_00006780	1.17178	0.585507	1	5.68623	2.00709e-08	1.95728e-06	4.50466	1.90094e-07	2.27062e-05	kunitz type trypsin and protease inhibitor domain-containing
XLOC_006308	TCONS_00006781	-0.126321	0.890635	1	-3.37119	0.00356754	0.0420123	-3.32833	0.00254733	0.0473784
XLOC_006309	TCONS_00006782	0.982331	0.263542	1	2.35087	0.00277904	0.035124	1.32507	0.0663999	0.355436	AT5G49630
XLOC_006324	TCONS_00006802	0.986899	0.769726	1	5.1438	4.74742e-07	2.94522e-05	4.14701	1.98659e-06	0.000172319	sulfate transporter 1;2
XLOC_006325	TCONS_00006803	6.4946	0.000164799	0.0261733	10.266	5.51108e-14	2.2956e-11	4.11448	1.33634e-07	1.73873e-05	sulfate transporter 1;2
XLOC_006326	TCONS_00006804	4.25823	0.000608346	0.073365	6.95754	2.84231e-10	4.81838e-08	2.71949	0.000238506	0.00850827	sulfate transporter 1;3
XLOC_006331	TCONS_00006811	0			7.96439	9.83586e-08	7.48809e-06	8.351	1.46906e-08	2.44662e-06	cytokinin oxidase 5
XLOC_006337	TCONS_00006817	0.524699	0.471039	1	-1.91544	0.0200703	0.133567	-2.49302	0.00147995	0.032213
XLOC_006338	TCONS_00006818	0.103668	0.893912	1	-3.15849	0.000233346	0.00541005	-3.31995	8.80793e-05	0.00390726
XLOC_006349	TCONS_00006829	1.44336	0.0450006	1	2.37542	0.00112146	0.0180531	0.88541	0.19273	0.59948	ATP-binding cassette C7
XLOC_006350	TCONS_00006830	1.09952	0.105394	1	2.18873	0.00162023	0.0238359	1.04126	0.11923	0.48288	ATP-binding cassette C3
XLOC_006350	TCONS_00006831	3.58726	1.55659e-05	0.0036781	5.38407	4.48447e-10	6.99241e-08	1.7576	0.0103755	0.116942	ATP-binding cassette C3
XLOC_006351	TCONS_00006832	1.01125	0.167512	1	2.26248	0.00230072	0.0307727	1.20514	0.0819943	0.401238	ATP-binding cassette C3
XLOC_006354	TCONS_00006837	-0.319908	0.625099	1	-2.06027	0.00243941	0.0319391	-1.78889	0.0079347	0.0978515	alkaline/neutral invertase A
XLOC_006359	TCONS_00006842	0			7.61683	6.35441e-07	3.82516e-05	5.9035	1.12212e-07	1.49334e-05
XLOC_006369	TCONS_00006855	-1.1428	0.173951	1	-4.61083	0.000157376	0.00396239	-3.58411	0.00977491	0.112383
XLOC_006372	TCONS_00006858	-1.61492	0.0344414	1	-2.59379	0.00254577	0.0329234	-1.03476	0.248713	0.662909
XLOC_006373	TCONS_00006859	-1.79065	0.010184	0.5348	-3.29346	1.72764e-05	0.000624994	-1.55502	0.0392082	0.263969
XLOC_006374	TCONS_00006860	-1.55604	0.0316346	1	-2.50748	0.00185236	0.0265021	-1.00467	0.226132	0.639394
XLOC_006378	TCONS_00006865	-0.0127304	0.985361	1	-2.12485	0.00193044	0.0272777	-2.1608	0.00163788	0.0346531	chaperone protein dnaJ 8
XLOC_006402	TCONS_00006891	-0.862584	0.395441	1	1.93859	0.016233	0.116439	2.75899	0.000792096	0.0207391	AT5G13690
XLOC_006405	TCONS_00006894	0.962358	0.315146	1	2.89555	0.000520354	0.0100414	1.89201	0.0110539	0.121986
XLOC_006406	TCONS_00006895	0.829911	0.248722	1	2.21748	0.00205432	0.0284967	1.34076	0.0508946	0.306725	nnamed protein product
XLOC_006421	TCONS_00006911	3.52337	1.55659e-05	0.0036781	4.70631	2.21977e-08	2.13611e-06	1.14324	0.0916018	0.42322	cysteine endopeptidase 2
XLOC_006440	TCONS_00006932	0.674338	0.306617	1	1.99615	0.00329422	0.0395566	1.27339	0.0553947	0.32186	AT5G25610
XLOC_006451	TCONS_00006944	-0.742156	0.258736	1	-3.15219	8.8207e-06	0.000351358	-2.45858	0.000363144	0.0117598	CLOROPLASTOS ALTERADOS 1
XLOC_006458	TCONS_00006954	7.26015	4.27844e-06	0.00118427	6.30089	0.000290613	0.00639042	-0.620398	0.460565	0.832841	ABA DEFICIENT 2
XLOC_006461	TCONS_00006957	0.166655	0.82987	1	-2.66649	0.00092503	0.0155548	-2.88671	0.000236474	0.00844613	indole-3-acetate beta-D-glucosyltransferase
XLOC_006480	TCONS_00006978	-0.779163	0.256808	1	-2.9493	0.000121924	0.00323966	-2.22236	0.00330258	0.0555137	actin 7
XLOC_006491	TCONS_00006990	0.986899	0.769726	1	4.70109	5.07388e-06	0.000217565	3.70394	2.17754e-05	0.00121813	AT1G59710
XLOC_006492	TCONS_00006992	-0.428984	0.548527	1	2.21927	0.00177399	0.025558	2.60089	0.000275289	0.00951756	arogenate dehydrogenase
XLOC_006504	TCONS_00007004	0.550021	0.405865	1	-2.56857	0.000270297	0.00608596	-3.16774	1.09002e-05	0.000702759	chlorophyll A/B binding protein 1
XLOC_006506	TCONS_00007007	2.43426	0.0023467	0.194315	4.84065	3.74802e-09	4.57259e-07	2.36412	0.000772726	0.0203076	NAC domain containing protein 90
XLOC_006507	TCONS_00007008	1.02402	0.125936	1	4.91558	1.91418e-10	3.44528e-08	3.84333	1.53914e-07	1.94361e-05	hydroxy methylglutaryl CoA reductase 1
XLOC_006513	TCONS_00007015	1.04728	0.15147	1	2.18428	0.00315135	0.0383183	1.0908	0.116334	0.47704	AT3G18370
XLOC_006514	TCONS_00007016	1.4528	0.0801106	1	2.38796	0.00296923	0.0366851	0.892454	0.226375	0.639621	AT3G18370
XLOC_006532	TCONS_00007037	0.498922	0.548796	1	2.37179	0.00183178	0.026285	1.82753	0.0113047	0.123508
XLOC_006547	TCONS_00007054	-0.438468	0.538311	1	-2.21181	0.00330475	0.0395566	-1.82479	0.0155519	0.150585	AT5G49630
XLOC_006548	TCONS_00007055	-0.332442	0.615746	1	-2.27302	0.00113898	0.0182776	-1.98964	0.00399609	0.0635038	AT5G49630
XLOC_006581	TCONS_00007088	0			6.62416	9.63608e-05	0.00266646	3.18664	0.00171843	0.0359795	AT4G01150
XLOC_006588	TCONS_00007099	0.959927	0.335879	1	3.15224	0.000327712	0.00696968	2.15646	0.00614975	0.0834603
XLOC_006589	TCONS_00007100	1.50218	0.0491398	1	2.25278	0.00330469	0.0395566	0.705361	0.315305	0.729909	WRKY DNA-binding protein 70
XLOC_006618	TCONS_00007132	-0.119793	0.856692	1	2.10145	0.00211258	0.0290103	2.1729	0.00150593	0.0325113	Rossmann-fold NAD(P)-binding domain-containing protein
XLOC_006620	TCONS_00007134	0.218666	0.757826	1	2.51489	0.000356735	0.00749401	2.24839	0.00116562	0.0273307
XLOC_006632	TCONS_00007146	0.653893	0.320313	1	-1.49498	0.0259784	0.157382	-2.19747	0.00133918	0.0303502	protease inhibitor/seed storage/lipid transfer protein (LTP)
XLOC_006652	TCONS_00007166	1.62061	0.0174516	0.738656	2.06095	0.00294555	0.0364752	0.392295	0.554296	0.886174	dehydration response element B1A
XLOC_006662	TCONS_00007178	-2.0584	0.00822166	0.465798	-3.17531	0.00065691	0.0119118	-1.17947	0.219277	0.630631
XLOC_006668	TCONS_00007184	0.129243	0.843315	1	-2.00333	0.00312732	0.0381214	-2.18108	0.00138546	0.0311089	light harvesting complex photosystem II
XLOC_006670	TCONS_00007186	3.47831	0.0127669	0.618779	6.69497	1.42851e-09	1.95552e-07	3.23698	2.77732e-05	0.00147441
XLOC_006671	TCONS_00007187	1.68665	0.146765	1	5.43479	1.35241e-08	1.39341e-06	3.72586	2.73051e-06	0.000222915	suppressor of npr1-1 constitutive 4
XLOC_006672	TCONS_00007188	1.0124	0.202499	1	2.45265	0.0015291	0.0228059	1.39567	0.0501234	0.303963	39_ARATH RecName: Full=Probable serine/threonine-protein kina
XLOC_006673	TCONS_00007189	0.521734	0.528097	1	2.36085	0.00159278	0.0234794	1.79321	0.0111507	0.122822	protein kinase, putative
XLOC_006685	TCONS_00007202	-2.94922	0.000444113	0.0571137	-2.58624	0.00314793	0.0382926	0.307012	0.866239	0.986039
XLOC_006686	TCONS_00007203	-1.11677	0.11284	1	-3.12476	0.000181665	0.00443634	-2.06382	0.0134082	0.137489	AT4G35560
XLOC_006688	TCONS_00007205	-1.85846	0.00991043	0.523703	-3.28479	8.30948e-05	0.00236148	-1.48216	0.08217	0.401281	AT4G35560
XLOC_006748	TCONS_00007268	-3.00276	9.13003e-05	0.0162795	-1.00645	0.157991	0.457061	1.94767	0.0110772	0.122104	sphingosine kinase 1
XLOC_006749	TCONS_00007271	0.148152	0.884696	1	3.26651	0.000101616	0.00277427	3.0799	0.000139731	0.00566426	AT1G07710
XLOC_006750	TCONS_00007272	0.882369	0.205071	1	2.52693	0.000376042	0.00784309	1.59701	0.0186439	0.169013	AT1G07710
XLOC_006754	TCONS_00007276	0.975609	0.153224	1	2.40583	0.000621124	0.0114065	1.38247	0.0399291	0.26598
XLOC_006756	TCONS_00007278	-0.0667067	1	1	4.50342	2.34892e-08	2.2165e-06	4.52649	1.07401e-08	1.89708e-06	AT5G04950
XLOC_006758	TCONS_00007280	-0.709154	0.294939	1	-2.65192	0.000378281	0.00788415	-1.99397	0.00720182	0.0923302	AT1G55230
XLOC_006763	TCONS_00007286	-9.91194	8.78765e-13	1.96465e-09	-9.52102	7.43276e-12	1.80604e-09	0
XLOC_006812	TCONS_00007337	-1.47324	0.0770135	1	-3.55371	0.00141951	0.0216011	-2.16388	0.109379	0.46173
XLOC_006821	TCONS_00007347	-9.06768	2.08782e-10	2.52835e-07	-0.462536	0.518622	0.813522	8.60142	3.26459e-09	7.10047e-07	AT4G08350
XLOC_006829	TCONS_00007356	-1.09357	0.131343	1	-2.86593	0.000605395	0.0112434	-1.82796	0.0305765	0.228246	PAZ and piwi domain-containing protein
XLOC_006832	TCONS_00007359	-0.754231	0.269424	1	-2.3251	0.00155627	0.0231166	-1.62151	0.0257243	0.206539	ARGONAUTE 4
XLOC_006858	TCONS_00007387	0.23134	1	1	3.33089	0.000977184	0.0162537	3.07673	0.000533686	0.0155441
XLOC_006867	TCONS_00007398	-0.0147595	0.982485	1	-2.08487	0.0022424	0.0302283	-2.11871	0.00191603	0.0386054	photosystem I reaction center subunit N
XLOC_006869	TCONS_00007400	3.13033	0.00472911	0.32189	4.38654	2.65437e-05	0.000895789	1.24414	0.0932196	0.426154	AT1G75170
XLOC_006884	TCONS_00007415	0.651359	0.334477	1	2.55445	0.000280234	0.00622794	1.85511	0.00642652	0.0859178	AT2G37110
XLOC_006892	TCONS_00007425	-7.54333	1.4456e-06	0.000500179	-0.438883	0.614163	0.868351	7.10019	1.44592e-05	0.000876122	AT4G32551
XLOC_006905	TCONS_00007439	0.539542	0.446155	1	3.10278	2.01314e-05	0.000702143	2.5159	0.000327661	0.0108766	AT2G34070
XLOC_006906	TCONS_00007440	0.511409	0.437379	1	4.1953	1.68852e-08	1.68609e-06	3.63548	5.21764e-07	5.35451e-05	AT5G25610
XLOC_006908	TCONS_00007442	0.820294	0.24038	1	2.07282	0.00361942	0.0424006	1.20527	0.0763454	0.384537	AT3G56190
XLOC_006909	TCONS_00007443	0.707115	0.304729	1	2.13914	0.00215748	0.0293961	1.38426	0.0410335	0.270415	AT3G56190
XLOC_006915	TCONS_00007449	-7.85912	2.57175e-07	0.000115601	-7.46966	1.4456e-06	7.57841e-05	0
XLOC_006916	TCONS_00007450	-0.772337	0.245307	1	-3.11112	1.73522e-05	0.000626959	-2.3882	0.000710581	0.0193009	putative nitrite transporter
XLOC_006917	TCONS_00007451	0.327506	0.651145	1	2.3736	0.000917777	0.0154954	1.99907	0.00401985	0.0636404
XLOC_006919	TCONS_00007453	0.45775	0.522865	1	2.05539	0.00373621	0.0435065	1.55045	0.0241859	0.198444
XLOC_006932	TCONS_00007467	-0.284092	0.730928	1	-2.81051	0.0011219	0.0180531	-2.58461	0.00289655	0.0512293	PsbP-domain protein 6
XLOC_006934	TCONS_00007469	2.05397	0.372947	1	5.08322	1.34468e-05	0.000507222	3.0493	0.000469533	0.0143144
XLOC_006940	TCONS_00007476	6.24429	0.000390825	0.0516315	0			-6.28879	0.000390825	0.0124216	AT3G06760
XLOC_006941	TCONS_00007477	1.50148	0.0440131	1	-6.64014	7.44607e-05	0.00214128	-8.57453	2.97568e-09	6.62033e-07	AT4G16060
XLOC_006947	TCONS_00007484	0.036935	0.955341	1	-2.90025	3.7863e-05	0.00121855	-2.98583	2.34981e-05	0.00128731	Psoralen synthase
XLOC_006948	TCONS_00007485	-0.377543	0.565193	1	-2.50265	0.000312327	0.00671759	-2.17378	0.00152264	0.0328234	(+)-menthofuran synthase
XLOC_006964	TCONS_00007502	0.807984	0.274487	1	2.74018	0.000257285	0.00586544	1.88675	0.00736314	0.0934891	Rossmann-fold NAD(P)-binding domain-containing protein
XLOC_006997	TCONS_00007536	0.756623	0.389778	1	2.29033	0.00328973	0.0395566	1.48991	0.0399573	0.26598	CC-NBS-LRR class disease resistance protein
XLOC_007000	TCONS_00007539	0.63092	0.474911	1	2.4361	0.00158108	0.0233401	1.76123	0.0151303	0.148078
XLOC_007008	TCONS_00007547	-0.0302877	1	1	3.34276	2.4612e-05	0.000834461	3.33087	1.93178e-05	0.0011018	ferrochelatase 2
XLOC_007008	TCONS_00007549	-0.393282	0.593272	1	-8.0619	5.90433e-08	4.89086e-06	-8.10365	4.61803e-08	6.69615e-06	ferrochelatase 2
XLOC_007011	TCONS_00007553	0.679231	0.30125	1	-2.63063	0.000156987	0.00396239	-3.35847	2.82671e-06	0.000230124	Serine protease inhibitor 7
XLOC_007013	TCONS_00007555	0.0222946	0.974565	1	-2.70727	0.000131303	0.00342276	-2.7786	8.65417e-05	0.00385077
XLOC_007014	TCONS_00007556	1.08489	0.248713	1	2.82381	0.000792096	0.0138134	1.69965	0.0239704	0.19735
XLOC_007015	TCONS_00007557	0.743745	0.426125	1	2.63601	0.00237875	0.0314413	1.8542	0.0199701	0.177123
XLOC_007022	TCONS_00007564	-0.210611	0.816944	1	-3.36031	0.00208845	0.0287868	-3.22549	0.00231637	0.0440329	AT4G31590
XLOC_007026	TCONS_00007568	-0.454868	0.63922	1	3.83305	3.73715e-06	0.000167901	4.2491	2.77948e-07	3.16437e-05	expansin-like A2
XLOC_007030	TCONS_00007572	-1.27146	0.0640361	1	-3.0628	5.75395e-05	0.00174267	-1.84333	0.0154748	0.150388	AT4G11610
XLOC_007032	TCONS_00007574	-1.71954	0.0242054	0.876099	-3.51471	0.000139734	0.00359927	-1.8584	0.0625616	0.343964	AT4G11610
XLOC_007033	TCONS_00007575	-1.35817	0.0474992	1	-3.04515	4.92083e-05	0.00151569	-1.7381	0.0167247	0.15862	AT4G11610
XLOC_007040	TCONS_00007582	0.594262	0.368927	1	1.9654	0.00388539	0.044708	1.32278	0.0471567	0.293295	AT4G24690
XLOC_007040	TCONS_00007583	-0.375618	0.654708	1	2.48684	0.000846599	0.0145463	2.81693	0.000153404	0.00611621	AT4G24690
XLOC_007040	TCONS_00007584	-1.12184	0.157034	1	2.61485	0.000426288	0.00860783	3.691	2.2344e-06	0.000189859
XLOC_007060	TCONS_00007605	5.9049	0.00140897	0.133343	0			-5.94924	0.00140897	0.0312992	pre-mRNA-splicing factor ATP-dependent RNA helicase DHX15/PR
XLOC_007070	TCONS_00007620	0.183491	0.79606	1	2.00163	0.00363103	0.0424853	1.77005	0.00916721	0.108258	AT4G36830
XLOC_007082	TCONS_00007632	0.229244	0.76919	1	-3.631	0.000147215	0.00376535	-3.92755	2.94955e-05	0.00154891	K+ efflux antiporter 3
XLOC_007091	TCONS_00007641	2.34778	0.00330161	0.250543	-0.438498	0.779001	0.944102	-2.83684	0.000505605	0.0150982
XLOC_007093	TCONS_00007643	-2.22142	0.00209094	0.178214	1.65689	0.0156077	0.113658	3.83041	3.77304e-07	4.04284e-05	oligouridylate binding protein 1B
XLOC_007111	TCONS_00007663	-1.19158	0.0892299	1	-2.76769	0.00041894	0.00848296	-1.62941	0.0438491	0.281742	arginine/serine-rich splicing factor 41
XLOC_007129	TCONS_00007683	-0.264763	0.691598	1	-2.3215	0.00106371	0.0172406	-2.10623	0.00270749	0.0492291	AT1G69230
XLOC_007129	TCONS_00007681	6.95412	2.24824e-05	0.0051451	0			-6.99885	1.44592e-05	0.000876122	AT1G69230
XLOC_007129	TCONS_00007682	-1.03813	0.270771	1	2.66462	0.000603732	0.011234	3.66001	6.90942e-06	0.000472711	AT1G69230
XLOC_007145	TCONS_00007699	-1.04579	0.182184	1	-2.64488	0.0030926	0.0378565	-1.65731	0.0706332	0.368563
XLOC_007149	TCONS_00007705	-8.19471	4.09326e-08	2.37933e-05	0.48783	0.516267	0.811805	8.67957	1.89581e-09	4.60444e-07	AT1G19110
XLOC_007150	TCONS_00007706	-1.33072	0.0816969	1	-2.61113	0.00353459	0.0418099	-1.33849	0.147866	0.534339	AT5G40260
XLOC_007151	TCONS_00007707	1.43257	0.0731383	1	7.44634	6.33739e-17	5.77455e-14	5.97028	2.93239e-13	2.1914e-10	putative epoxide hydrolase
XLOC_007156	TCONS_00007712	1.34979	0.21179	1	3.30142	0.000259049	0.00589186	1.91819	0.0121362	0.128938
XLOC_007174	TCONS_00007730	0.65269	0.343702	1	3.04966	2.21258e-05	0.000760784	2.34932	0.000698075	0.0190515	putative cathepsin B-like cysteine protease
XLOC_007183	TCONS_00007739	0.390616	0.576214	1	-3.42069	6.58002e-05	0.00193994	-3.86933	4.8954e-06	0.00034981	squamosa promoter binding protein-like 8
XLOC_007185	TCONS_00007741	0.130718	0.844442	1	2.01115	0.00314573	0.0382926	1.83205	0.00673256	0.0885877	3-ketoacyl-CoA synthase 10
XLOC_007186	TCONS_00007743	2.49954	0.0011161	0.112244	3.24005	3.59529e-05	0.0011683	0.696392	0.311106	0.727294	AT3G55620
XLOC_007188	TCONS_00007745	3.05983	0.000172679	0.0269825	-0.632899	0.700311	0.910854	-3.74604	1.57787e-05	0.000934711
XLOC_007189	TCONS_00007746	2.85089	0.000219336	0.0323592	-3.00387	0.0127669	0.0991247	-5.93747	3.45865e-09	7.35784e-07
XLOC_007200	TCONS_00007759	-0.42311	0.521317	1	-2.27562	0.00105711	0.017164	-1.90142	0.00558332	0.0789312	Aspartic proteinase, putative
XLOC_007204	TCONS_00007763	-7.34244	4.27844e-06	0.00118427	-6.95381	1.79859e-05	0.000642687	0
XLOC_007206	TCONS_00007766	-1.22433	0.0836743	1	1.97188	0.00457293	0.049732	3.1486	1.65429e-05	0.000974025	AT5G25350
XLOC_007215	TCONS_00007775	2.68836	0.00194868	0.171636	2.88054	0.00114329	0.0183065	0.155536	0.858156	0.985072
XLOC_007229	TCONS_00007792	-0.46943	0.528055	1	-2.74165	0.00209104	0.0287868	-2.33071	0.00728157	0.0928939
XLOC_007249	TCONS_00007813	0.410965	0.57712	1	-2.36883	0.00357675	0.0420358	-2.8335	0.000357281	0.0116216
XLOC_007253	TCONS_00007817	0.134097	0.843877	1	2.63625	0.000158598	0.00397968	2.45389	0.000390785	0.0124216	trehalose phosphatase/synthase 11
XLOC_007255	TCONS_00007819	0.272864	0.681661	1	-1.7614	0.0101789	0.0850908	-2.08311	0.00251155	0.0469226
XLOC_007260	TCONS_00007824	-0.265031	0.697946	1	-2.40843	0.0010342	0.016837	-2.19391	0.00259933	0.0479781	GATA transcription factor 11
XLOC_007275	TCONS_00007841	-0.63381	0.459963	1	-3.4954	0.00177411	0.025558	-2.94524	0.0114318	0.124414	RNA polymerase II large subunit
XLOC_007279	TCONS_00007847	-0.531947	0.422447	1	-2.49321	0.000398818	0.00816624	-2.01043	0.00370482	0.0601302
XLOC_007279	TCONS_00007846	-0.528112	0.422286	1	-2.74656	9.45587e-05	0.00264094	-2.26726	0.00103892	0.0250449	AT5G15410
XLOC_007287	TCONS_00007855	-0.408135	0.603651	1	-3.60976	0.00114105	0.0182807	-3.28565	0.00311863	0.0537508	AT2G40480
XLOC_007299	TCONS_00007867	0.763506	0.344281	1	2.3224	0.00217455	0.0295771	1.51336	0.0321064	0.236104	protein kinase-like protein
XLOC_007304	TCONS_00007873	0.28172	0.704296	1	-2.8946	0.00212562	0.0291117	-3.23905	0.000356572	0.0116115	putative plastid-lipid-associated protein 12
XLOC_007305	TCONS_00007874	-0.471032	0.493502	1	-2.26294	0.00195431	0.0275418	-1.84229	0.0105157	0.118192	putative plastid-lipid-associated protein 12
XLOC_007307	TCONS_00007876	0.927772	0.167628	1	3.33624	3.92033e-06	0.000174517	2.3605	0.000624945	0.017413	AT1G47890
XLOC_007313	TCONS_00007882	0.20044	0.799731	1	2.33073	0.00151894	0.0226892	2.08396	0.00326197	0.0552733
XLOC_007330	TCONS_00007900	-0.520224	0.467476	1	-3.04951	0.000555732	0.0105289	-2.58817	0.00254577	0.0473784	ATP-binding cassette C10
XLOC_007331	TCONS_00007901	-0.890312	0.263939	1	-7.04619	1.16786e-05	0.00044865	-6.58929	9.63608e-05	0.00416682	ATP-binding cassette C10
XLOC_007334	TCONS_00007904	-0.314461	0.631704	1	-2.67003	0.000132398	0.00344377	-2.40424	0.000504205	0.0150718	phosphoenolpyruvate carboxylase 1
XLOC_007334	TCONS_00007905	0.0442217	0.946855	1	-2.52056	0.000287984	0.00637103	-2.61348	0.000177004	0.00673471	phosphoenolpyruvate carboxylase 1
XLOC_007336	TCONS_00007907	0.740455	0.322726	1	2.45695	0.000950893	0.0159194	1.67057	0.0177056	0.164656
XLOC_007337	TCONS_00007908	1.17861	0.113722	1	3.17396	2.7503e-05	0.00092495	1.94954	0.00519369	0.0749356
XLOC_007339	TCONS_00007910	1.75422	0.0394505	1	3.16904	0.000127118	0.00332631	1.37466	0.0541506	0.317102	mitogen-activated protein kinase phosphatase 1
XLOC_007340	TCONS_00007912	-0.133314	0.868265	1	3.83381	4.22245e-07	2.66489e-05	3.92084	2.11421e-07	2.51504e-05	conserved hypothetical protein
XLOC_007340	TCONS_00007911	-0.35073	0.672668	1	3.70017	1.39159e-06	7.40436e-05	4.00551	1.75051e-07	2.12578e-05	conserved hypothetical protein
XLOC_007362	TCONS_00007934	-2.07409	0.0109996	0.56564	-3.11009	0.00087065	0.0148719	-1.09842	0.26675	0.681848
XLOC_007388	TCONS_00007964	-6.47242	0.000290613	0.0404133	-6.08608	0.000726851	0.0128628	0			VIRB2-interacting protein 1
XLOC_007395	TCONS_00007972	2.36496	0.191276	1	5.14699	9.66399e-06	0.000379761	2.80184	0.00110051	0.0261857	protein kinase, putative
XLOC_007408	TCONS_00007987	-0.0805791	0.903749	1	-2.51516	0.000330981	0.00702895	-2.48351	0.000375254	0.0120982	Rossmann-fold NAD(P)-binding domain-containing protein
XLOC_007428	TCONS_00008010	-0.148368	0.828529	1	4.92958	1.75514e-10	3.17865e-08	5.02979	8.85168e-11	3.2656e-08	peroxidase 52
XLOC_007434	TCONS_00008016	0.117494	0.87587	1	-2.07277	0.00548194	0.0561486	-2.24132	0.00265837	0.0486973	Tyrosine decarboxylase 1
XLOC_007478	TCONS_00008064	-0.244094	0.73267	1	-2.10879	0.00421294	0.0468323	-1.9154	0.00924429	0.108562
XLOC_007492	TCONS_00008080	0.824828	0.284504	1	3.1628	3.36018e-05	0.00110958	2.2926	0.0012936	0.0295703	ADP/ATP carrier 3
XLOC_007493	TCONS_00008081	1.05315	0.130938	1	2.64808	0.000232502	0.00541005	1.54783	0.0235213	0.195141	AT2G17970
XLOC_007511	TCONS_00008100	0.61571	0.441283	1	2.22592	0.00313605	0.0382118	1.56454	0.0289441	0.221668	auxin response factor 1
XLOC_007515	TCONS_00008104	1.10745	0.658385	1	6.8467	5.45325e-10	8.32492e-08	5.76224	1.38769e-09	3.6111e-07
XLOC_007516	TCONS_00008105	2.83259	0.00396476	0.29099	5.21281	5.30747e-08	4.51181e-06	2.35741	0.00137027	0.0309105	cysteine/histidine-rich C1 domain-containing protein
XLOC_007525	TCONS_00008114	-1.20426	0.131019	1	1.3059	0.0776117	0.306977	2.46373	0.00135171	0.0305392
XLOC_007526	TCONS_00008115	-0.750992	0.314789	1	1.82405	0.0115155	0.0923828	2.52834	0.00052965	0.0155159
XLOC_007533	TCONS_00008122	0.40218	0.545366	1	1.95856	0.00411894	0.0462101	1.50809	0.0246578	0.200573	S-adenosyl-L-methionine-dependent methyltransferase-like pro
XLOC_007534	TCONS_00008123	1.16138	0.0820128	1	2.8715	4.5324e-05	0.00141494	1.66181	0.0133762	0.137489	ammonium transporter 2
XLOC_007544	TCONS_00008134	-8.55995	4.33351e-09	3.14873e-06	-8.16975	2.87473e-08	2.61942e-06	0			haloacid dehalogenase-like hydrolase family protein
XLOC_007553	TCONS_00008144	1.77262	0.0112776	0.573878	2.43139	0.000608079	0.011248	0.61124	0.359184	0.764476
XLOC_007556	TCONS_00008147	7.9083	1.24339e-06	0.000446147	7.59892	7.45e-07	4.37077e-05	0.031934	0.973234	1	formin-like protein 18
XLOC_007556	TCONS_00008148	-2.16716	0.00300924	0.232608	-4.25373	1.1597e-06	6.34421e-05	-2.14881	0.0171989	0.161593	formin-like protein 18
XLOC_007566	TCONS_00008159	1.0829	0.10894	1	2.01836	0.00342148	0.040753	0.887431	0.181816	0.585786	cinnamyl alcohol dehydrogenase 9
XLOC_007595	TCONS_00008188	-1.48427	0.0346249	1	-3.22668	6.6541e-05	0.00195891	-1.79659	0.0280161	0.217974	BARELY ANY MERISTEM 1
XLOC_007596	TCONS_00008189	0.144823	0.827322	1	2.22843	0.00115713	0.0185077	2.03524	0.00277735	0.0501101	AT2G43820
XLOC_007598	TCONS_00008191	1.17648	0.143857	1	3.69701	3.58862e-06	0.000161726	2.47814	0.000670763	0.0184428
XLOC_007625	TCONS_00008220	0.236134	0.718205	1	-2.08596	0.00216872	0.0295217	-2.37063	0.000561063	0.0161423	photosystem I light harvesting complex gene 2
XLOC_007629	TCONS_00008225	1.2832	0.101288	1	-3.04024	0.0222081	0.142036	-4.41298	7.38123e-05	0.00338249	AT4G02900
XLOC_007644	TCONS_00008241	0.825747	0.272377	1	-1.8451	0.0399547	0.20544	-2.72606	0.00111705	0.0265335	AT1G62520
XLOC_007646	TCONS_00008243	0.796874	0.249764	1	2.14927	0.00227303	0.0305142	1.30478	0.0538551	0.316198	Aspartate aminotransferase, cytoplasmic
XLOC_007652	TCONS_00008249	0.656846	0.374515	1	2.63496	0.000341587	0.00722263	1.9317	0.00548079	0.0778233
XLOC_007653	TCONS_00008250	1.43411	0.127301	1	3.5311	5.94081e-05	0.00178395	2.06036	0.00615392	0.0834603	AT1G64140
XLOC_007664	TCONS_00008262	0			7.46149	1.4456e-06	7.57841e-05	7.84753	2.57175e-07	2.93935e-05	FAD/NAD(P)-binding oxidoreductase
XLOC_007673	TCONS_00008272	-0.822077	0.219136	1	-2.12075	0.0026856	0.0342699	-1.34805	0.0523359	0.31161	MSCS-like 2
XLOC_007674	TCONS_00008274	-0.463585	0.486224	1	-2.13519	0.00238889	0.0315468	-1.72086	0.0132781	0.136719	MSCS-like 2
XLOC_007676	TCONS_00008279	-0.352859	0.615446	1	-2.14234	0.00412609	0.0462547	-1.84055	0.0136544	0.139	MSCS-like 3
XLOC_007680	TCONS_00008284	-3.50991	0.000277936	0.0399898	1.50307	0.0462892	0.226194	4.9699	8.26415e-08	1.14137e-05	lipid phosphate phosphatase gamma
XLOC_007691	TCONS_00008295	1.43378	0.054497	1	2.28603	0.00228922	0.0306892	0.806592	0.244419	0.658676	ribosomal protein L23AA
XLOC_007703	TCONS_00008309	0.503413	0.492084	1	2.61075	0.000299696	0.00653592	2.06041	0.00317366	0.0542271	RING/U-box domain-containing protein
XLOC_007704	TCONS_00008310	0.594218	0.573302	1	2.54139	0.00353459	0.0418099	1.90905	0.0165362	0.157396	RING/U-box domain-containing protein
XLOC_007712	TCONS_00008318	3.09583	0.00010259	0.0173353	5.55902	3.71176e-11	8.01685e-09	2.42095	0.000525681	0.0155159	peroxidase 2
XLOC_007720	TCONS_00008328	-0.701837	0.336711	1	-2.67287	0.00183116	0.026285	-2.02725	0.0180807	0.167013	EMBRYO DEFECTIVE 2369
XLOC_007725	TCONS_00008333	-0.33895	0.65953	1	-2.61646	0.00278678	0.0351913	-2.33465	0.00496338	0.0726558
XLOC_007739	TCONS_00008350	0.106443	0.870799	1	-1.88915	0.00518026	0.0540802	-2.04412	0.00261298	0.0481387	photosystem II light harvesting complex gene 2.3
XLOC_007748	TCONS_00008360	-0.346443	0.659596	1	-2.68497	0.00301688	0.0371479	-2.39829	0.00673261	0.0885877
XLOC_007751	TCONS_00008363	1.90972	0.00736056	0.431305	-7.60156	7.45e-07	4.37077e-05	-9.94595	5.79109e-12	2.8607e-09	ADP-glucose pyrophosphorylase-like protein
XLOC_007752	TCONS_00008365	-0.805034	0.226396	1	-1.97526	0.00430981	0.0476728	-1.21915	0.0719698	0.373298	histone H2A 12
XLOC_007779	TCONS_00008394	-8.82214	8.83477e-10	8.85426e-07	-8.43174	6.40436e-09	7.29447e-07	0
XLOC_007785	TCONS_00008400	0.0611375	1	1	3.20266	3.46225e-05	0.00113942	3.09692	3.22377e-05	0.0016808	AT1G55910
XLOC_007788	TCONS_00008403	1.0954	0.285115	1	4.20981	1.40645e-06	7.45624e-05	3.07927	6.28621e-05	0.00294079	AT1G55910
XLOC_007794	TCONS_00008409	0.904612	0.205511	1	2.42599	0.000808044	0.0139911	1.47471	0.0317679	0.234102	glucose 6-phosphate/phosphate translocator 1
XLOC_007808	TCONS_00008424	-1.26261	0.146339	1	-6.57402	0.000125561	0.0032983	-5.74343	0.00286389	0.0508332
XLOC_007817	TCONS_00008433	-0.616863	0.573302	1	2.11894	0.0091868	0.0796188	2.69419	0.000974726	0.0240277	alpha/beta-hydrolase domain-containing protein
XLOC_007818	TCONS_00008434	-2.74452	0.0279694	0.962738	0.989091	0.270771	0.602591	3.69569	0.000797167	0.0207878	MONOPTEROS
XLOC_007821	TCONS_00008437	0.572869	0.40564	1	3.60409	8.70193e-07	5.02438e-05	2.9834	2.55531e-05	0.00138172
XLOC_007830	TCONS_00008447	-0.716703	0.280804	1	-2.60364	0.000245321	0.00565015	-1.93613	0.00525625	0.075651	AT5G15740
XLOC_007853	TCONS_00008472	0.930093	0.176895	1	2.54349	0.000320512	0.00685657	1.5657	0.0206411	0.180439	putative WRKY transcription factor 53
XLOC_007857	TCONS_00008476	1.91698	0.00949537	0.509176	2.36468	0.00156005	0.0231608	0.40176	0.565483	0.891636	AT3G44190
XLOC_007863	TCONS_00008482	-0.576667	0.3844	1	-4.80306	1.70176e-09	2.30791e-07	-4.27835	4.91458e-08	7.09087e-06	terpene synthase 04
XLOC_007864	TCONS_00008483	-0.456452	0.507575	1	-3.92306	2.55966e-06	0.000120573	-3.52299	1.50787e-05	0.000905259	terpene synthase 04
XLOC_007866	TCONS_00008485	9.62136	5.02257e-11	7.68294e-08	5.98851	0.00100641	0.0164952	-3.29528	2.67506e-05	0.00143317
XLOC_007882	TCONS_00008501	2.01208	0.0380057	1	4.37583	9.99507e-07	5.66996e-05	2.33092	0.00178841	0.0370457
XLOC_007883	TCONS_00008502	1.04044	0.215096	1	2.99241	0.000172679	0.00424893	1.90979	0.00824922	0.100596
XLOC_007884	TCONS_00008503	1.40693	0.0594498	1	3.32916	1.20721e-05	0.000462548	1.87702	0.00713874	0.0918175
XLOC_007902	TCONS_00008523	7.66854	4.42441e-06	0.00121312	9.81751	1.08049e-12	3.50053e-10	2.4917	0.000491	0.0147833	AT5G45020
XLOC_007917	TCONS_00008538	-0.141197	0.831545	1	-2.8026	9.81674e-05	0.00270034	-2.7111	0.000162568	0.00640275	AT5G08130
XLOC_007931	TCONS_00008552	-0.342148	0.606281	1	-2.23259	0.00133388	0.0207613	-1.93937	0.00479693	0.070824	alanine:glyoxylate aminotransferase
XLOC_007943	TCONS_00008567	0.184351	0.867417	1	2.39409	0.00149056	0.0223799	2.16422	0.00272965	0.0495365	ATP-binding cassette B4
XLOC_007980	TCONS_00008604	-2.53043	0.00728936	0.427996	0.455594	0.609666	0.865786	2.94141	0.00276276	0.0499508
XLOC_008000	TCONS_00008624	-7.65375	8.75702e-07	0.000339352	-7.26459	4.27844e-06	0.000186974	0
XLOC_008005	TCONS_00008631	0.299063	0.71373	1	2.50771	0.000591025	0.0110398	2.16213	0.00224267	0.0431436	long-chain acyl-CoA synthetase 8
XLOC_008006	TCONS_00008633	-6.69985	9.63608e-05	0.0164743	3.0794	7.17443e-05	0.00207944	9.77964	1.80673e-12	1.07464e-09	long-chain acyl-CoA synthetase 8
XLOC_008007	TCONS_00008634	0			7.87456	1.6842e-07	1.18618e-05	8.26108	2.28675e-08	3.59662e-06	AT2G04360
XLOC_008021	TCONS_00008649	0.909067	0.168728	1	2.17457	0.00144701	0.0218611	1.21706	0.0665469	0.355938	ATP-binding cassette G40
XLOC_008031	TCONS_00008660	-1.32539	0.11674	1	-3.13438	0.00254733	0.0329234	-1.88067	0.0910982	0.422373
XLOC_008042	TCONS_00008671	1.25853	0.06617	1	2.54334	0.000306735	0.00662502	1.23693	0.0646408	0.350027	putative clathrin assembly protein
XLOC_008043	TCONS_00008672	1.17382	0.0818419	1	3.98217	8.02612e-08	6.27415e-06	2.76028	7.98812e-05	0.00359836	AT5G51440
XLOC_008045	TCONS_00008674	0.371221	0.59499	1	2.04863	0.00336197	0.040159	1.62959	0.0167571	0.158877	protein kinase domain-containing protein
XLOC_008050	TCONS_00008679	-0.315232	0.703597	1	-4.70627	0.000103439	0.0028214	-4.50759	0.000277936	0.0095977	cellulose synthase 1
XLOC_008051	TCONS_00008680	0.0673402	0.968981	1	-2.97006	0.00156555	0.0231835	-3.10023	0.000698785	0.0190515	IRREGULAR XYLEM 1
XLOC_008063	TCONS_00008693	0.540883	0.587191	1	-5.40316	0.00922396	0.0796188	-6.37185	0.000290613	0.0098259
XLOC_008066	TCONS_00008696	-0.333382	0.63402	1	-2.404	0.00136465	0.0211426	-2.1222	0.00465292	0.0694364	Alpha-1,4 glucan phosphorylase L-2 isozyme, chloroplastic/amyloplastic
XLOC_008067	TCONS_00008697	-1.34991	0.0559862	1	-3.00754	0.000176285	0.0043267	-1.7113	0.0324964	0.237625	Alpha-1,4 glucan phosphorylase L-2 isozyme, chloroplastic/amyloplastic
XLOC_008068	TCONS_00008698	0.546233	0.407356	1	-1.8108	0.00789339	0.0719935	-2.40578	0.000515948	0.0153285	AT5G05250
XLOC_008074	TCONS_00008705	-0.297415	0.662343	1	-2.11965	0.00301388	0.0371331	-1.87184	0.00794544	0.097877	3-ketoacyl-acyl carrier protein synthase I
XLOC_008093	TCONS_00008725	-0.150219	0.900018	1	2.24123	0.00297965	0.0367982	2.34594	0.00142942	0.031561	ATP-binding cassette B4
XLOC_008094	TCONS_00008726	1.109	0.100771	1	3.52869	1.31135e-06	7.02337e-05	2.37173	0.000589084	0.0167993	ATP-binding cassette B21
XLOC_008096	TCONS_00008728	-0.611613	0.362308	1	-4.67265	3.13203e-08	2.80996e-06	-4.11767	5.42328e-07	5.47954e-05	nitrate transporter 1:2
XLOC_008108	TCONS_00008740	-1.39977	0.0388448	1	-2.51842	0.000395803	0.00812161	-1.16802	0.0927863	0.425599	AT1G70640
XLOC_008117	TCONS_00008750	6.60445	9.63608e-05	0.0164743	0			-6.64908	7.44607e-05	0.00338558	SUMO activating enzyme 1B
XLOC_008122	TCONS_00008755	-0.121481	0.852763	1	-2.72026	9.48683e-05	0.00264452	-2.64734	0.000138985	0.00564955	acyl carrier protein 4
XLOC_008132	TCONS_00008765	1.3252	0.0474365	1	3.29866	4.13523e-06	0.000183804	1.92514	0.00445251	0.0675525	AT2G22660
XLOC_008133	TCONS_00008766	0.864694	0.219704	1	2.61925	0.000268411	0.00604816	1.70722	0.0122647	0.130173	AT2G22660
XLOC_008150	TCONS_00008783	0.635438	0.429983	1	2.20716	0.00456688	0.049687	1.52691	0.0358746	0.251217
XLOC_008151	TCONS_00008784	1.89663	0.013428	0.639265	5.34141	1.13859e-10	2.1986e-08	3.40087	3.093e-06	0.00024298	expansin-like B1
XLOC_008161	TCONS_00008794	0.694944	0.316431	1	2.3318	0.000881361	0.0149706	1.58909	0.0190463	0.172072	ROOT HAIR DEFECTIVE 2
XLOC_008182	TCONS_00008817	0.270156	0.706849	1	-3.74152	8.711e-05	0.00245169	-4.07912	1.3156e-05	0.000812358
XLOC_008184	TCONS_00008819	2.88808	0.00261227	0.210763	9.77947	9.55736e-22	2.53339e-18	6.86297	9.32881e-16	1.43099e-12	ammonium transporter 2
XLOC_008188	TCONS_00008824	0.626978	0.450687	1	3.46716	1.22171e-05	0.000466266	2.7978	0.000171799	0.00661436	ACCELERATED CELL DEATH 1
XLOC_008189	TCONS_00008825	-0.907194	0.179053	1	-2.02854	0.00397212	0.045264	-1.17073	0.0908446	0.421804
XLOC_008204	TCONS_00008840	-0.00209715	1	1	-2.81497	0.00291167	0.0362041	-2.87543	0.00184089	0.0375719	AT3G60810
XLOC_008224	TCONS_00008860	0.867553	0.203016	1	2.25766	0.00126458	0.019856	1.34226	0.0461496	0.289427
XLOC_008225	TCONS_00008861	1.40751	0.0607056	1	2.65505	0.00047154	0.00931515	1.20208	0.081173	0.399033
XLOC_008233	TCONS_00008869	0.222687	0.752753	1	-2.78095	0.000443062	0.00887281	-3.05666	9.25592e-05	0.00406884	hydrolase-like protein
XLOC_008235	TCONS_00008871	0.242458	0.789628	1	3.06875	7.44651e-05	0.00214128	2.78179	0.000180476	0.00684002
XLOC_008245	TCONS_00008883	0.117139	0.857793	1	-2.0439	0.00260277	0.0334324	-2.20955	0.00120997	0.0280545	light-harvesting chlorophyll B-binding protein 3
XLOC_008262	TCONS_00008900	2.26511	0.0110349	0.56564	7.92475	3.09086e-17	3.9184e-14	5.62292	3.75099e-12	2.02449e-09	pathogenesis-related 4
XLOC_008263	TCONS_00008901	0			7.49717	1.21973e-06	6.61056e-05	4.44266	8.55173e-06	0.000571652
XLOC_008270	TCONS_00008909	-0.930073	0.207044	1	-2.90992	0.000711427	0.0126873	-2.03707	0.0201887	0.177657	AT3G20240
XLOC_008272	TCONS_00008911	1.17587	0.0835195	1	2.35407	0.000790743	0.0138011	1.13028	0.0901969	0.420001	39_ARATH RecName: Full=Probable serine/threonine-protein kina
XLOC_008273	TCONS_00008912	1.13425	0.0914837	1	2.89364	4.49294e-05	0.00141169	1.71131	0.0111961	0.123098	39_ARATH RecName: Full=Probable serine/threonine-protein kina
XLOC_008274	TCONS_00008913	1.98652	0.0721088	1	4.44704	4.2835e-06	0.000186974	2.43752	0.0013729	0.030946
XLOC_008275	TCONS_00008914	2.59612	0.0297218	0.984987	6.25019	6.10298e-10	9.12567e-08	3.64347	2.87234e-06	0.00023254	PR5-like receptor kinase
XLOC_008276	TCONS_00008915	0			4.57825	9.78617e-06	0.000384045	6.0664	4.09326e-08	6.02515e-06
XLOC_008307	TCONS_00008946	1.49176	0.0874894	1	-5.12676	0.0219002	0.140932	-7.04481	1.16786e-05	0.000736739	histone H3
XLOC_008333	TCONS_00008974	1.11506	0.0988343	1	2.0667	0.00278923	0.0352071	0.903574	0.174585	0.575338	copper chaperone
XLOC_008340	TCONS_00008982	0.801689	0.267344	1	2.55635	0.000466586	0.00924233	1.70806	0.0138917	0.140837	kinase 3
XLOC_008351	TCONS_00008993	1.59269	0.180372	1	8.63795	2.43787e-18	3.74123e-15	7.01721	1.04874e-15	1.52828e-12	1-amino-cyclopropane-1-carboxylate synthase 2
XLOC_008363	TCONS_00009005	0.207003	0.751744	1	-1.7806	0.00820339	0.0740477	-2.03613	0.00271082	0.0492291	photosystem I light harvesting complex gene 3
XLOC_008367	TCONS_00009009	0.372356	0.607844	1	2.15738	0.00251254	0.0326183	1.73783	0.0118989	0.127497	serine carboxypeptidase-like 48
XLOC_008370	TCONS_00009012	0.482079	0.571539	1	-4.2161	0.00102803	0.0167741	-4.81372	6.80293e-05	0.00316557
XLOC_008378	TCONS_00009020	-0.320319	0.646338	1	-2.47211	0.000956872	0.0159888	-2.20316	0.0034439	0.0572966
XLOC_008387	TCONS_00009029	1.07847	0.206864	1	2.84524	0.000505369	0.00981715	1.72571	0.0183691	0.167058	putative polyol transporter 4
XLOC_008388	TCONS_00009030	1.1628	0.113722	1	3.25139	1.69664e-05	0.000616072	2.04278	0.00352087	0.0581063	putative polyol transporter 4
XLOC_008389	TCONS_00009031	0.486237	0.512406	1	2.51431	0.00047914	0.00942061	1.9811	0.00457293	0.068582	AT2G46150
XLOC_008435	TCONS_00009082	0.738104	0.432544	1	2.6429	0.000943639	0.0158403	1.86247	0.0123533	0.130786	AT4G08790
XLOC_008437	TCONS_00009084	0.106449	0.871085	1	-2.68048	0.000121893	0.00323966	-2.83556	5.28151e-05	0.00255565	sedoheptulose-bisphosphatase
XLOC_008469	TCONS_00009118	-1.75269	0.0111593	0.571011	-10.2742	5.34306e-14	2.26607e-11	-8.95765	2.87003e-09	6.48425e-07	phosphoglucomutase 2
XLOC_008471	TCONS_00009120	-0.449123	0.540148	1	-2.41707	0.00396363	0.045211	-2.02255	0.0124342	0.131207	cyclin-dependent kinase B2;1
XLOC_008474	TCONS_00009123	1.29908	0.115723	1	3.16247	0.000104429	0.00283929	1.8225	0.0119396	0.12784
XLOC_008481	TCONS_00009133	-0.174982	0.791072	1	-2.13438	0.0020425	0.0284002	-2.0083	0.00350921	0.0579796	peptidyl-prolyl cis-trans isomerase CYP37
XLOC_008481	TCONS_00009132	-1.06408	0.226004	1	-6.55024	0.000125561	0.0032983	-5.91822	0.00140897	0.0312992	peptidyl-prolyl cis-trans isomerase CYP37
XLOC_008482	TCONS_00009135	-0.0997502	0.882417	1	-2.18564	0.00188469	0.0268173	-2.13518	0.00221736	0.0428264	peptidyl-prolyl cis-trans isomerase CYP37
XLOC_008483	TCONS_00009136	-0.384887	0.574248	1	-2.08321	0.00451387	0.0493127	-1.7488	0.0155518	0.150585	HAL2-like
XLOC_008484	TCONS_00009137	0.746095	0.335692	1	2.5323	0.000812926	0.0140393	1.74065	0.0131118	0.135898
XLOC_008486	TCONS_00009139	-0.735504	0.514813	1	2.99343	0.000305681	0.00661255	3.68988	1.64014e-05	0.000969611
XLOC_008487	TCONS_00009140	-0.823996	0.244408	1	-2.77628	0.000516972	0.00999039	-2.00579	0.010598	0.118859	AT5G01650
XLOC_008498	TCONS_00009152	0			6.56468	0.000125561	0.0032983	6.94906	2.82471e-05	0.00148872
XLOC_008524	TCONS_00009180	-1.96191	0.0400936	1	-6.30157	0.000390825	0.00803884	-4.77011	0.0347826	0.246946
XLOC_008543	TCONS_00009199	0.355556	0.688138	1	2.29359	0.00329509	0.0395566	1.89415	0.0110539	0.121986	AT5G07360
XLOC_008544	TCONS_00009200	0			6.83626	3.56805e-05	0.00116503	4.30066	5.68506e-05	0.00272518
XLOC_008549	TCONS_00009205	1.65884	0.14853	1	6.57034	2.77519e-12	7.63387e-10	4.88326	1.5083e-09	3.85608e-07	AT5G59520
XLOC_008554	TCONS_00009210	5.84061	0.00199604	0.171636	6.07964	0.000726851	0.0128628	0.577661	0.544247	0.880098	CCR4- associated factor 1b
XLOC_008558	TCONS_00009215	3.70744	6.40476e-05	0.0119326	7.30491	2.09604e-14	1.00191e-11	3.56884	1.22666e-06	0.000113136
XLOC_008559	TCONS_00009216	3.54155	0.00977491	0.517506	7.06048	1.46094e-10	2.73424e-08	3.53937	5.1921e-06	0.000364636
XLOC_008579	TCONS_00009236	0			7.46564	1.4456e-06	7.57841e-05	5.75212	2.57175e-07	2.93935e-05	maternal effect embryo arrest 25
XLOC_008593	TCONS_00009254	0.986899	0.769726	1	3.90411	0.000277936	0.00620526	2.9059	0.0010052	0.0243778
XLOC_008599	TCONS_00009260	0.00979079	0.988384	1	-2.10438	0.00201313	0.0281394	-2.16274	0.00153376	0.0329996	AT1G44575
XLOC_008614	TCONS_00009275	2.21783	0.266667	1	7.16428	7.44374e-11	1.48661e-08	4.96783	9.39021e-09	1.71049e-06	RPM1-induced protein kinase
XLOC_008615	TCONS_00009276	4.08096	0.161491	1	8.36231	9.61643e-09	1.0385e-06	4.62583	2.19866e-07	2.58387e-05	RPM1-induced protein kinase
XLOC_008616	TCONS_00009277	-0.155188	1	1	4.26435	4.92269e-05	0.00151569	4.41108	9.78617e-06	0.000640939	plasma membrane intrinsic protein 2;8
XLOC_008631	TCONS_00009292	3.34283	0.0167826	0.723379	7.86456	8.08549e-13	2.74136e-10	4.54247	1.26938e-08	2.17624e-06	AT2G17740
XLOC_008638	TCONS_00009299	-0.0860015	0.924406	1	-3.28575	0.000259049	0.00589186	-3.26219	0.000232936	0.00835047	acetyl Co-enzyme a carboxylase carboxyltransferase alpha subunit
XLOC_008639	TCONS_00009300	-0.359203	0.645163	1	-2.62063	0.00227848	0.0305733	-2.31763	0.0064056	0.0857168
XLOC_008641	TCONS_00009302	0.874868	0.230032	1	2.5623	0.000452933	0.00901476	1.64082	0.0180852	0.167013	alpha/beta-hydrolase-like protein
XLOC_008648	TCONS_00009309	-1.15953	0.145296	1	-3.05212	0.00383276	0.0442246	-1.96412	0.0721088	0.373566	K+ efflux antiporter 1
XLOC_008663	TCONS_00009324	-0.261972	0.697946	1	-2.39418	0.000862195	0.0147621	-2.18211	0.00216813	0.0420428	MADS-box transcription factor FBP20
XLOC_008666	TCONS_00009328	0.0344766	0.974025	1	-2.45152	0.0045097	0.0492936	-2.54203	0.00246943	0.04642	glycosyl hydrolase 9C2
XLOC_008677	TCONS_00009339	-0.5566	0.423239	1	2.17181	0.0017284	0.0251105	2.68047	0.000150695	0.00602471	putative peptide/nitrate transporter
XLOC_008690	TCONS_00009356	-0.943682	0.195724	1	-4.70947	7.48629e-06	0.000305294	-3.85166	0.000291391	0.00984079	AT1G48840
XLOC_008691	TCONS_00009357	-1.29342	0.0686025	1	-3.49215	3.58534e-05	0.0011683	-2.25562	0.00782773	0.0970326	AT1G48840
XLOC_008692	TCONS_00009358	0.110551	0.871462	1	-2.36414	0.00129171	0.0201842	-2.52532	0.000613917	0.0171879
XLOC_008704	TCONS_00009371	2.71564	0.000528542	0.065879	3.56778	6.45153e-06	0.000267968	0.809117	0.240076	0.654334
XLOC_008705	TCONS_00009373	0.285031	0.702916	1	2.86674	9.72054e-05	0.00268147	2.53514	0.000382738	0.0122581	purple acid phosphatase 24
XLOC_008705	TCONS_00009372	0.596125	0.391018	1	3.39178	3.26194e-06	0.000148845	2.74796	9.42156e-05	0.00412299	purple acid phosphatase 27
XLOC_008711	TCONS_00009381	11.4482	2.91514e-16	3.50113e-12	11.5856	7.79018e-18	1.03248e-14	0.480231	0.467147	0.837143	cytochrome c oxidase subunit Vb
XLOC_008717	TCONS_00009387	0.676492	0.340336	1	2.34705	0.00109598	0.0177339	1.62359	0.0180764	0.167013	AT2G41190
XLOC_008720	TCONS_00009390	1.92545	0.00599288	0.380263	2.36602	0.000849116	0.014581	0.393021	0.555273	0.886511	ethylene-responsive element binding protein
XLOC_008722	TCONS_00009392	0			4.53457	0.000195424	0.00473269	7.26985	6.31674e-06	0.000436259	AT4G24690
XLOC_008735	TCONS_00009407	0			10.0059	3.08252e-13	1.13772e-10	8.294	3.10891e-14	3.3559e-11	peroxidase 72
XLOC_008741	TCONS_00009414	6.78528	4.53239e-05	0.00902256	0			-6.82996	3.56805e-05	0.00183082
XLOC_008747	TCONS_00009424	7.88828	1.42078e-06	0.000497511	6.11177	0.000726851	0.0128628	-1.43835	0.0616657	0.340904	AT5G56950
XLOC_008747	TCONS_00009423	-8.41272	1.06732e-08	6.74359e-06	0.163207	0.83408	0.963553	8.57266	3.58464e-09	7.57061e-07	AT2G19480
XLOC_008754	TCONS_00009432	2.01075	0.0096235	0.51415	2.3446	0.00259677	0.03337	0.289906	0.679347	0.938474	tonoplast intrinsic protein 4;1
XLOC_008762	TCONS_00009440	-0.5096	0.437009	1	-2.08969	0.0021354	0.0291635	-1.62863	0.0151793	0.148357	formate dehydrogenase
XLOC_008766	TCONS_00009445	-0.235045	0.719665	1	-2.31727	0.000736909	0.0130144	-2.13079	0.00178003	0.0368983	2 beta-carotene hydroxylase 2
XLOC_008784	TCONS_00009463	-0.0660658	0.924881	1	-2.36016	0.000901137	0.0152409	-2.34351	0.000869859	0.0220281	major facilitator protein
XLOC_008785	TCONS_00009464	0.094697	0.90635	1	-2.76095	0.000964113	0.0160822	-2.91129	0.000350498	0.0114265
XLOC_008828	TCONS_00009510	0.557575	0.439492	1	-2.09117	0.0106432	0.087616	-2.70248	0.000743327	0.0197081	rho guanyl-nucleotide exchange factor 1
XLOC_008858	TCONS_00009541	1.59969	0.0183438	0.75391	2.72705	0.000107644	0.00291428	1.07926	0.104328	0.451471	Endoplasmin, putative
XLOC_008863	TCONS_00009547	0.608758	0.365086	1	2.24146	0.00122649	0.0193851	1.58459	0.0188542	0.170443	Protein kinase family protein with leucine-rich repeat domai
XLOC_008866	TCONS_00009550	5.94274	0.00140897	0.133343	11.1312	1.71205e-16	1.40123e-13	5.53188	3.54008e-11	1.47394e-08	AT4G37050
XLOC_008867	TCONS_00009551	4.7267	0.0565217	1	8.88752	4.02924e-10	6.31638e-08	4.50466	1.90094e-07	2.27062e-05	phospholipase A 2A
XLOC_008890	TCONS_00009574	0.382903	0.58998	1	-1.90174	0.0112941	0.0913762	-2.33593	0.00187244	0.038056
XLOC_008910	TCONS_00009594	1.10315	0.21203	1	2.68199	0.00119786	0.0190028	1.53844	0.0382373	0.260501
XLOC_008927	TCONS_00009615	-8.13526	5.90433e-08	3.2378e-05	-7.74546	3.44558e-07	2.22763e-05	0			40S ribosomal protein S9-2
XLOC_008932	TCONS_00009623	-0.424122	0.520599	1	-2.23423	0.00128054	0.020052	-1.85907	0.00669839	0.088457
XLOC_008932	TCONS_00009625	-0.864073	0.221625	1	-3.09552	0.000312634	0.00671759	-2.28907	0.00620187	0.0838764
XLOC_008983	TCONS_00009678	-0.132879	0.848167	1	-3.19092	0.000131919	0.00343438	-3.11402	0.000125337	0.00520093
XLOC_008995	TCONS_00009691	0.482265	0.479777	1	-1.96424	0.00693288	0.0660186	-2.49666	0.000594451	0.0168722	AT5G54250
XLOC_008996	TCONS_00009692	0.790028	0.247711	1	-1.50452	0.0368541	0.194672	-2.34434	0.00113766	0.0269133	AT5G54250
XLOC_008997	TCONS_00009693	0.22871	0.743135	1	-2.18993	0.00288565	0.0359359	-2.4692	0.000805906	0.0209716	AT5G54250
XLOC_009001	TCONS_00009697	1.48597	0.187026	1	3.80171	7.38123e-05	0.00213091	2.29095	0.00393764	0.0628835	kinase domain-containing protein
XLOC_009014	TCONS_00009710	1.86426	0.0323868	1	3.57711	1.9752e-05	0.000691577	1.67396	0.0207151	0.180923
XLOC_009016	TCONS_00009712	6.4946	0.000164799	0.0261733	7.85449	1.6842e-07	1.18618e-05	1.7018	0.0242054	0.198444
XLOC_009021	TCONS_00009717	-0.485263	0.672306	1	3.21215	3.87288e-05	0.0012423	3.65458	3.92335e-06	0.000296158	beta galactosidase 1
XLOC_009022	TCONS_00009718	-1.04671	0.324544	1	1.97952	0.0178617	0.124064	2.98553	0.000600932	0.0169876	beta-galactosidase 3
XLOC_009026	TCONS_00009723	0.0265687	0.969603	1	-2.1209	0.00213696	0.0291712	-2.19634	0.00147349	0.0321593	AT1G30380
XLOC_009052	TCONS_00009750	0.440775	0.512569	1	2.13936	0.00185999	0.0265852	1.65034	0.0144003	0.143767	AT5G21090
XLOC_009054	TCONS_00009754	-0.02286	0.974764	1	-2.15092	0.00210946	0.0289994	-2.1772	0.00179673	0.0371651	palmitoyl protein thioesterase family protein
XLOC_009054	TCONS_00009752	0.575809	0.443737	1	-3.31725	0.000851461	0.0145955	-3.96107	1.78628e-05	0.00103501	palmitoyl protein thioesterase family protein
XLOC_009054	TCONS_00009753	-0.0992549	0.884478	1	-3.28953	1.3089e-05	0.000497587	-3.24151	1.74893e-05	0.0010215	palmitoyl protein thioesterase family protein
XLOC_009063	TCONS_00009763	0.623971	0.480463	1	2.1882	0.00407279	0.045798	1.51962	0.0343901	0.246197	WCRKC thioredoxin 2
XLOC_009064	TCONS_00009764	-0.866894	0.280417	1	2.39409	0.00149056	0.0223799	3.21578	3.14106e-05	0.00164061	AT2G39130
XLOC_009065	TCONS_00009765	-1.04563	0.162823	1	1.39062	0.0490318	0.234212	2.38902	0.00109137	0.0260507	AT2G39130
XLOC_009074	TCONS_00009774	-1.03163	0.16931	1	-2.52384	0.00403307	0.045704	-1.54908	0.0740011	0.378313
XLOC_009080	TCONS_00009780	1.60369	0.0250301	0.893704	2.08982	0.00375709	0.0436973	0.439249	0.520706	0.866871
XLOC_009083	TCONS_00009783	-0.304505	0.645684	1	-2.30858	0.00095108	0.0159194	-2.05305	0.00295615	0.0517771	endo-beta-mannase 7
XLOC_009084	TCONS_00009785	0.582517	0.381509	1	-1.5129	0.0277425	0.164113	-2.14441	0.00203305	0.0399549	fatty acid desaturase 6
XLOC_009092	TCONS_00009793	2.09999	0.083497	1	3.42686	0.00141951	0.0216011	1.31147	0.115723	0.475371
XLOC_009092	TCONS_00009794	1.2289	0.165529	1	2.80145	0.00079624	0.0138482	1.53235	0.0387451	0.262489
XLOC_009107	TCONS_00009812	0.582585	0.393268	1	1.98462	0.00420152	0.0467409	1.35411	0.0446374	0.284836	Rossmann-fold NAD(P)-binding domain-containing protein
XLOC_009108	TCONS_00009813	-0.895876	0.315146	1	-4.08018	0.00174368	0.0252193	-3.29897	0.0222081	0.188848
XLOC_009135	TCONS_00009843	-2.06956	0.0287437	0.97238	1.52908	0.0455573	0.224196	3.55506	4.49665e-05	0.00223136
XLOC_009143	TCONS_00009852	-0.700761	0.403125	1	-2.85019	0.00396476	0.045211	-2.21522	0.0237107	0.195547
XLOC_009155	TCONS_00009865	-0.970486	0.221621	1	-3.11943	0.00138806	0.0213804	-2.21522	0.0237107	0.195547	AT1G63300
XLOC_009158	TCONS_00009868	0.336122	0.763627	1	2.50841	0.00404627	0.0457193	2.13428	0.00959873	0.11097	purple acid phosphatase 15
XLOC_009171	TCONS_00009882	0.0992921	0.946047	1	2.45515	0.00140811	0.0215609	2.31095	0.0016955	0.0357048	NOD26-like intrinsic protein 1;2
XLOC_009179	TCONS_00009890	0.535681	0.450186	1	2.61848	0.000257931	0.00587558	2.03539	0.00324475	0.0551098	sterol methyltransferase 1
XLOC_009197	TCONS_00009908	1.4574	0.128197	1	3.01036	0.000444113	0.00888164	1.51505	0.0407163	0.269087	WRKY DNA-binding protein 33
XLOC_009230	TCONS_00009944	0.0678919	0.918625	1	-2.16044	0.00168812	0.0246975	-2.27706	0.000967633	0.02392	glycosyl hydrolase 9C2
XLOC_009232	TCONS_00009946	1.61628	0.251568	1	6.9455	7.20421e-12	1.76521e-09	5.31941	3.66761e-10	1.17464e-07
XLOC_009235	TCONS_00009949	-1.34627	0.0786673	1	-2.75873	0.00154494	0.0229833	-1.46958	0.0972207	0.434964	pectinesterase 7
XLOC_009241	TCONS_00009955	1.884	0.0528879	1	4.31128	1.45549e-06	7.57841e-05	2.39445	0.00125455	0.0287678
XLOC_009242	TCONS_00009956	1.40823	0.430642	1	4.62691	0.000127312	0.00332631	3.23895	0.000851461	0.0218449	armadillo/beta-catenin-like repeat-containing protein
XLOC_009247	TCONS_00009962	1.30766	0.305221	1	4.88015	3.60365e-07	2.31443e-05	3.55018	1.29844e-05	0.000805225	AT2G25440
XLOC_009248	TCONS_00009963	1.73847	0.251568	1	5.26026	2.40506e-07	1.61211e-05	3.51122	1.74765e-05	0.0010215	AT2G34930
XLOC_009249	TCONS_00009964	0			5.59855	8.42045e-07	4.88118e-05	5.41473	1.464e-07	1.86869e-05	probably inactive leucine-rich repeat receptor-like protein
XLOC_009250	TCONS_00009965	3.1123	0.0396963	1	5.74997	4.03028e-07	2.54913e-05	2.65758	0.000738955	0.0197061
XLOC_009259	TCONS_00009974	0.208029	0.776539	1	2.11312	0.00338976	0.0404692	1.85833	0.00834103	0.101503	AT4G15563
XLOC_009260	TCONS_00009975	0			10.6389	4.7014e-15	2.63622e-12	8.92713	4.42145e-16	8.05394e-13	AT4G15610
XLOC_009276	TCONS_00009994	-0.0858488	0.918475	1	-3.45295	4.14756e-05	0.00131864	-3.42558	4.62558e-05	0.00226957	auxin response factor 19
XLOC_009277	TCONS_00009995	-0.766432	0.265441	1	-3.18961	8.01377e-05	0.00228859	-2.47741	0.00187459	0.0380731
XLOC_009300	TCONS_00010019	0.251133	0.701629	1	-2.34568	0.000656533	0.0119118	-2.64542	0.000145192	0.00586097	glycosyl hydrolase 9C2
XLOC_009328	TCONS_00010049	-0.32991	0.615448	1	-1.9459	0.004233	0.0470194	-1.66462	0.0135225	0.138348	Aspartic proteinase, putative
XLOC_009331	TCONS_00010052	0.145131	0.83658	1	-1.96452	0.00660923	0.0636854	-2.1596	0.00255975	0.0474881	AT1G53885
XLOC_009336	TCONS_00010057	-0.0274673	1	1	-2.86473	0.00079624	0.0138482	-2.89377	0.000492871	0.0148147	UDP-glucosyl transferase 72E1
XLOC_009339	TCONS_00010060	1.11432	0.0991656	1	1.97079	0.0043706	0.0481989	0.808429	0.224281	0.637972
XLOC_009352	TCONS_00010073	0.39886	1	1	4.67529	9.54583e-07	5.43628e-05	4.2541	1.07634e-06	0.000101193	calmodulin 7
XLOC_009369	TCONS_00010093	0.475039	0.499187	1	-2.12089	0.00480486	0.0510569	-2.64738	0.000434099	0.0135025
XLOC_009370	TCONS_00010094	1.50007	0.128197	1	3.66239	1.77842e-05	0.000640187	2.12491	0.00424728	0.0655652	cytochrome P450, family 72, subfamily A, polypeptide 15
XLOC_009371	TCONS_00010095	1.41365	0.101443	1	3.2337	9.12738e-05	0.002559	1.78	0.0136544	0.139	cytochrome P450, family 72, subfamily A, polypeptide 15
XLOC_009439	TCONS_00010171	0			8.97511	2.24133e-10	3.93691e-08	8.11142	2.7162e-11	1.19945e-08	methionine synthesis 1
XLOC_009441	TCONS_00010173	1.84082	0.0837197	1	4.40346	1.78618e-06	8.91804e-05	2.53361	0.00098729	0.0242007	cysteine-rich RLK (RECEPTOR-like protein kinase) 12
XLOC_009452	TCONS_00010184	2.75428	0.000178949	0.0278126	5.41874	2.22199e-11	5.02239e-09	2.61838	0.000173122	0.00663027
XLOC_009461	TCONS_00010193	1.72352	0.0170515	0.73095	2.13144	0.00340711	0.0406317	0.361228	0.600078	0.907027	AT5G40390
XLOC_009465	TCONS_00010197	1.61568	0.0192982	0.787656	2.86656	6.19047e-05	0.00184373	1.20313	0.0719436	0.373228	calmodulin-like 41
XLOC_009484	TCONS_00010216	-0.21961	0.780694	1	-3.23659	0.00171843	0.0249904	-3.08929	0.00194758	0.038973	plasma membrane intrinsic protein 1C
XLOC_009520	TCONS_00010252	1.97738	0.00671681	0.406812	4.52568	8.02184e-09	8.89357e-07	2.50243	0.000335556	0.0110846	AT1G63830
XLOC_009538	TCONS_00010270	0.678997	0.542974	1	2.9005	0.00276276	0.0349638	2.19145	0.00768073	0.096075
XLOC_009550	TCONS_00010282	0.261769	0.743421	1	4.88893	5.86188e-10	8.89853e-08	4.5809	2.76644e-09	6.29905e-07	AT5G06320
XLOC_009568	TCONS_00010300	4.08096	0.161491	1	5.58102	0.00416566	0.0463951	1.83845	0.0910982	0.422373	AT5G23600
XLOC_009577	TCONS_00010309	1.80574	0.0412756	1	2.44945	0.00403307	0.045704	0.603834	0.422712	0.810736	putative LRR receptor-like serine/threonine-protein kinase
XLOC_009580	TCONS_00010312	-0.864518	0.227416	1	-2.945	0.000883102	0.0149706	-2.13918	0.0136412	0.138963
XLOC_009629	TCONS_00010366	0.107417	0.871497	1	-2.05039	0.00288459	0.0359359	-2.2066	0.00138672	0.0311132	AT5G24490
XLOC_009630	TCONS_00010367	1.45983	0.0516486	1	2.94003	0.000114561	0.00307302	1.43484	0.0367301	0.254396	serine carboxypeptidase-like 42
XLOC_009649	TCONS_00010389	-1.33423	0.0652801	1	-2.76095	0.000964113	0.0160822	-1.48216	0.08217	0.401281	uncharacterized protein
XLOC_009661	TCONS_00010403	2.59023	0.0112943	0.573878	5.47367	1.28417e-08	1.34208e-06	2.85801	0.000111862	0.0047045	cysteine-rich RLK (RECEPTOR-like protein kinase) 2
XLOC_009661	TCONS_00010402	4.89598	5.32776e-06	0.00138255	8.68549	4.11312e-16	2.99826e-13	3.78688	3.62618e-07	3.91426e-05	cysteine-rich RLK (RECEPTOR-like protein kinase) 2
XLOC_009662	TCONS_00010404	3.10616	0.00138806	0.133343	6.60876	8.25607e-12	1.98951e-09	3.48015	3.05375e-06	0.000240861	cysteine-rich RLK (RECEPTOR-like protein kinase) 2
XLOC_009678	TCONS_00010421	0.603828	0.43449	1	-2.49553	0.00944814	0.0805052	-3.16137	0.000555732	0.0160364	putative nitrite transporter
XLOC_009686	TCONS_00010430	-0.207003	0.75169	1	-2.38577	0.000520915	0.0100455	-2.2273	0.00112087	0.0265809	Ribulose bisphosphate carboxylase small chain, chloroplastic
XLOC_009687	TCONS_00010431	-0.381241	0.573955	1	7.90547	4.07355e-19	6.59871e-16	8.23897	3.85811e-20	1.87408e-16	Mucin 96D
XLOC_009688	TCONS_00010432	-0.419088	0.651531	1	6.91502	3.15533e-15	1.8428e-12	7.29076	1.89098e-16	3.67418e-13	Mucin 96D
XLOC_009693	TCONS_00010440	6.24308	0.000390825	0.0516315	8.59286	2.4786e-09	3.15594e-07	2.69237	0.000390159	0.0124216	ferredoxin 3
XLOC_009707	TCONS_00010456	4.32972	0.0942029	1	8.64164	1.7365e-09	2.33331e-07	4.65618	1.32614e-07	1.7332e-05
XLOC_009712	TCONS_00010461	0.89656	0.205821	1	3.57099	1.68214e-06	8.58983e-05	2.62768	0.000200782	0.00742155	aldose 1-epimerase
XLOC_009712	TCONS_00010462	0.836343	0.235887	1	3.53359	1.81645e-06	9.03825e-05	2.65001	0.000161799	0.00638111	aldose 1-epimerase
XLOC_009713	TCONS_00010464	-0.664622	0.337828	1	-2.89026	0.000274329	0.00615299	-2.27893	0.00309157	0.0533969	AT2G17840
XLOC_009722	TCONS_00010473	0.820568	0.339352	1	2.43684	0.0021204	0.0290676	1.57329	0.0326413	0.238234
XLOC_009741	TCONS_00010492	0.959927	0.335879	1	2.81947	0.00149543	0.0223953	1.8233	0.0218185	0.187415	phosphate transporter PHO1-7
XLOC_009749	TCONS_00010500	1.01881	0.124175	1	-1.06035	0.111587	0.376904	-2.12775	0.00186715	0.0379749	AT1G48300
XLOC_009759	TCONS_00010510	1.26983	0.0913856	1	-2.45547	0.0191124	0.129714	-3.79049	5.79418e-05	0.00274587
XLOC_009761	TCONS_00010512	2.4051	0.00591026	0.378122	-0.622589	0.7999	0.951824	-3.08309	0.00149543	0.0323805	Germacrene A synthase long form
XLOC_009764	TCONS_00010516	0.0299152	0.973142	1	-2.27871	0.00152537	0.0227735	-2.35839	0.000976177	0.0240277	Remorin
XLOC_009797	TCONS_00010550	0.14227	0.852982	1	-2.28585	0.00461399	0.0500874	-2.48137	0.00157885	0.0336618	glycosyl hydrolase 9B13
XLOC_009803	TCONS_00010556	0.388773	0.563017	1	-2.34521	0.00110102	0.0177761	-2.78372	0.000110443	0.00465482	polyamine oxidase 1
XLOC_009810	TCONS_00010564	-7.44793	2.45054e-06	0.00074971	-7.05911	1.16786e-05	0.00044865	0			glycine decarboxylase P-protein 1
XLOC_009811	TCONS_00010565	-0.172944	0.791609	1	-1.97385	0.00359233	0.0421509	-1.84944	0.00615194	0.0834603	glycine decarboxylase P-protein 1
XLOC_009817	TCONS_00010571	0.237753	1	1	3.97098	5.31135e-06	0.000225427	3.69847	6.09191e-06	0.000423744	myb domain protein 62
XLOC_009817	TCONS_00010572	0.237753	1	1	3.97098	5.31135e-06	0.000225427	3.69847	6.09191e-06	0.000423744	myb domain protein 62
XLOC_009822	TCONS_00010577	3.12829	0.000443706	0.0571137	3.71846	2.04403e-05	0.000711214	0.554264	0.43889	0.820858	cysteine/histidine-rich C1 domain-containing protein
XLOC_009856	TCONS_00010614	0			8.12054	4.09326e-08	3.56272e-06	6.40773	5.80018e-09	1.10488e-06	Cytochrome P450 71D13
XLOC_009857	TCONS_00010615	0			8.58408	2.4786e-09	3.15594e-07	6.8716	3.22066e-10	1.04296e-07	Cytochrome P450 71D18
XLOC_009863	TCONS_00010622	0.643564	0.63922	1	3.54068	5.24687e-05	0.00160197	2.86179	0.00026725	0.00930585
XLOC_009884	TCONS_00010643	-0.0881898	0.895647	1	-2.50526	0.000556862	0.0105424	-2.46708	0.000611345	0.0171488	adenine nucleotide alpha hydrolases-domain containing protei
XLOC_009885	TCONS_00010644	-0.378497	0.581458	1	-2.24239	0.00213144	0.029142	-1.91444	0.0087276	0.104627	adenine nucleotide alpha hydrolases-domain containing protei
XLOC_009900	TCONS_00010660	-0.927683	0.210466	1	-2.56643	0.0028476	0.0356813	-1.69479	0.0558668	0.323467	AT5G13770
XLOC_009902	TCONS_00010662	-0.547112	0.46356	1	-2.73901	0.00106077	0.0172023	-2.24745	0.00618818	0.0838079	AT4G28760
XLOC_009909	TCONS_00010670	0.203142	0.76467	1	2.59488	0.000218735	0.0051601	2.34372	0.000707033	0.0192225	beta galactosidase 1
XLOC_009909	TCONS_00010671	-1.20167	0.0837801	1	2.30929	0.000948382	0.015904	3.46314	2.28852e-06	0.000193892	beta galactosidase 1
XLOC_009914	TCONS_00010676	0			10.3633	2.93255e-14	1.33605e-11	7.83042	3.01709e-14	3.3559e-11
XLOC_009916	TCONS_00010678	0.498587	0.497463	1	2.20486	0.0020685	0.0286388	1.65922	0.0161636	0.155424	enoyl-CoA hydratase/isomerase A
XLOC_009921	TCONS_00010683	-0.44985	0.49393	1	-2.17641	0.00151646	0.0226753	-1.77524	0.00883719	0.105644	cytidine deaminase 1
XLOC_009931	TCONS_00010693	1.0954	0.285115	1	4.0193	3.89279e-06	0.000173647	2.88866	0.000170279	0.00657591	phosphatase 2C5
XLOC_009942	TCONS_00010704	-0.445505	0.524074	1	-2.87002	0.000287367	0.00636686	-2.47755	0.00152931	0.0329428	non-specific phospholipase C6
XLOC_009945	TCONS_00010709	-0.330013	0.674898	1	2.46208	0.000825866	0.0142152	2.74603	0.000181095	0.00685457	VACUOLAR SORTING RECEPTOR 6
XLOC_009959	TCONS_00010724	0.987025	0.186184	1	6.30356	8.20766e-14	3.37069e-11	5.27111	2.81772e-11	1.22571e-08	AT1G65690
XLOC_009962	TCONS_00010727	-1.79038	0.0126223	0.615527	-2.64217	0.000616366	0.0113707	-0.904111	0.244179	0.658432
XLOC_009963	TCONS_00010728	-2.12711	0.00190922	0.171636	-3.8592	2.14328e-07	1.45334e-05	-1.78154	0.0106596	0.119142	farnesylated protein 3
XLOC_009966	TCONS_00010733	-0.422048	0.553863	1	-3.0992	0.000125337	0.0032983	-2.73136	0.000579318	0.0166183	embryo defective 2742
XLOC_009967	TCONS_00010734	-0.377496	0.61423	1	-3.04951	0.000555732	0.0105289	-2.73092	0.00132989	0.0302876	embryo defective 2742
XLOC_009969	TCONS_00010736	0.103665	0.914639	1	-2.74799	0.0057595	0.0581494	-2.91741	0.00156555	0.0334026
XLOC_009976	TCONS_00010743	0.663255	0.398232	1	-2.45547	0.0191124	0.129714	-3.18384	0.00100214	0.0243778	RING/FYVE/PHD zinc finger-containing protein
XLOC_010042	TCONS_00010813	4.32972	0.0942029	1	10.0139	2.97124e-13	1.11071e-10	6.02896	2.37232e-11	1.08033e-08	AT1G62790
XLOC_010043	TCONS_00010814	0			7.89151	1.46828e-07	1.05709e-05	4.83744	9.84556e-07	9.40816e-05	AT1G62790
XLOC_010047	TCONS_00010819	-5.17638	0.0219002	0.840258	1.04067	0.361697	0.694434	6.22006	0.000726851	0.0194926	AT2G02760
XLOC_010119	TCONS_00010897	-0.0628861	0.92366	1	-1.99771	0.00324894	0.0392919	-1.98337	0.00345649	0.0573361	ATP synthase gamma chain 1
XLOC_010121	TCONS_00010899	1.51906	0.0514086	1	3.11736	5.96445e-05	0.00178921	1.55455	0.0261748	0.208554	FAD-binding and BBE domain-containing protein
XLOC_010126	TCONS_00010904	-0.92889	0.238889	1	-2.77344	0.00341955	0.0407467	-1.90681	0.0625616	0.343964	NSP-interacting kinase 3
XLOC_010149	TCONS_00010929	-0.139911	0.832655	1	-2.62289	0.0002031	0.0048942	-2.53209	0.000321888	0.0107169	polyamine oxidase 1
XLOC_010150	TCONS_00010930	-0.0157341	0.983467	1	-2.39827	0.000622518	0.0114065	-2.43164	0.000526141	0.0155159	polyamine oxidase 1
XLOC_010156	TCONS_00010936	-1.08621	0.148628	1	-3.9588	7.38123e-05	0.00213091	-2.94599	0.00330473	0.0555137	SALT OVERLY SENSITIVE 1
XLOC_010157	TCONS_00010937	-2.64077	0.000974726	0.101539	-2.48112	0.00401293	0.0455288	0.10446	1	1	SALT OVERLY SENSITIVE 1
XLOC_010182	TCONS_00010962	-0.465098	0.485114	1	-2.42952	0.000604644	0.0112434	-2.01376	0.00397252	0.0631637	growth-regulating factor 1
XLOC_010192	TCONS_00010974	0.0472094	0.942723	1	-2.16585	0.00151141	0.0226115	-2.26162	0.000959395	0.0237971	DNA-DAMAGE-REPAIR/TOLERATION PROTEIN 112
XLOC_010205	TCONS_00010987	-0.388255	0.558608	1	-2.37606	0.000764431	0.0134111	-2.03703	0.00347641	0.0575681	histone H2A 11
XLOC_010209	TCONS_00010992	0.32448	0.622661	1	-1.80817	0.00809541	0.0734202	-2.1814	0.00154087	0.0330454	AT5G62960
XLOC_010209	TCONS_00010991	0.60629	0.363335	1	-1.92478	0.00630579	0.0617616	-2.58048	0.000289843	0.0098259	AT5G62960
XLOC_010210	TCONS_00010993	0.13185	0.852744	1	-2.10285	0.00409463	0.0459831	-2.28515	0.00180418	0.0372928	DEAD box RNA helicase 1
XLOC_010222	TCONS_00011005	7.24387	5.18875e-06	0.00137096	6.78097	4.53239e-05	0.00141494	-0.122807	0.914639	0.99753	AT3G55070
XLOC_010254	TCONS_00011039	-1.61169	0.0244906	0.880934	-3.7956	8.87169e-06	0.000352907	-2.242	0.00694389	0.0901468
XLOC_010254	TCONS_00011038	0.0391812	0.953384	1	-3.13086	1.23719e-05	0.000471557	-3.21903	7.33666e-06	0.000497272	alcohol dehydrogenase-like 2
XLOC_010258	TCONS_00011044	0			7.82994	1.93558e-07	1.33107e-05	8.21642	3.22964e-08	4.92815e-06
XLOC_010266	TCONS_00011052	0.356293	0.586214	1	-1.68093	0.0122836	0.0968277	-2.08574	0.00215861	0.0418859	AT1G51400
XLOC_010266	TCONS_00011053	0.356293	0.586214	1	-1.68093	0.0122836	0.0968277	-2.08574	0.00215861	0.0418859	AT1G51400
XLOC_010295	TCONS_00011084	-1.17915	0.0847206	1	3.2793	5.28993e-06	0.000225173	4.41046	5.98297e-09	1.1323e-06	AT1G23800
XLOC_010305	TCONS_00011094	-0.509597	0.441883	1	-1.9941	0.00378915	0.0439909	-1.53335	0.0238647	0.19659	Histone H3
XLOC_010316	TCONS_00011105	0			6.30588	0.000290613	0.00639042	6.68955	9.63608e-05	0.00416682	terpene synthase 21
XLOC_010327	TCONS_00011116	0.430238	0.578107	1	2.10169	0.00397922	0.0453029	1.62489	0.0196864	0.175677
XLOC_010342	TCONS_00011131	1.52628	0.0401097	1	2.75891	0.000300608	0.00654602	1.18745	0.083017	0.403861	glutamine-dependent asparagine synthase 1
XLOC_010352	TCONS_00011145	-3.63514	4.68449e-05	0.0092619	-7.59791	7.45e-07	4.37077e-05	-4.3953	0.0942029	0.427921	thioredoxin-like 4
XLOC_010359	TCONS_00011152	0.24327	0.76498	1	2.38517	0.00118863	0.0189285	2.09565	0.0030842	0.0533466	glutamine-dependent asparagine synthase 1
XLOC_010360	TCONS_00011153	0.823028	0.312663	1	2.7439	0.000447135	0.00892983	1.87654	0.00898638	0.106858	glutamine-dependent asparagine synthase 1
XLOC_010379	TCONS_00011173	-1.41479	0.0874894	1	1.09252	0.16191	0.463066	2.46157	0.00246943	0.04642
XLOC_010381	TCONS_00011175	2.05229	0.0201657	0.8012	3.97798	4.90998e-06	0.00021147	1.89013	0.00919608	0.10851	phosphate transporter 1;4
XLOC_010382	TCONS_00011176	1.61842	0.0212634	0.835136	4.28789	1.84227e-08	1.82091e-06	2.62236	0.000175185	0.00670049	phosphate transporter 1;7
XLOC_010394	TCONS_00011189	0.68322	0.31925	1	2.02759	0.00360525	0.0422856	1.29659	0.0548872	0.320066	AT1G28680
XLOC_010395	TCONS_00011190	0.14287	0.868708	1	2.09549	0.00381653	0.0441222	1.90569	0.00645635	0.0861586	AT1G28680
XLOC_010415	TCONS_00011210	0.629159	0.369942	1	-1.82701	0.014878	0.109938	-2.50741	0.000842686	0.0216579	peroxidase 41
XLOC_010442	TCONS_00011237	-0.695825	0.296486	1	-2.10907	0.00242554	0.0318433	-1.46232	0.0331456	0.240605	Geranylgeranyl pyrophosphate synthase, chloroplastic
XLOC_010485	TCONS_00011281	1.30069	0.0955872	1	2.90012	0.000178899	0.00437979	1.55561	0.0268775	0.212859	AT3G16660
XLOC_010489	TCONS_00011286	0.902496	0.174422	1	2.28882	0.000898594	0.0152067	1.33801	0.0447702	0.284836	glutamate decarboxylase 4
XLOC_010509	TCONS_00011307	0.825325	0.277818	1	2.62032	0.000458094	0.00909884	1.74914	0.0127474	0.132985	AT5G24400
XLOC_010511	TCONS_00011309	1.07102	0.202662	1	2.38822	0.00235859	0.0312817	1.27374	0.079448	0.393728
XLOC_010512	TCONS_00011310	1.02925	0.335879	1	4.19787	1.50755e-06	7.80766e-05	3.1335	4.61122e-05	0.00226634	KORRIGAN 2
XLOC_010513	TCONS_00011311	1.8575	0.029826	0.986193	5.09823	1.44349e-09	1.96679e-07	3.2004	1.25243e-05	0.000786683	KORRIGAN 2
XLOC_010514	TCONS_00011312	2.36496	0.191276	1	6.02915	7.8568e-08	6.1583e-06	3.68486	7.54907e-06	0.0005093	glycosyl hydrolase 9A1
XLOC_010528	TCONS_00011328	3.01305	3.76782e-05	0.007822	9.53585	9.06629e-24	4.40592e-20	6.47602	5.28495e-15	7.33476e-12	AT3G12500
XLOC_010529	TCONS_00011329	2.98976	0.00728936	0.427996	5.62547	2.91593e-08	2.64869e-06	2.6247	0.000503179	0.0150566	NAC domain containing protein 36
XLOC_010548	TCONS_00011352	-0.336825	0.635842	1	-4.12247	9.84581e-06	0.000385866	-3.85284	3.56111e-05	0.00183082	AT4G35550
XLOC_010591	TCONS_00011396	2.49847	0.137874	1	5.35029	3.28997e-06	0.000149889	2.87176	0.000467857	0.0142932	putative LRR receptor-like serine/threonine-protein kinase
XLOC_010592	TCONS_00011397	4.89056	0.0347826	1	7.58783	7.45e-07	4.37077e-05	3.03989	0.000444113	0.0137115	leucine-rich repeat protein kinase-like protein
XLOC_010617	TCONS_00011423	-0.0307925	0.971577	1	2.87745	5.26264e-05	0.00160511	2.86031	5.17089e-05	0.00250758	NAC-like, activated by AP3/PI
XLOC_010631	TCONS_00011438	0			8.95719	2.58701e-10	4.41123e-08	9.34448	3.05021e-11	1.29523e-08	laccase 14
XLOC_010632	TCONS_00011439	0			7.185	6.31674e-06	0.000263119	7.57064	1.21973e-06	0.000112854	laccase 14
XLOC_010644	TCONS_00011451	2.38781	0.0493358	1	3.47889	0.00177411	0.025558	1.07773	0.198245	0.605961
XLOC_010654	TCONS_00011461	-1.46952	0.0363922	1	-2.11908	0.00398525	0.0453029	-0.700092	0.365678	0.770546	AT3G23890
XLOC_010655	TCONS_00011463	-2.22617	0.00293808	0.228322	-4.51001	1.2667e-06	6.81449e-05	-2.35393	0.0237107	0.195547	AT3G23890
XLOC_010659	TCONS_00011467	-1.29907	0.0909391	1	-5.20817	9.66399e-06	0.000379761	-4.02631	0.00177411	0.0368279	AT3G23890
XLOC_010660	TCONS_00011468	-1.55542	0.0301167	0.99153	-2.25678	0.00275319	0.0349473	-0.752731	0.362944	0.768247	AT3G23890
XLOC_010673	TCONS_00011482	-0.796337	0.227298	1	-1.9446	0.00423714	0.0470295	-1.19688	0.0729652	0.375762	2-alkenal reductase
XLOC_010673	TCONS_00011483	-0.831851	0.216127	1	-4.04669	3.99139e-07	2.53631e-05	-3.26822	2.67506e-05	0.00143317	2-alkenal reductase
XLOC_010677	TCONS_00011488	-1.27526	0.0698723	1	-2.84793	0.000278694	0.00620648	-1.62513	0.036071	0.251927
XLOC_010678	TCONS_00011489	-0.961784	0.155782	1	-3.86294	1.26926e-06	6.81568e-05	-2.9543	0.00013432	0.00548791
XLOC_010688	TCONS_00011499	0.629896	0.339097	1	2.42716	0.00042918	0.00864825	1.74884	0.00935028	0.109443
XLOC_010695	TCONS_00011507	1.33644	0.0477607	1	3.03902	2.0034e-05	0.000699582	1.65448	0.0139782	0.141382	glutamate decarboxylase 4
XLOC_010714	TCONS_00011531	-0.259501	0.757515	1	-2.4916	0.00457449	0.049732	-2.28907	0.00620187	0.0838764	II aspartate kinase-homoserine dehydrogenase ii
XLOC_010729	TCONS_00011547	0.895495	0.178437	1	2.80245	6.70771e-05	0.00196919	1.85868	0.00598287	0.0821739	AT5G51440
XLOC_010731	TCONS_00011551	1.57331	0.0289545	0.975126	2.76585	0.000157385	0.00396239	1.14606	0.0901683	0.419975	signal peptide peptidase
XLOC_010753	TCONS_00011575	0.639744	0.409516	1	2.389	0.00173881	0.0252009	1.70391	0.016455	0.156828	AT1G30050
XLOC_010753	TCONS_00011574	-0.47718	0.488295	1	-2.52621	0.000710116	0.0126795	-2.10011	0.00458751	0.0687066	AT1G30050
XLOC_010756	TCONS_00011578	1.01831	0.352672	1	3.68431	7.67128e-05	0.00220157	2.63678	0.00124989	0.0286835	ATP/DNA binding protein
XLOC_010757	TCONS_00011579	3.02647	0.0396963	1	5.42935	2.14312e-06	0.000103117	2.42253	0.00205995	0.0403602	ATP/DNA binding protein
XLOC_010758	TCONS_00011580	0.632496	0.389814	1	3.73586	7.76763e-07	4.54796e-05	3.05713	2.36737e-05	0.0012945	ATP/DNA binding protein
XLOC_010759	TCONS_00011581	2.65936	0.023239	0.860334	5.61301	3.14745e-08	2.81513e-06	2.94275	0.000125629	0.00520093	ATP/DNA binding protein
XLOC_010764	TCONS_00011586	-0.0942896	0.89784	1	-2.85423	0.00015335	0.00389154	-2.81161	0.000173049	0.00663027	Rossmann-fold NAD(P)-binding domain-containing protein
XLOC_010775	TCONS_00011601	2.61572	0.00745943	0.435343	5.2481	1.28417e-08	1.34208e-06	2.60353	0.000382143	0.0122525	Basic endochitinase C
XLOC_010789	TCONS_00011615	-2.44144	0.00404627	0.294739	-7.09026	9.4751e-06	0.000374052	-5.08143	0.0219002	0.187586	AT3G55420
XLOC_010800	TCONS_00011627	0.154757	0.81882	1	-2.19259	0.00189867	0.026953	-2.39679	0.000722107	0.0194926	hydrolase-like protein
XLOC_010801	TCONS_00011628	-0.500655	0.444817	1	-2.34	0.000649517	0.0118366	-1.88787	0.0051971	0.0749477	myo-inositol-1-phosphate synthase 3
XLOC_010822	TCONS_00011650	-0.460632	0.527935	1	-2.76903	0.00110051	0.0177761	-2.3654	0.00539398	0.0769117	haloacid dehalogenase-like hydrolase domain-containing prote
XLOC_010851	TCONS_00011682	-1.93387	0.0181542	0.75391	2.32426	0.00139449	0.0214512	4.21214	1.54048e-07	1.94361e-05
XLOC_010914	TCONS_00011747	-6.14756	0.00100641	0.102274	-5.7625	0.00286389	0.0357778	0
XLOC_010930	TCONS_00011764	-0.0184601	1	1	-2.39092	0.00263005	0.0336642	-2.4252	0.00192757	0.0386885
XLOC_010931	TCONS_00011765	0.554149	0.43569	1	2.67382	0.000204548	0.00492504	2.07257	0.00287178	0.0509112	aspartyl protease-like protein
XLOC_010952	TCONS_00011786	1.61628	0.251568	1	3.30385	0.00281198	0.0353747	1.67431	0.0706332	0.368563	oxidoreductase, 2OG-Fe(II) oxygenase family protein
XLOC_010969	TCONS_00011804	2.09912	0.00206852	0.176822	5.41837	6.27987e-12	1.56503e-09	3.27085	4.43105e-06	0.000323226	AT3G12500
XLOC_010972	TCONS_00011807	-1.09864	0.153252	1	-2.64332	0.00404697	0.0457193	-1.60445	0.0915827	0.42322
XLOC_011023	TCONS_00011859	4.32972	0.0942029	1	7.90238	1.28242e-07	9.34821e-06	3.91634	8.88422e-06	0.000592519
XLOC_011039	TCONS_00011877	0.0122967	1	1	-3.19906	0.000999618	0.0164952	-3.278	0.00068133	0.0186805	embryo defective 2738
XLOC_011068	TCONS_00011906	0.328835	0.622167	1	2.0796	0.00237391	0.0314201	1.70247	0.0116674	0.12596	AT5G10770
XLOC_011078	TCONS_00011918	0			2.70873	0.00910829	0.0791705	6.82578	4.53239e-05	0.00223136	AT3G09270
XLOC_011085	TCONS_00011927	-0.764669	0.261534	1	-2.29996	0.00187244	0.0266977	-1.58606	0.0328463	0.239446	AT2G34620
XLOC_011086	TCONS_00011928	-0.0851451	0.898213	1	-2.10049	0.00229849	0.0307569	-2.06414	0.00267383	0.0488889
XLOC_011122	TCONS_00011965	3.76312	2.43835e-06	0.00074971	7.47387	1.21244e-16	1.03978e-13	3.66911	4.98188e-07	5.16715e-05	catalytic/ cation binding / hydrolase
XLOC_011132	TCONS_00011976	1.57329	0.0409764	1	2.46705	0.0013729	0.0212253	0.84966	0.231509	0.644349
XLOC_011163	TCONS_00012012	1.84954	0.0115267	0.579605	2.41863	0.00126864	0.0198983	0.523282	0.444154	0.823961	cysteine/histidine-rich C1 domain-containing protein
XLOC_011168	TCONS_00012017	0			1.52555	0.23879	0.56515	5.92108	0.00199604	0.0393604	AT1G14510
XLOC_011204	TCONS_00012058	-0.0671324	0.921009	1	-2.4679	0.000450162	0.00897799	-2.44991	0.000471236	0.0143513	fructose-1,6-bisphosphatase
XLOC_011205	TCONS_00012060	-0.681867	0.416921	1	-6.12473	0.000726851	0.0128628	-5.87364	0.00199604	0.0393604	TUMOROUS SHOOT DEVELOPMENT 2
XLOC_011230	TCONS_00012086	-0.906363	0.293949	1	3.62976	3.14186e-06	0.000144042	4.49232	2.29532e-08	3.59662e-06
XLOC_011231	TCONS_00012087	0.38618	0.648562	1	4.35942	3.07501e-08	2.77589e-06	3.92803	1.85582e-07	2.23503e-05
XLOC_011249	TCONS_00012105	-1.187	0.121234	1	-2.68155	0.00349079	0.0413944	-1.55436	0.107412	0.457292
XLOC_011255	TCONS_00012113	0			4.32674	3.59785e-05	0.0011683	4.99356	1.42078e-06	0.000129807
XLOC_011280	TCONS_00012140	0.279845	0.718229	1	-2.31859	0.00877551	0.0771642	-2.65521	0.00199246	0.0393604	AT4G35920
XLOC_011281	TCONS_00012141	0.0355115	0.971216	1	-2.61801	0.00105723	0.017164	-2.70672	0.000472634	0.0143638	aluminum resistance protein
XLOC_011296	TCONS_00012158	1.87626	0.00800103	0.459569	3.74134	5.63371e-07	3.4321e-05	1.81813	0.00765075	0.0959471	response regulator 4
XLOC_011309	TCONS_00012172	2.2816	0.00145023	0.135966	4.04648	9.58338e-08	7.33418e-06	1.71807	0.0112734	0.123508	TRANSPARENT TESTA 7
XLOC_011318	TCONS_00012183	1.14224	0.0944331	1	2.61	0.000235143	0.0054415	1.41999	0.0352037	0.248309	ethylene responsive element binding factor 1
XLOC_011323	TCONS_00012188	5.83257	0.00199604	0.171636	10.7977	1.59805e-15	1.00301e-12	5.30857	1.92493e-10	6.67176e-08	pectinesterase 7
XLOC_011343	TCONS_00012208	-0.833676	0.218303	1	-2.07332	0.0036351	0.0425041	-1.28927	0.0678319	0.360145	AT3G15115
XLOC_011365	TCONS_00012232	-0.899393	0.177606	1	-2.08346	0.00281365	0.0353775	-1.23318	0.0729667	0.375762	ARGONAUTE 10
XLOC_011375	TCONS_00012242	-0.490635	0.467741	1	-2.49121	0.000665251	0.0120182	-2.05099	0.0043799	0.0669387	adenine nucleotide alpha hydrolases-domain containing protei
XLOC_011378	TCONS_00012245	0.399012	0.563812	1	2.09428	0.0025966	0.03337	1.64735	0.0154037	0.149947	AT2G17120
XLOC_011399	TCONS_00012267	0.58738	0.374782	1	2.60507	0.000182091	0.00444302	1.96933	0.00368881	0.0599801	uncharacterized oxidoreductase
XLOC_011415	TCONS_00012283	-1.42564	0.111592	1	-6.44422	0.00021796	0.00515014	-5.45007	0.00614931	0.0834603	AT1G27460
XLOC_011417	TCONS_00012286	0.110734	0.86555	1	-1.95149	0.0039372	0.04518	-2.11074	0.00192259	0.0386707	photosystem II subunit P-1
XLOC_011424	TCONS_00012294	-6.86931	4.53239e-05	0.00902256	2.87381	0.00015335	0.00389154	9.74302	2.25644e-12	1.28949e-09	ACT domain repeats 11
XLOC_011453	TCONS_00012327	0.325176	0.619855	1	-2.37358	0.000576464	0.0108302	-2.74737	8.47064e-05	0.00378646	light-harvesting chlorophyll-protein complex II subunit B1
XLOC_011462	TCONS_00012337	0.393326	0.551719	1	2.04295	0.00275546	0.0349473	1.60126	0.0170473	0.160739	indole-3-butyric acid response 10
XLOC_011465	TCONS_00012340	0.244693	0.717257	1	2.20637	0.00139755	0.0214812	1.91349	0.00492236	0.0721277	AT5G64430
XLOC_011524	TCONS_00012402	-0.6509	0.332147	1	-2.8241	0.000108536	0.00293571	-2.22333	0.00194965	0.038973	Putative beta-actin-like protein 3
XLOC_011525	TCONS_00012403	3.70862	2.18229e-06	0.00069699	6.37622	9.01979e-14	3.65276e-11	2.62394	0.000168669	0.00655447	cysteine proteinase-like protein
XLOC_011529	TCONS_00012409	-2.39027	0.0577711	1	2.86165	0.000883102	0.0149706	5.21946	4.03028e-07	4.22527e-05	AT4G37050
XLOC_011532	TCONS_00012412	1.36468	0.0575275	1	3.05565	3.80028e-05	0.0012217	1.64459	0.016327	0.15621	WRKY DNA-binding protein 70
XLOC_011536	TCONS_00012418	-0.109017	0.901936	1	-7.33	2.94065e-06	0.00013567	-7.6551	5.43348e-07	5.47954e-05	EMBRYO DEFECTIVE 3147
XLOC_011550	TCONS_00012433	0.95397	0.174304	1	2.13156	0.0028974	0.0360419	1.13055	0.0974205	0.435345	AT3G14240
XLOC_011553	TCONS_00012436	2.17286	0.011446	0.579558	6.94942	1.44829e-14	7.30211e-12	4.73838	1.1213e-09	2.97092e-07	nicotinamidase 1
XLOC_011576	TCONS_00012460	1.09251	0.104734	1	2.77634	8.05893e-05	0.00229924	1.63571	0.0150926	0.148006	AT5G53550
XLOC_011576	TCONS_00012462	0.355424	0.640815	1	4.22905	5.61295e-08	4.70294e-06	3.82844	3.73106e-07	4.01261e-05	AT5G53550
XLOC_011594	TCONS_00012480	-0.124035	0.850363	1	-2.55926	0.000234409	0.00542883	-2.48391	0.000342181	0.0112307	UDP-glycosyltransferase-like protein
XLOC_011603	TCONS_00012489	1.48417	0.0314275	1	3.43161	2.69786e-06	0.000126267	1.89987	0.00528262	0.0758836	putative WRKY transcription factor 41
XLOC_011607	TCONS_00012493	0.0201868	0.982781	1	-2.01883	0.00443411	0.0487701	-2.08858	0.00317418	0.0542271	AT5G57030
XLOC_011615	TCONS_00012501	3.62656	1.47359e-05	0.00353954	3.68892	1.9752e-05	0.000691577	0.0240835	0.986744	1	guanylate kinase
XLOC_011634	TCONS_00012521	1.47957	0.0310308	1	2.96543	3.49752e-05	0.00114585	1.43806	0.0323452	0.237038	AT2G22500
XLOC_011653	TCONS_00012540	2.16688	0.023483	0.860334	-4.4259	0.0942029	0.342862	-7.01286	1.44592e-05	0.000876122
XLOC_011664	TCONS_00012552	0.196687	0.776055	1	-2.1132	0.00432302	0.0477827	-2.36087	0.00146232	0.0320213	AT3G50685
XLOC_011667	TCONS_00012555	1.40491	0.0596706	1	-6.9171	2.24824e-05	0.000769414	-8.75554	9.80482e-09	1.77492e-06	putative lactoylglutathione lyase, chloroplast
XLOC_011670	TCONS_00012559	0			8.24091	2.04348e-08	1.97297e-06	8.62776	2.71466e-09	6.27927e-07	DNA-binding bromodomain-containing protein
XLOC_011676	TCONS_00012566	-0.404953	0.562128	1	-2.96162	0.000200799	0.00484678	-2.61005	0.000744507	0.0197081
XLOC_011677	TCONS_00012567	-0.589716	0.395175	1	-2.25861	0.00407279	0.045798	-1.72102	0.0256387	0.206083
XLOC_011683	TCONS_00012573	-1.01908	0.202302	1	1.90343	0.012623	0.098609	2.87737	0.000241871	0.00859675
XLOC_011688	TCONS_00012578	-0.442263	0.507683	1	-2.61305	0.000292408	0.00641056	-2.22055	0.00182335	0.0374764	AT5G58600
XLOC_011690	TCONS_00012581	-1.51991	0.070754	1	-6.821	3.56805e-05	0.00116503	-5.73366	0.00286389	0.0508332	aminophospholipid ATPase 1
XLOC_011694	TCONS_00012585	-0.233995	0.721258	1	-1.94071	0.00423486	0.0470221	-1.7553	0.00925323	0.108569	AT3G63140
XLOC_011695	TCONS_00012586	0.17825	0.843897	1	-2.21089	0.00981159	0.0827317	-2.44415	0.00274552	0.0497293	FZO-like
XLOC_011714	TCONS_00012609	-1.90998	0.0269514	0.946032	-3.55371	0.00141951	0.0216011	-1.72682	0.251568	0.666317	AT5G17910
XLOC_011716	TCONS_00012611	-1.41453	0.0465598	1	-2.85072	0.000492871	0.00960754	-1.49055	0.0637892	0.347336
XLOC_011720	TCONS_00012615	-0.162486	1	1	3.0251	0.001642	0.0240953	3.15873	0.000395255	0.0125214
XLOC_011727	TCONS_00012622	0.692788	0.354665	1	-2.35508	0.0162728	0.116466	-3.10957	0.000698785	0.0190515	Monocopper oxidase-like protein SKU5
XLOC_011737	TCONS_00012633	0.632082	0.393678	1	-1.92778	0.0275183	0.163032	-2.61627	0.00191669	0.0386054	RING/U-box domain-containing protein
XLOC_011773	TCONS_00012672	1.24098	0.0869125	1	2.22096	0.00230721	0.0308312	0.933476	0.171567	0.570358	SOS3-interacting protein 4
XLOC_011798	TCONS_00012698	-8.11693	5.90433e-08	3.2378e-05	1.96803	0.00591116	0.0589862	10.0828	2.47722e-13	1.89996e-10	phosphoenolpyruvate carboxykinase 1
XLOC_011807	TCONS_00012710	0.118122	0.905421	1	-2.96607	0.00472911	0.0506581	-3.15593	0.00138806	0.0311192	phosphate transporter 2;1
XLOC_011850	TCONS_00012754	-1.38314	0.0569407	1	-2.84394	0.000727483	0.0128635	-1.51635	0.08217	0.401281
XLOC_011850	TCONS_00012755	-0.964438	0.150151	1	-3.44323	4.31899e-06	0.000188241	-2.52938	0.000519727	0.0154139
XLOC_011861	TCONS_00012766	0.737736	0.263742	1	2.10985	0.00199125	0.0279542	1.3237	0.0466775	0.290988
XLOC_011879	TCONS_00012785	-0.362808	0.59026	1	-2.34699	0.00119261	0.0189711	-2.03415	0.00443411	0.0673785	ATP-binding cassette C14
XLOC_011889	TCONS_00012798	-1.91829	0.00495398	0.333154	-3.26804	7.11521e-06	0.000292205	-1.39915	0.0426591	0.277274	AT5G63130
XLOC_011889	TCONS_00012797	-1.94242	0.0096235	0.51415	-3.93999	3.2849e-05	0.00108718	-2.06483	0.034945	0.247382	AT5G63130
XLOC_011907	TCONS_00012818	1.32642	0.0471594	1	2.21141	0.00126336	0.0198475	0.836619	0.204597	0.614452	Cell number regulator 2
XLOC_011911	TCONS_00012823	0.929132	0.369464	1	2.56668	0.00247032	0.0322296	1.59805	0.0335401	0.241665	U-box domain-containing protein 34
XLOC_011917	TCONS_00012831	6.69725	7.44607e-05	0.0134418	6.71653	5.79138e-05	0.00174267	0.35936	0.697454	0.945299
XLOC_011932	TCONS_00012848	-0.0586785	0.928858	1	-2.21909	0.00119723	0.0190028	-2.20899	0.00124027	0.0285628	geranylgeranyl reductase
XLOC_011937	TCONS_00012854	3.65724	0.00141951	0.133516	0			-6.77562	4.53239e-05	0.00223136	isopropylmalate dehydrogenase 2
XLOC_011942	TCONS_00012860	2.79228	0.000182324	0.0281866	5.63229	6.84851e-12	1.69228e-09	2.79436	7.0775e-05	0.00326383	cysteine/histidine-rich C1 domain-containing protein
XLOC_011945	TCONS_00012863	2.96868	0.000228363	0.0333525	4.76441	1.49659e-08	1.51519e-06	1.75494	0.0107744	0.120038	poly(A) binding protein 8
XLOC_011952	TCONS_00012871	-0.0695766	1	1	5.01263	5.38176e-08	4.56166e-06	5.05501	1.79177e-08	2.88515e-06	pectinesterase 7
XLOC_011954	TCONS_00012873	0.225265	1	1	5.95667	3.72779e-09	4.56701e-07	5.7233	1.77372e-09	4.34413e-07	pectinesterase 7
XLOC_011957	TCONS_00012876	1.12993	0.0916087	1	1.94191	0.00445256	0.0488074	0.763706	0.248237	0.662618	calreticulin 3
XLOC_011967	TCONS_00012886	1.0652	0.11217	1	1.99643	0.00360915	0.0423143	0.883014	0.182386	0.586909
XLOC_011974	TCONS_00012893	-0.72007	0.296199	1	-2.73222	0.000257285	0.00586544	-2.06338	0.00527742	0.0758808	AT2G35760
XLOC_011977	TCONS_00012896	2.62066	0.0999758	1	5.72928	4.54007e-07	2.83467e-05	3.12885	0.000127118	0.00524026	LONG VEGETATIVE PHASE 1
XLOC_011978	TCONS_00012897	3.25841	0.00311863	0.238526	5.90648	5.10709e-09	6.00453e-07	2.63711	0.000417028	0.0130551	NAC domain containing protein 36
XLOC_012010	TCONS_00012930	-0.30159	0.684618	1	-2.8437	0.000985149	0.0163396	-2.59954	0.00266168	0.0486973	kinesin family member 2/24
XLOC_012024	TCONS_00012944	-0.750511	0.319771	1	-3.19906	0.000999618	0.0164952	-2.51504	0.00792498	0.0977872	WLIM2b
XLOC_012041	TCONS_00012961	-0.620973	0.37934	1	-2.25861	0.00407279	0.045798	-1.68976	0.0293609	0.22292	beta galactosidase 1
XLOC_012064	TCONS_00012985	0.354801	0.600354	1	-2.48108	0.000739291	0.0130486	-2.88643	8.95346e-05	0.00394778
XLOC_012072	TCONS_00012994	0.11045	0.86662	1	-2.01424	0.0031258	0.0381213	-2.1733	0.00150255	0.0324636	D-glycerate 3-kinase
XLOC_012099	TCONS_00013022	3.60214	0.00753089	0.437756	5.8682	2.02888e-07	1.38544e-05	2.28583	0.00289449	0.0512293	AT2G46495
XLOC_012100	TCONS_00013023	5.1712	0.0140787	0.644382	7.29674	3.54078e-06	0.000159817	2.4675	0.00278678	0.0501981	protein kinase-like protein
XLOC_012101	TCONS_00013024	0			6.9312	2.24824e-05	0.000769414	7.31639	4.27844e-06	0.000315259	G1 to S phase transition protein
XLOC_012106	TCONS_00013031	-0.628796	0.349314	1	-2.13141	0.00243858	0.0319391	-1.5519	0.0256672	0.206193	Histone H3
XLOC_012119	TCONS_00013045	-0.701837	0.336711	1	1.75522	0.0128	0.0993143	2.40984	0.000818711	0.0211537
XLOC_012125	TCONS_00013051	-0.290875	0.713789	1	2.66129	0.000290076	0.00639042	2.90583	6.81012e-05	0.00316557	conserved hypothetical protein
XLOC_012128	TCONS_00013054	0.750585	0.372408	1	4.03349	8.3635e-07	4.86752e-05	3.2415	1.75694e-05	0.00102412	AT2G34930
XLOC_012129	TCONS_00013055	4.77983	2.65437e-05	0.00593436	8.69137	1.17339e-15	7.77588e-13	3.92486	1.74996e-07	2.12578e-05	AT1G47890
XLOC_012131	TCONS_00013057	1.44185	0.180372	1	0			-6.07832	0.000726851	0.0194926	HYPERSENSITIVE TO ABA1
XLOC_012134	TCONS_00013062	-0.618933	0.353261	1	-2.61034	0.000303494	0.00660394	-2.0412	0.00395993	0.0631093	extensin-like protein
XLOC_012135	TCONS_00013063	-0.2463	0.749065	1	-2.7317	0.000953685	0.0159447	-2.54035	0.00146236	0.0320213	potassium transporter 2
XLOC_012136	TCONS_00013064	-0.263731	0.694202	1	-2.07695	0.00311746	0.0380792	-1.86247	0.00756205	0.0950802	potassium transporter 2
XLOC_012155	TCONS_00013083	-0.750511	0.319771	1	-3.19906	0.000999618	0.0164952	-2.51504	0.00792498	0.0977872
XLOC_012160	TCONS_00013091	-2.71493	0.00079624	0.0869997	1.1086	0.121963	0.396375	3.77698	4.43936e-06	0.000323226	AT3G07220
XLOC_012163	TCONS_00013094	1.75769	0.0572326	1	3.90638	7.31836e-06	0.000299703	2.11315	0.00465292	0.0694364	Quinone reductase family protein
XLOC_012173	TCONS_00013107	-6.25201	0.000726851	0.080324	-5.8665	0.00199604	0.0279542	0			alanine-2-oxoglutarate aminotransferase 2
XLOC_012178	TCONS_00013114	1.02437	0.132143	1	3.62096	8.174e-07	4.7763e-05	2.5488	0.00024969	0.00881781
XLOC_012191	TCONS_00013127	0.733389	0.284376	1	2.70157	0.000138926	0.00358796	1.92044	0.00503177	0.0733989	AT2G01720
XLOC_012200	TCONS_00013140	2.29158	0.0038392	0.283204	2.91421	0.00026725	0.00603132	0.580235	0.407441	0.797466	NADH:cytochrome B5 reductase 1
XLOC_012208	TCONS_00013148	-0.729996	0.542974	1	3.6773	1.64014e-05	0.000597043	4.3714	5.25397e-07	5.37288e-05	class V chitinase
XLOC_012237	TCONS_00013179	-1.07959	0.126209	1	-3.89358	1.21556e-05	0.000465134	-2.87681	0.00126708	0.0289868	Tubulin alpha-6
XLOC_012253	TCONS_00013195	-0.66513	0.488687	1	-6.16567	0.000530405	0.0101593	-5.93148	0.00140897	0.0312992	haloacid dehalogenase-like hydrolase domain-containing prote
XLOC_012271	TCONS_00013214	-0.442749	0.635966	1	-4.14974	0.00133434	0.0207613	-3.82209	0.00455058	0.0685409	putative RNA methyltransferase
XLOC_012280	TCONS_00013223	2.49383	0.00706623	0.420846	10.9351	1.1881e-25	1.15475e-21	8.40912	2.69492e-20	1.7444e-16	AT4G11650
XLOC_012281	TCONS_00013224	6.6399	9.63608e-05	0.0164743	6.78609	4.53239e-05	0.00141494	0.486443	0.564607	0.891367	AT4G11650
XLOC_012285	TCONS_00013228	0			7.14575	7.72046e-06	0.000312223	4.61072	1.13841e-05	0.000724433
XLOC_012290	TCONS_00013234	-0.577142	0.394934	1	-2.53844	0.000527681	0.0101593	-2.01167	0.00558436	0.0789312	EMBRYO DEFECTIVE 1030
XLOC_012311	TCONS_00013256	7.35216	2.94065e-06	0.000881103	5.24002	0.0140787	0.106233	-1.77801	0.0351931	0.248294	tryptophan synthase beta-subunit 1
XLOC_012325	TCONS_00013271	-0.0524804	0.941829	1	-2.48009	0.000488559	0.00955576	-2.47716	0.000496905	0.0149125	alpha/beta-hydrolase-like protein
XLOC_012326	TCONS_00013272	-0.0991263	0.896341	1	-2.71709	0.000283445	0.0062945	-2.66933	0.000369742	0.0119469	AT2G19880
XLOC_012327	TCONS_00013273	-0.259838	0.70332	1	-2.08971	0.00363005	0.0424853	-1.87985	0.00888459	0.105993	AT2G19880
XLOC_012344	TCONS_00013291	1.8361	0.0434223	1	4.44214	2.27575e-07	1.53248e-05	2.56892	0.00045276	0.0139048	AT1G73805
XLOC_012347	TCONS_00013294	1.26811	0.0613402	1	3.80957	2.46071e-07	1.64563e-05	2.49352	0.000322438	0.0107169	AT5G47530
XLOC_012363	TCONS_00013311	0.00415154	0.996641	1	-3.59891	1.10174e-06	6.08505e-05	-3.65266	8.1171e-07	7.93869e-05	AT4G00870
XLOC_012366	TCONS_00013314	3.1123	0.0396963	1	4.7137	8.43945e-05	0.00238679	1.62001	0.0422148	0.275555	AT4G16835
XLOC_012395	TCONS_00013343	0.361735	0.601862	1	-1.91339	0.0100877	0.0845059	-2.32599	0.00171185	0.0359711	AT2G46370
XLOC_012403	TCONS_00013351	0.647641	0.327856	1	-1.62072	0.0174573	0.122125	-2.31715	0.000834591	0.0215068	AT1G48300
XLOC_012416	TCONS_00013364	0.345033	0.631538	1	2.61598	0.000275642	0.00617768	2.22374	0.00149494	0.0323805	AT3G27020
XLOC_012429	TCONS_00013379	0.166145	0.824945	1	2.07979	0.00311359	0.0380654	1.86608	0.00687434	0.0897235	AT2G26190
XLOC_012430	TCONS_00013380	0.702118	0.318402	1	2.15157	0.00239808	0.0316223	1.4022	0.040339	0.267625	trehalose-6-phosphate phosphatase D
XLOC_012437	TCONS_00013389	0.3092	0.640429	1	2.26375	0.00098273	0.0163333	1.90618	0.00487499	0.0716499	cystatin B
XLOC_012438	TCONS_00013392	0			2.8134	0.0047504	0.0507556	7.45563	2.04881e-06	0.000176143	Alanyl-tRNA synthetase
XLOC_012439	TCONS_00013393	-1.0834	0.285115	1	-5.79482	0.00199604	0.0279542	-5.14041	0.0140787	0.141588	Alanyl-tRNA synthetase
XLOC_012446	TCONS_00013401	1.17178	0.585507	1	4.35695	3.08679e-05	0.00102745	3.1743	0.000259582	0.00909318
XLOC_012447	TCONS_00013402	1.82205	0.187026	1	4.68661	4.77437e-06	0.000206239	2.8469	0.000361326	0.011714
XLOC_012451	TCONS_00013406	-0.723587	0.497906	1	2.05872	0.0281231	0.165326	2.74629	0.00231637	0.0440329	WWE protein-protein interaction domain family protein
XLOC_012479	TCONS_00013436	0.906721	0.227416	1	2.18566	0.00329725	0.0395566	1.23289	0.0741023	0.378403	AT1G28380
XLOC_012483	TCONS_00013440	0.792308	0.261273	1	2.21241	0.00184061	0.0263858	1.37284	0.0444082	0.284041	ALA-interacting subunit 1
XLOC_012494	TCONS_00013452	-0.732787	0.303654	1	-2.60891	0.00144598	0.0218568	-1.93038	0.0152068	0.148527	AT1G23080
XLOC_012499	TCONS_00013458	9.60488	5.53371e-11	8.04159e-08	9.11317	9.87265e-11	1.94013e-08	-0.149368	0.835422	0.980929	abscisic acid responsive elements-binding factor 2
XLOC_012515	TCONS_00013478	2.39623	0.0191124	0.781271	6.10455	2.08781e-10	3.71198e-08	3.68595	1.70234e-06	0.000152618	AT5G45650
XLOC_012518	TCONS_00013481	-2.01435	0.0084402	0.475399	-3.84416	5.28755e-05	0.00161102	-1.89691	0.0520938	0.310739	cytochrome P450, family 716, subfamily A, polypeptide 2
XLOC_012521	TCONS_00013485	-1.63215	0.0442626	1	-3.09937	0.00141891	0.0216011	-1.53553	0.228158	0.641982	thioredoxin M-type 4
XLOC_012527	TCONS_00013492	-0.0444766	0.954165	1	-2.06337	0.00366987	0.0428367	-2.06863	0.00355995	0.0585049	PsbP-domain protein 6
XLOC_012550	TCONS_00013517	0.768442	0.293207	1	2.37679	0.00101663	0.0166253	1.56156	0.0242586	0.198619	AT2G26110
XLOC_012571	TCONS_00013538	1.68862	0.0375767	1	5.74317	1.35857e-11	3.14391e-09	4.01298	9.91749e-08	1.33201e-05	Proteinase inhibitor, propeptide
XLOC_012572	TCONS_00013539	1.03069	0.162823	1	3.26769	1.7671e-05	0.000636897	2.19152	0.00191039	0.0385318	calcium-dependent protein kinase 4
XLOC_012575	TCONS_00013542	-0.365656	0.585994	1	-2.12504	0.00257353	0.0331884	-1.80888	0.0101262	0.11533	myo-inositol oxygenase 2
XLOC_012578	TCONS_00013545	0.983364	0.160055	1	2.28684	0.00127424	0.0199753	1.25602	0.0638903	0.347336	phosphofructokinase 7
XLOC_012605	TCONS_00013575	1.25442	0.0630416	1	2.59713	0.000215932	0.00515014	1.29462	0.0524984	0.312195	syntaxin of plants 121
XLOC_012605	TCONS_00013576	0.358783	0.717697	1	2.61372	0.00235169	0.031268	2.21455	0.00484733	0.0714595	syntaxin of plants 121
XLOC_012606	TCONS_00013577	0.971533	0.151992	1	2.15294	0.0019272	0.027265	1.13347	0.0904633	0.420973	syntaxin of plants 121
XLOC_012609	TCONS_00013581	6.27369	0.000390825	0.0516315	6.22759	0.000390825	0.00803884	0.292815	0.734082	0.955901	AT1G33230
XLOC_012612	TCONS_00013584	0.260998	0.696288	1	2.39332	0.000549034	0.0104578	2.08408	0.00228161	0.0436621	AT5G10770
XLOC_012613	TCONS_00013585	0.693372	0.34338	1	2.84819	0.000125151	0.0032983	2.10864	0.0027471	0.0497293	AT5G10770
XLOC_012620	TCONS_00013596	2.23011	0.083497	1	5.09085	6.44788e-07	3.86846e-05	2.84972	0.000283004	0.00973808	putative RING-H2 finger protein ATL69
XLOC_012621	TCONS_00013597	1.19829	0.112952	1	2.30467	0.00205372	0.0284967	1.06046	0.127734	0.499906	AT5G53110
XLOC_012653	TCONS_00013631	-1.3211	0.0775292	1	-2.88822	0.000882874	0.0149706	-1.62442	0.0565605	0.325589	AT2G15690
XLOC_012662	TCONS_00013641	-0.0361218	0.968086	1	-2.93885	0.000373606	0.00779786	-2.95786	0.000213925	0.0078363	cation exchanger 3
XLOC_012663	TCONS_00013642	0.286316	0.674535	1	-2.00197	0.00552339	0.0564695	-2.33825	0.00112848	0.0267178	AT1G05200
XLOC_012688	TCONS_00013669	-0.128517	0.846251	1	-2.33755	0.00076403	0.0134111	-2.2579	0.00110062	0.0261857	AT2G19880
XLOC_012698	TCONS_00013680	-1.37162	0.0445971	1	-9.99428	3.3191e-13	1.20973e-10	-9.05871	1.52845e-09	3.87363e-07	AT2G46370
XLOC_012710	TCONS_00013693	2.07994	0.00427152	0.304283	4.50997	9.79413e-09	1.04992e-06	2.38434	0.000607084	0.0171117	class V chitinase
XLOC_012711	TCONS_00013694	2.93968	0.00910829	0.4976	5.38279	1.16525e-07	8.77942e-06	2.43197	0.00126279	0.0289341
XLOC_012723	TCONS_00013706	0			7.33214	2.94065e-06	0.00013567	5.61843	5.43348e-07	5.47954e-05
XLOC_012727	TCONS_00013711	-1.01038	0.129194	1	-3.14105	1.51529e-05	0.00055576	-2.18016	0.00189344	0.0383431	ATP-binding cassette F1
XLOC_012732	TCONS_00013716	1.55442	0.0227984	0.853881	2.05614	0.00293247	0.0364316	0.453709	0.492873	0.852428	WRKY DNA-binding protein 31
XLOC_012738	TCONS_00013722	0.674156	0.357297	1	2.13339	0.0039396	0.04518	1.41304	0.044757	0.284836	cytochrome BC1 synthesis-like protein
XLOC_012752	TCONS_00013737	0.965789	0.161098	1	2.48298	0.000427483	0.00862002	1.46946	0.0298429	0.225291
XLOC_012758	TCONS_00013743	1.45748	0.0606028	1	2.85222	0.000260773	0.0059172	1.35037	0.0528608	0.313271	ethylene response factor 1
XLOC_012763	TCONS_00013749	1.15453	0.0930828	1	2.11351	0.00267203	0.0341416	0.91137	0.174896	0.575784	SQUAMOSA PROMOTER-BINDING PROTEIN LIKE 13B
XLOC_012776	TCONS_00013762	0.686004	0.29975	1	-1.8887	0.00622744	0.06126	-2.62366	0.000191476	0.00715817	AT4G13710
XLOC_012783	TCONS_00013769	-0.765974	0.263371	1	-2.50333	0.000875267	0.0149246	-1.78896	0.0173733	0.162655
XLOC_012794	TCONS_00013780	-0.407121	0.548849	1	-2.18065	0.0027192	0.0346078	-1.82373	0.0113125	0.123508	P70 protein
XLOC_012809	TCONS_00013795	1.06025	0.134318	1	3.09766	2.06922e-05	0.000719123	1.99027	0.00389011	0.0623637	3-oxoacyl-
XLOC_012813	TCONS_00013799	2.36496	0.191276	1	5.08322	1.34468e-05	0.000507222	2.73798	0.00154494	0.0330811	terpene cyclase, C1 domain-containing protein
XLOC_012823	TCONS_00013810	0.527369	0.498423	1	2.54333	0.000594414	0.011096	1.9698	0.00516712	0.0746633	Homocysteine S-methyltransferase 1
XLOC_012824	TCONS_00013811	0.0980031	0.955638	1	2.32765	0.0019309	0.0272777	2.184	0.00252365	0.0470581	Homocysteine S-methyltransferase 1
XLOC_012827	TCONS_00013814	-0.985229	0.157804	1	-3.3438	3.66419e-05	0.00118844	-2.41288	0.00247791	0.0464728	AT4G22600
XLOC_012829	TCONS_00013816	-0.595427	0.460787	1	3.07765	3.48259e-05	0.00114353	3.62702	1.73096e-06	0.000152875	Ca2+-transporting ATPase
XLOC_012830	TCONS_00013817	0.212627	0.816944	1	3.68509	1.91934e-06	9.48544e-05	3.42744	4.20718e-06	0.000314406	Ca2+-transporting ATPase
XLOC_012839	TCONS_00013826	-0.291004	0.673682	1	-2.21607	0.0028184	0.0353968	-1.97608	0.00753398	0.0949285	phosphoglycerate mutase-like protein
XLOC_012840	TCONS_00013827	7.70147	3.61389e-16	3.50113e-12	-4.4259	0.0942029	0.342862	-12.5478	1.47934e-19	6.15932e-16	non-specific lipid-transfer protein 11
XLOC_012857	TCONS_00013844	1.17178	0.585507	1	4.89886	1.92464e-06	9.49556e-05	3.71678	1.70981e-05	0.00100275	AT3G55240
XLOC_012873	TCONS_00013862	0.0507281	1	1	2.50925	0.00314793	0.0382926	2.41941	0.00324234	0.0551008	AT5G48370
XLOC_012907	TCONS_00013897	-0.124899	0.884217	1	2.13164	0.00259501	0.03337	2.20932	0.00170372	0.0358261
XLOC_012924	TCONS_00013914	-2.17762	0.0014737	0.137722	-4.50379	4.10581e-09	4.92663e-07	-2.3757	0.000750137	0.0198392	Vicilin-like antimicrobial peptides 2-1
XLOC_012931	TCONS_00013921	-9.02842	2.78152e-10	3.23369e-07	-8.63788	1.89581e-09	2.52411e-07	0			LESS ADHESIVE POLLEN 6
XLOC_012940	TCONS_00013932	1.21431	0.253153	1	2.90624	0.00156555	0.0231835	1.65804	0.0375767	0.258295
XLOC_012945	TCONS_00013938	0.526037	1	1	4.6532	6.56495e-06	0.000271519	4.11758	1.0923e-05	0.000702759	Oxidoreductase family protein
XLOC_012946	TCONS_00013939	0			7.82994	1.93558e-07	1.33107e-05	5.29582	2.84279e-07	3.21136e-05	Oxidoreductase family protein
XLOC_012957	TCONS_00013951	6.01414	0.00100641	0.102274	5.8192	0.00199604	0.0279542	0.1426	0.917982	0.998312	leukotriene-A4 hydrolase
XLOC_012993	TCONS_00013992	7.74121	3.28997e-06	0.000975711	8.02492	6.69157e-08	5.37501e-06	0.6255	0.374404	0.773564	protein kinase domain-containing protein
XLOC_013008	TCONS_00014009	1.00105	0.137297	1	3.78376	2.85967e-07	1.88222e-05	2.73476	9.3303e-05	0.0040892	AT1G70370
XLOC_013009	TCONS_00014010	0.342105	0.625672	1	2.09231	0.00267582	0.0341601	1.70238	0.0126914	0.132807	pyruvate kinase
XLOC_013020	TCONS_00014021	-0.332677	0.763627	1	2.25342	0.00728157	0.0681883	2.54592	0.00183116	0.0375174	putative protein phosphatase 2C 55
XLOC_013037	TCONS_00014038	-0.383222	0.619249	1	-2.44105	0.00358329	0.0420618	-2.11246	0.00858751	0.103491	EF-hand, calcium binding motif-containing protein
XLOC_013052	TCONS_00014054	0.620228	0.344558	1	-1.53513	0.0216964	0.140583	-2.20388	0.00124859	0.0286764	fructose-bisphosphate aldolase 2
XLOC_013072	TCONS_00014075	2.46064	0.0381992	1	4.23212	5.77951e-05	0.00174267	1.75945	0.028557	0.220242
XLOC_013076	TCONS_00014079	0			7.85449	1.6842e-07	1.18618e-05	4.41896	3.84753e-06	0.000291263
XLOC_013078	TCONS_00014081	-1.69113	0.0159429	0.695742	-4.77527	7.5698e-08	6.01417e-06	-3.14596	0.000312634	0.0104612	Photosystem II 44 kDa reaction center protein
XLOC_013093	TCONS_00014097	2.05248	0.0480368	1	3.95882	2.08449e-05	0.000722707	1.8769	0.0132802	0.136719	exocyst subunit exo70 family protein E1
XLOC_013105	TCONS_00014109	-0.325092	0.641486	1	-3.07251	0.000172679	0.00424893	-2.80209	0.000536365	0.0156012	cytochrome P450, family 94, subfamily C, polypeptide 1
XLOC_013106	TCONS_00014110	1.01187	0.199632	1	2.42233	0.00188742	0.0268324	1.36572	0.0555292	0.32239
XLOC_013107	TCONS_00014111	1.3714	0.0603645	1	2.3503	0.00135894	0.0210766	0.932461	0.170993	0.569293	AT5G64440
XLOC_013108	TCONS_00014112	0.855379	0.204623	1	2.35261	0.000765011	0.0134132	1.44924	0.0309897	0.230191	AT5G64440
XLOC_013109	TCONS_00014113	0.254601	0.697617	1	-1.98011	0.00356646	0.0420123	-2.28329	0.000869857	0.0220281	AT4G01150
XLOC_013120	TCONS_00014125	-1.18071	0.0879457	1	-2.17714	0.00280492	0.0353745	-1.04668	0.148803	0.53502	AT1G64310
XLOC_013134	TCONS_00014139	-1.4513	0.0847783	1	1.09911	0.163047	0.464088	2.50481	0.00219254	0.0424312	beta-galactosidase 17
XLOC_013158	TCONS_00014165	1.46832	0.0290306	0.976558	2.33964	0.000700972	0.0125392	0.823	0.212223	0.623386	NADP-malic enzyme 4
XLOC_013169	TCONS_00014176	-0.662583	0.333643	1	-2.70536	0.000579318	0.0108629	-2.09543	0.00687201	0.0897235	glutamate receptor 3.6
XLOC_013189	TCONS_00014197	-0.702484	0.287708	1	-2.98315	3.34833e-05	0.00110692	-2.32994	0.000869939	0.0220281	ABA DEFICIENT 2
XLOC_013198	TCONS_00014206	2.23139	0.00351448	0.263408	5.14277	3.49858e-10	5.69897e-08	2.86799	5.70278e-05	0.00272919	protease inhibitor/seed storage/lipid transfer protein (LTP)
XLOC_013221	TCONS_00014230	1.41303	0.177284	1	3.21936	0.000382127	0.00793028	1.77276	0.0215388	0.18534	AT1G74320
XLOC_013225	TCONS_00014235	0.269312	0.758903	1	-2.44353	0.0112943	0.0913762	-2.77468	0.00271018	0.0492291	MEI2-like 2
XLOC_013226	TCONS_00014236	-0.430207	0.624149	1	-3.18639	0.00208845	0.0287868	-2.82833	0.00477114	0.0705263	MEI2-like 3
XLOC_013230	TCONS_00014240	0.102226	0.903268	1	2.20683	0.00191279	0.0271007	2.05725	0.0032792	0.0554666	AT3G54200
XLOC_013271	TCONS_00014285	-0.640266	0.333914	1	1.57114	0.0194425	0.131441	2.16304	0.00159152	0.0338575	POLLEN-PISTIL INCOMPATIBILITY 2
XLOC_013272	TCONS_00014286	-0.617017	0.352987	1	1.57852	0.01928	0.130652	2.1472	0.00172672	0.0360495	POLLEN-PISTIL INCOMPATIBILITY 2
XLOC_013274	TCONS_00014288	1.24566	0.0647204	1	3.2282	7.1124e-06	0.000292205	1.93447	0.0043958	0.0671114
XLOC_013277	TCONS_00014291	6.96225	1.79859e-05	0.00418193	7.38366	2.04881e-06	9.93997e-05	0.762618	0.314789	0.729769	phosphomevalonate kinase
XLOC_013283	TCONS_00014298	4.65132	0.000112765	0.0189445	5.5522	1.09006e-06	6.05408e-05	0.920079	0.209174	0.619877
XLOC_013284	TCONS_00014299	3.30838	0.000171134	0.0268857	4.81196	5.66914e-08	4.73641e-06	1.47021	0.0347216	0.246946
XLOC_013287	TCONS_00014302	0.887826	0.313932	1	2.38822	0.00235859	0.0312817	1.45697	0.0453522	0.286909
XLOC_013288	TCONS_00014303	-0.903583	0.330406	1	1.95416	0.0127712	0.0991247	2.81329	0.000350498	0.0114265
XLOC_013303	TCONS_00014319	1.26943	0.167446	1	3.54889	2.30064e-05	0.000786424	2.2407	0.00255923	0.0474881	AT5G65160
XLOC_013320	TCONS_00014337	0.270761	0.694397	1	2.26147	0.00111315	0.0179519	1.94259	0.00437049	0.0668846	CYS, MET, PRO, and GLY protein 2
XLOC_013342	TCONS_00014359	0.529466	0.552865	1	3.5371	7.09248e-06	0.000292094	2.96364	6.19764e-05	0.0029087	AT2G34930
XLOC_013356	TCONS_00014375	-0.699895	0.34338	1	-2.78558	0.00137813	0.0212837	-2.14298	0.0110349	0.121986	RING-H2 finger protein ATL78
XLOC_013359	TCONS_00014378	0.732316	0.314466	1	2.57001	0.000405447	0.00828453	1.79096	0.00972826	0.112023	U-box domain-containing protein 34
XLOC_013387	TCONS_00014407	7.02639	1.44592e-05	0.00350203	7.33109	2.94065e-06	0.00013567	0.645814	0.385344	0.784659	AT4G25690
XLOC_013409	TCONS_00014429	0			5.7991	0.00199604	0.0279542	6.18096	0.000726851	0.0194926
XLOC_013412	TCONS_00014432	1.86903	0.01685	0.723379	2.43684	0.0021204	0.0290676	0.524649	0.474154	0.841557
XLOC_013413	TCONS_00014433	2.10217	0.00579249	0.375787	3.03601	8.85864e-05	0.00249084	0.889068	0.19383	0.600484
XLOC_013418	TCONS_00014438	4.54182	0.0565217	1	7.36669	2.45054e-06	0.000116183	3.1676	0.000294417	0.00993145
XLOC_013427	TCONS_00014449	-0.273861	0.675896	1	-2.36348	0.00059559	0.0111108	-2.1382	0.00172524	0.0360445	chloroplast RNA binding
XLOC_013431	TCONS_00014455	-0.233143	0.721586	1	-2.1821	0.00138689	0.0213804	-1.99749	0.00322321	0.0549038	delta tonoplast integral protein
XLOC_013450	TCONS_00014474	6.65593	7.44607e-05	0.0134418	6.68676	5.79138e-05	0.00174267	0.37085	0.688667	0.940827
XLOC_013465	TCONS_00014490	0.176561	0.788443	1	-2.3773	0.000597488	0.0111391	-2.60259	0.000191136	0.00715817	ferulic acid 5-hydroxylase 1
XLOC_013468	TCONS_00014493	-0.235362	0.72191	1	-2.01105	0.00369894	0.043107	-1.82469	0.0079369	0.0978515	AT4G34090
XLOC_013472	TCONS_00014497	0.392984	0.679362	1	-2.55587	0.023239	0.146446	-3.01942	0.00231637	0.0440329
XLOC_013476	TCONS_00014501	0.72467	0.362123	1	2.19466	0.00451044	0.0492936	1.42498	0.0494581	0.301994	AT1G06620
XLOC_013477	TCONS_00014502	0.110211	0.882474	1	-2.79148	0.000416033	0.00844168	-2.95471	0.000159055	0.0062899	AT4G39720
XLOC_013482	TCONS_00014507	-1.17893	0.0769581	1	-2.52962	0.000305704	0.00661255	-1.39962	0.0394037	0.265041	histone H2B
XLOC_013484	TCONS_00014509	1.48865	0.0317326	1	3.69009	7.04236e-07	4.19063e-05	2.15415	0.00175116	0.0364293	AT5G13190
XLOC_013492	TCONS_00014518	-0.557637	0.40727	1	-2.44315	0.000815018	0.0140393	-1.93581	0.00713419	0.0918128
XLOC_013495	TCONS_00014521	0.81952	0.240113	1	2.22344	0.00185727	0.0265592	1.35659	0.0463784	0.290263	AT3G18370
XLOC_013507	TCONS_00014536	5.6814	0.00286389	0.223753	5.63418	0.00416566	0.0463951	0.289665	0.904233	0.995657	ADP-ribosylation factor A1B
XLOC_013512	TCONS_00014541	-0.677369	0.332007	1	-2.25674	0.00289449	0.0360212	-1.63113	0.0303155	0.227249	AT1G29980
XLOC_013521	TCONS_00014550	1.2161	0.0757031	1	2.57901	0.000263104	0.00596083	1.31518	0.0506263	0.305931
XLOC_013531	TCONS_00014560	2.75524	0.0057595	0.375787	5.43479	1.35241e-08	1.39341e-06	2.65685	0.000316234	0.0105695	putative cysteine proteinase
XLOC_013535	TCONS_00014565	0.769534	0.416921	1	2.46255	0.00260867	0.0334787	1.65171	0.0293609	0.22292	AT5G56280
XLOC_013536	TCONS_00014566	0.515926	0.527794	1	2.38179	0.00213241	0.029142	1.82119	0.0112777	0.123508
XLOC_013537	TCONS_00014568	0.0498012	0.939483	1	-2.02646	0.00284327	0.0356813	-2.1248	0.00181458	0.037428	AT4G12800
XLOC_013537	TCONS_00014567	-0.09652	0.882959	1	-2.36698	0.000584176	0.0109368	-2.31903	0.000731156	0.01955	AT4G12800
XLOC_013538	TCONS_00014569	0.255506	0.69716	1	-1.89723	0.00525101	0.0545183	-2.20136	0.0013157	0.0300518	AT4G12800
XLOC_013541	TCONS_00014572	1.89451	0.00685293	0.41175	-0.529459	0.492683	0.79787	-2.47301	0.000623584	0.0173917
XLOC_013559	TCONS_00014590	4.89056	0.0347826	1	8.16048	3.22964e-08	2.8623e-06	3.61311	2.47461e-05	0.00134306	AT2G46150
XLOC_013562	TCONS_00014593	0.659837	0.355616	1	2.52764	0.000496133	0.00965059	1.82103	0.0089396	0.106432	NAD kinase 1
XLOC_013583	TCONS_00014619	1.91719	0.0721088	1	3.19867	0.00171843	0.0249904	1.25689	0.130701	0.501977	AT4G38260
XLOC_013586	TCONS_00014623	-0.0575403	0.933306	1	-2.39806	0.000619411	0.0114065	-2.38955	0.000621071	0.0173693	AT5G24490
XLOC_013598	TCONS_00014635	1.65698	0.282609	1	5.97747	1.06732e-07	8.0624e-06	4.34198	8.38471e-07	8.14575e-05
XLOC_013599	TCONS_00014636	1.61628	0.251568	1	4.49919	1.48295e-05	0.00054873	2.87176	0.000467857	0.0142932
XLOC_013606	TCONS_00014643	1.13351	0.0903535	1	2.18809	0.0014606	0.0220321	1.0063	0.128819	0.501977
XLOC_013610	TCONS_00014647	0.216182	0.795875	1	4.1604	9.41626e-08	7.22524e-06	3.89888	2.49542e-07	2.88607e-05
XLOC_013613	TCONS_00014650	-0.0244344	0.970894	1	-1.97803	0.00368068	0.0429168	-2.00222	0.00328099	0.0554666	high cyclic electron flow 1
XLOC_013618	TCONS_00014655	1.5847	0.0233814	0.860334	2.97474	4.23116e-05	0.00133809	1.34296	0.0464563	0.290551	AT5G61820
XLOC_013619	TCONS_00014656	0.873132	0.209868	1	2.4355	0.00056644	0.0106763	1.51473	0.0253212	0.204315	AT5G61820
XLOC_013623	TCONS_00014660	-0.0777857	0.906416	1	-1.96984	0.00388737	0.0447132	-1.94072	0.00437591	0.0669128	AT1G55670
XLOC_013624	TCONS_00014661	0.319575	0.776274	1	2.77418	0.000379248	0.00789302	2.41039	0.00106694	0.0255093	AT5G62150
XLOC_013651	TCONS_00014688	-0.537021	0.452459	1	5.01151	1.6339e-10	3.01528e-08	5.50128	5.99272e-12	2.91096e-09
XLOC_013653	TCONS_00014690	0.41988	0.540827	1	-2.73925	0.000300459	0.00654602	-3.21108	2.73162e-05	0.00145279	terpene synthase-like sequence-1,8-cineole
XLOC_013662	TCONS_00014699	5.44657	1.92464e-06	0.00065044	8.79845	1.61676e-15	1.00301e-12	3.37223	3.93251e-06	0.000296158	AT3G09270
XLOC_013664	TCONS_00014701	0			7.06389	1.16786e-05	0.00044865	5.34975	2.45054e-06	0.000201754
XLOC_013681	TCONS_00014718	-0.824961	0.221692	1	-3.20833	2.12516e-05	0.000735057	-2.43477	0.0010342	0.0249595	AT3G23090
XLOC_013682	TCONS_00014719	-0.212571	0.787606	1	-3.26344	0.000291475	0.00639491	-3.11173	0.000381713	0.0122525
XLOC_013685	TCONS_00014722	-4.14425	2.49918e-05	0.00563072	-7.53489	1.03208e-06	5.78717e-05	0			AT5G52160
XLOC_013687	TCONS_00014724	0.773172	0.261588	1	-1.89076	0.011165	0.0906821	-2.7149	0.000289534	0.0098259
XLOC_013692	TCONS_00014729	1.33564	0.442579	1	5.07276	7.1557e-07	4.24077e-05	3.72678	1.2914e-05	0.000804229
XLOC_013693	TCONS_00014730	0			8.88752	4.02924e-10	6.31638e-08	5.83416	2.43773e-09	5.77623e-07
XLOC_013709	TCONS_00014747	-0.276958	0.674909	1	-2.15265	0.00179889	0.0258894	-1.92452	0.00497242	0.0726786	concanavalin A-like lectin kinase-like protein
XLOC_013712	TCONS_00014750	0.117888	0.866015	1	-1.97482	0.0058028	0.0584853	-2.14239	0.00266098	0.0486973	haloacid dehalogenase-like hydrolase family protein
XLOC_013712	TCONS_00014751	-6.0075	0.00140897	0.133343	-5.62308	0.00416566	0.0463951	0			haloacid dehalogenase-like hydrolase family protein
XLOC_013732	TCONS_00014776	-0.114404	0.867474	1	-2.04891	0.00365034	0.0426428	-1.98397	0.00477006	0.0705263	AT1G06690
XLOC_013733	TCONS_00014777	-0.280657	0.688219	1	-2.23508	0.0024764	0.0322693	-2.00519	0.00665742	0.0880547	AT1G06690
XLOC_013736	TCONS_00014780	-2.12266	0.012425	0.607373	-7.16014	7.72046e-06	0.000312223	-5.47053	0.00614931	0.0834603	L-O-methylthreonine resistant 1
XLOC_013737	TCONS_00014783	0.931508	0.213042	1	-1.7381	0.0572326	0.254492	-2.72534	0.0015026	0.0324636
XLOC_013740	TCONS_00014787	0.286974	0.665214	1	-2.10691	0.00241608	0.0317477	-2.44291	0.000488836	0.0147346	enoyl-CoA hydratase/isomerase D
XLOC_013764	TCONS_00014811	-0.559399	0.395288	1	-2.45451	0.000410529	0.00835325	-1.94384	0.00436084	0.0668846	cytochrome P450, family 94, subfamily B, polypeptide 1
XLOC_013770	TCONS_00014819	-0.237356	0.751891	1	-2.80969	0.000481756	0.00945929	-2.62598	0.000790922	0.0207391	chlorophyllase 2
XLOC_013777	TCONS_00014828	0.22262	0.825983	1	-6.70958	5.79138e-05	0.00174267	-7.36512	2.45054e-06	0.000201754	V-ATPase B subunit 2
XLOC_013781	TCONS_00014834	2.00549	0.00352362	0.263408	-9.44958	1.18509e-11	2.78669e-09	-11.891	1.30783e-17	3.46515e-14	nuclear transport factor 2 and RNA recognition motif domain-
XLOC_013804	TCONS_00014858	-0.762352	0.265497	1	-2.44746	0.000853309	0.0146186	-1.73555	0.0163365	0.15621
XLOC_013806	TCONS_00014860	1.73847	0.251568	1	3.98372	0.000191901	0.00465898	2.2333	0.00728157	0.0928939	non-specific lipid-transfer protein 11
XLOC_013810	TCONS_00014864	4.7542	0.0347826	1	7.46564	1.4456e-06	7.57841e-05	3.05405	0.000415922	0.0130345	terpene synthase-like sequence-1,8-cineole
XLOC_013811	TCONS_00014865	1.207	0.228158	1	2.81101	0.00396476	0.045211	1.57342	0.0497057	0.30231	terpene cyclase, C1 domain-containing protein
XLOC_013814	TCONS_00014868	0.0304447	0.963328	1	-2.69586	0.000114135	0.00307006	-2.77495	7.44064e-05	0.00338558	light-harvesting chlorophyll B-binding protein 3
XLOC_013824	TCONS_00014879	-0.575752	0.388181	1	-2.12341	0.00246523	0.0322048	-1.59686	0.0207811	0.180981	AT4G27640
XLOC_013826	TCONS_00014882	-0.867865	0.190031	1	-2.02323	0.00318582	0.0386407	-1.2041	0.0731941	0.376082	AT4G27640
XLOC_013833	TCONS_00014889	-0.0385455	0.97359	1	-2.35551	0.00213241	0.029142	-2.36878	0.00172284	0.0360322	AT2G21370
XLOC_013839	TCONS_00014895	1.89761	0.0199701	0.8012	-5.61345	0.00416566	0.0463951	-7.94033	1.28242e-07	1.68361e-05	homogentisate phytyltransferase 1
XLOC_013844	TCONS_00014901	1.23298	0.0735106	1	2.44022	0.00058279	0.0109209	1.15968	0.0847622	0.40779	AT1G59780
XLOC_013849	TCONS_00014906	0.400556	0.555218	1	2.23975	0.00122661	0.0193851	1.79111	0.00832746	0.101422	AT1G75170
XLOC_013852	TCONS_00014912	10.368	3.98185e-13	9.64404e-10	7.31242	2.94065e-06	0.00013567	-2.71484	0.000192424	0.00715817
XLOC_013856	TCONS_00014919	1.92797	0.0447917	1	3.27458	0.000294417	0.00643523	1.31293	0.0773867	0.387433	AT4G08950
XLOC_013862	TCONS_00014925	0			7.4334	1.71836e-06	8.68351e-05	4.3788	1.12192e-05	0.000717072	aspartyl protease-like protein
XLOC_013868	TCONS_00014932	0			7.02115	1.44592e-05	0.000539541	3.96589	9.50166e-05	0.0041456
XLOC_013873	TCONS_00014937	-1.21326	0.0861695	1	-3.59048	2.15675e-05	0.000744217	-2.43419	0.00393764	0.0628835
XLOC_013879	TCONS_00014943	-0.245475	0.71715	1	-2.05068	0.00421214	0.0468323	-1.8549	0.00902883	0.107144	translocon at the inner envelope membrane of chloroplasts 62
XLOC_013907	TCONS_00014971	1.55083	0.0236522	0.860334	1.99389	0.00415683	0.0463951	0.395153	0.552412	0.884814	putative serine/threonine/tyrosine kinase
XLOC_013930	TCONS_00014996	0.243563	0.762406	1	2.26582	0.00168225	0.0246487	1.97545	0.0047414	0.0702889	AT3G05990
XLOC_013933	TCONS_00014999	-0.567126	0.465259	1	-2.73389	0.00171465	0.0249904	-2.22576	0.0136412	0.138963	AT5G19320
XLOC_013972	TCONS_00015044	-2.29081	0.00468924	0.32189	-2.51012	0.00357514	0.0420358	-0.274777	0.792443	0.970406	Bidirectional sugar transporter N3
XLOC_013974	TCONS_00015046	1.56432	0.0231498	0.860334	3.90672	1.62286e-07	1.15978e-05	2.29487	0.000867543	0.0220281	WRKY DNA-binding protein 70
XLOC_013978	TCONS_00015050	0.869744	0.254727	1	2.30999	0.00220263	0.0297748	1.39458	0.0480843	0.296848	AT5G04500
XLOC_013979	TCONS_00015051	0.591516	0.383949	1	2.09234	0.00251975	0.0326682	1.45283	0.0310129	0.230285	AT5G04500
XLOC_014000	TCONS_00015072	1.04648	0.118011	1	2.01099	0.00331784	0.039697	0.916259	0.166892	0.562721	putative serine/threonine/tyrosine kinase
XLOC_014012	TCONS_00015084	-0.151101	0.836411	1	-2.30721	0.00226773	0.0304571	-2.20778	0.00364815	0.0594661	Cycloartenol Synthase
XLOC_014014	TCONS_00015086	0.49051	0.470513	1	2.24055	0.00124571	0.0196444	1.702	0.0120259	0.128293	AT1G62790
XLOC_014024	TCONS_00015097	7.55732	1.03208e-06	0.000389562	8.03031	6.69157e-08	5.37501e-06	0.814817	0.260558	0.676222	cytosolic NADP+-dependent isocitrate dehydrogenase
XLOC_014045	TCONS_00015120	4.8642	4.20337e-05	0.00860329	2.4746	0.12496	0.40185	-2.38107	0.00571617	0.0798204	AT4G00370
XLOC_014061	TCONS_00015137	1.51479	0.0797222	1	2.56121	0.0020415	0.0283999	1.00579	0.170639	0.568521	hydroquinone glucosyltransferase
XLOC_014081	TCONS_00015159	-0.505284	0.447813	1	-2.15519	0.00210618	0.0289679	-1.69913	0.0142691	0.142911
XLOC_014082	TCONS_00015161	0.562025	0.402671	1	2.36781	0.000640659	0.0116971	1.75762	0.00937068	0.109533	pyrophosphorylase 1
XLOC_014084	TCONS_00015163	-0.628371	0.343037	1	-2.38335	0.000662709	0.0119871	-1.80396	0.00859321	0.103491	inhibitor/interactor with cyclin-dependent kinase
XLOC_014089	TCONS_00015168	-0.184865	0.782302	1	-2.13133	0.00218833	0.029679	-1.99559	0.0039353	0.0628835	uncharacterized protein
XLOC_014090	TCONS_00015169	-0.134366	0.851022	1	-2.14692	0.00364815	0.0426344	-2.06336	0.00551878	0.0781939	uncharacterized protein
XLOC_014096	TCONS_00015176	-0.653937	0.447595	1	-2.85019	0.00396476	0.045211	-2.26206	0.019615	0.175308	AT2G34680
XLOC_014112	TCONS_00015194	-0.308565	0.692884	1	-2.72328	0.00147798	0.0222367	-2.47104	0.00325962	0.0552733
XLOC_014132	TCONS_00015214	0.445509	0.651531	1	-3.46802	0.0141459	0.106533	-4.02631	0.00177411	0.0368279	Alpha-1,4 glucan phosphorylase L-1 isozyme, chloroplastic/amyloplastic
XLOC_014136	TCONS_00015218	-0.00128339	1	1	-2.22036	0.00257886	0.0332424	-2.26949	0.00190386	0.0384266
XLOC_014143	TCONS_00015226	0			7.40875	2.04881e-06	9.93997e-05	5.69515	3.44558e-07	3.7611e-05
XLOC_014152	TCONS_00015235	0.774793	0.769726	1	4.55237	1.12192e-05	0.000436756	3.76747	1.86624e-05	0.00107493
XLOC_014153	TCONS_00015236	0.555776	0.701513	1	3.17716	0.000159943	0.00400312	2.58263	0.00104074	0.0250681
XLOC_014157	TCONS_00015240	-1.1333	0.123237	1	1.31382	0.0654292	0.27584	2.40007	0.00104583	0.025087	AT5G02890
XLOC_014163	TCONS_00015248	2.91642	0.000226131	0.0331933	4.3065	1.22457e-07	9.10871e-06	1.34817	0.0489027	0.30012
XLOC_014166	TCONS_00015251	0.572903	0.469114	1	2.22466	0.00265837	0.0340118	1.60554	0.022103	0.188848	Nicotianamine aminotransferase A
XLOC_014167	TCONS_00015252	0.609692	0.420445	1	-3.01608	0.00585897	0.0586259	-3.69863	0.000168571	0.00655447	AT1G50920
XLOC_014187	TCONS_00015272	1.40521	0.0696057	1	6.24311	2.9426e-13	1.11071e-10	4.7941	6.38981e-10	1.96033e-07	AT5G50200
XLOC_014197	TCONS_00015282	0.110416	0.868888	1	-2.2461	0.00139306	0.0214461	-2.40568	0.000613013	0.0171791	expansin 11
XLOC_014207	TCONS_00015293	3.66029	0.00583707	0.376997	4.27397	0.000621965	0.0114065	0.631123	0.459963	0.832841	AT5G62480
XLOC_014208	TCONS_00015294	1.02661	0.127108	1	3.44197	1.95091e-06	9.60888e-05	2.36724	0.000594537	0.0168722	AT5G62480
XLOC_014223	TCONS_00015309	0.106985	0.870098	1	-1.99001	0.00332708	0.039775	-2.14552	0.00163978	0.0346531	light-harvesting chlorophyll-protein complex I subunit A4
XLOC_014238	TCONS_00015327	5.51052	0.00614931	0.380263	7.14575	7.72046e-06	0.000312223	1.9767	0.0179855	0.166514
XLOC_014257	TCONS_00015346	-6.49324	0.00021796	0.0323203	-6.10683	0.000726851	0.0128628	0			AT2G34410
XLOC_014258	TCONS_00015348	0			3.72444	0.00406644	0.045798	3.53695	0.00133434	0.0302876
XLOC_014264	TCONS_00015354	0.455066	0.534116	1	2.56006	0.000436115	0.00875182	2.05832	0.00343611	0.0572914
XLOC_014265	TCONS_00015355	1.78267	0.101169	1	4.207	5.39512e-06	0.00022865	2.39518	0.00184464	0.0376222	AT2G24260
XLOC_014266	TCONS_00015356	-7.75525	4.65727e-07	0.000199057	-7.36594	2.45054e-06	0.000116183	0			AT3G62730
XLOC_014276	TCONS_00015366	0.848176	0.211545	1	2.16233	0.00182222	0.0261739	1.26616	0.0593609	0.333759	AT1G56220
XLOC_014278	TCONS_00015368	0.156502	0.817124	1	-2.01743	0.00395288	0.045211	-2.22324	0.00154062	0.0330454	photosystem I light harvesting complex gene 6
XLOC_014303	TCONS_00015395	0.790178	0.234386	1	2.56738	0.000224986	0.00529043	1.7289	0.0102646	0.116314	phospholipid-translocating ATPase
XLOC_014307	TCONS_00015399	1.3563	0.0480252	1	2.10691	0.00256527	0.0330966	0.702758	0.29272	0.708758	AT4G24310
XLOC_014312	TCONS_00015404	-0.218866	0.760126	1	-2.56246	0.00146236	0.0220473	-2.39705	0.00219452	0.0424415
XLOC_014316	TCONS_00015408	1.14569	0.152461	1	2.46724	0.00168501	0.0246644	1.27724	0.0729207	0.375756	4,5-DOPA dioxygenase extradiol-like protein
XLOC_014322	TCONS_00015415	0.0596723	1	1	2.56947	0.000679076	0.0122225	2.46437	0.000764557	0.0201474	myosin 2
XLOC_014330	TCONS_00015423	-4.76654	5.79138e-05	0.0110014	-6.44422	0.00021796	0.00515014	0			AT5G65640
XLOC_014367	TCONS_00015463	1.35289	0.0487682	1	2.05415	0.00326779	0.0394656	0.653416	0.325144	0.736311	emp24/gp25L/p24 family/GOLD domain-containing protein
XLOC_014370	TCONS_00015466	0.181808	0.86039	1	-2.96607	0.00472911	0.0506581	-3.21963	0.00117645	0.0274081	adenylate kinase family protein
XLOC_014396	TCONS_00015495	0.859148	0.264262	1	3.01892	6.2328e-05	0.00185202	2.11404	0.00255495	0.0474628	actin depolymerizing factor 6
XLOC_014407	TCONS_00015507	1.85775	0.00672175	0.406812	2.06822	0.00270017	0.0344257	0.162355	0.807628	0.974291	AT2G26190
XLOC_014409	TCONS_00015510	0.169048	0.890635	1	2.69167	0.000488963	0.00955576	2.47799	0.000770977	0.0202799
XLOC_014413	TCONS_00015514	0.813072	0.426125	1	2.78111	0.00126708	0.0198846	1.93011	0.0118882	0.127497	AT4G32140
XLOC_014416	TCONS_00015518	-2.32123	0.00571617	0.375787	-4.42915	3.23096e-05	0.00107055	-2.2021	0.0999758	0.440994	tubulin beta 8
XLOC_014423	TCONS_00015525	0.986899	0.769726	1	3.5848	0.00114105	0.0182807	2.58598	0.00402553	0.0636404
XLOC_014427	TCONS_00015529	0.643109	0.351978	1	-1.52961	0.0343901	0.187722	-2.22266	0.00209563	0.0409639	zinc finger protein CONSTANS-LIKE 16
XLOC_014432	TCONS_00015534	-1.00897	0.131364	1	-3.44807	3.36626e-06	0.000153125	-2.48903	0.000507704	0.0151299	farnesylated protein 3
XLOC_014439	TCONS_00015542	-0.547293	0.416636	1	-3.10131	3.47816e-05	0.00114336	-2.6051	0.000438761	0.0136039	AT3G21760
XLOC_014444	TCONS_00015548	6.31942	8.07429e-09	5.45747e-06	7.7291	1.19479e-12	3.66713e-10	1.42606	0.0365182	0.253307	AT5G62200
XLOC_014444	TCONS_00015547	0.728623	0.290423	1	2.78706	9.41445e-05	0.00263189	2.0108	0.00337463	0.0564926	AT5G62200
XLOC_014445	TCONS_00015549	0.212026	0.798691	1	-3.89771	9.86135e-05	0.00270496	-4.18328	1.0923e-05	0.000702759	AT1G80160
XLOC_014448	TCONS_00015552	1.67905	0.0154634	0.682151	3.24265	7.82561e-06	0.000316038	1.51598	0.024262	0.198619	AT3G25070
XLOC_014473	TCONS_00015578	1.03904	0.137668	1	4.43006	8.32196e-09	9.19136e-07	3.34394	3.63187e-06	0.000277824	peroxidase 5
XLOC_014474	TCONS_00015579	0			9.21596	5.23006e-11	1.10506e-08	9.60336	5.78826e-12	2.8607e-09	peroxidase 5
XLOC_014476	TCONS_00015581	0			3.90411	0.000277936	0.00620526	7.4909	1.71836e-06	0.000152618
XLOC_014481	TCONS_00015587	1.27774	0.0594448	1	2.88246	4.78149e-05	0.00148318	1.55668	0.0205853	0.180222	AT4G27450
XLOC_014482	TCONS_00015588	8.00493	2.90832e-13	7.6843e-10	2.00939	0.282609	0.61513	-5.99184	4.74834e-11	1.92209e-08
XLOC_014483	TCONS_00015589	9.21275	6.56361e-10	6.81303e-07	0			-9.25776	4.54603e-10	1.40951e-07
XLOC_014494	TCONS_00015602	3.67421	3.09271e-05	0.00672482	5.20232	3.70503e-09	4.55829e-07	1.49281	0.0295729	0.224162	cysteine/histidine-rich C1 domain-containing protein
XLOC_014519	TCONS_00015629	1.2559	0.0694853	1	3.61888	9.31446e-07	5.32531e-05	2.31546	0.000815232	0.0211387	AT1G44542
XLOC_014520	TCONS_00015631	6.88936	2.87981e-13	7.6843e-10	11.5651	4.19542e-27	6.11651e-23	4.64709	9.92657e-10	2.72934e-07	AT2G14580
XLOC_014521	TCONS_00015632	0.299053	0.675112	1	2.23574	0.00157971	0.0233401	1.88918	0.00618546	0.0838079	purple acid phosphatase 27
XLOC_014541	TCONS_00015654	-0.476607	0.521287	1	-2.41843	0.00444734	0.0487729	-1.99702	0.0163967	0.156375	Protein kinase protein with adenine nucleotide alpha hydrola
XLOC_014544	TCONS_00015657	1.86615	0.0117777	0.587845	4.19663	7.50765e-08	5.98109e-06	2.28496	0.00100706	0.0243778
XLOC_014546	TCONS_00015659	4.25823	0.000608346	0.073365	4.15495	0.000797167	0.0138482	-0.0863207	1	1
XLOC_014584	TCONS_00015698	0.850874	0.211743	1	2.11278	0.00247044	0.0322296	1.21406	0.0711948	0.370398	PR5-like receptor kinase
XLOC_014591	TCONS_00015705	-0.587258	0.37339	1	-3.05069	2.0741e-05	0.000719959	-2.5125	0.000335556	0.0110846	receptor kinase 3
XLOC_014594	TCONS_00015708	5.03769	0.0219002	0.840258	7.4334	1.71836e-06	8.68351e-05	2.73798	0.00154494	0.0330811	pinoid-binding protein 1
XLOC_014595	TCONS_00015710	-0.294175	0.657644	1	-2.24243	0.0013336	0.0207613	-1.99736	0.00402286	0.0636404
XLOC_014630	TCONS_00015747	3.29403	0.000469533	0.0595918	5.6983	7.64657e-10	1.10376e-07	2.37543	0.000902185	0.0226479	AT5G18470
XLOC_014631	TCONS_00015748	6.61292	9.63608e-05	0.0164743	6.44238	0.000164799	0.00409302	0.168878	0.883327	0.990158	receptor kinase 2
XLOC_014631	TCONS_00015749	1.98731	0.00720182	0.426301	3.8919	5.30043e-07	3.26744e-05	1.85927	0.00680137	0.0890903	putative receptor-like protein kinase
XLOC_014633	TCONS_00015752	2.24172	0.00582818	0.376997	3.88435	1.7685e-06	8.86173e-05	1.60124	0.0220953	0.188847	AT5G18470
XLOC_014638	TCONS_00015758	0.334843	0.616858	1	-2.05859	0.00381688	0.0441222	-2.44305	0.00060572	0.0170897	spermidine synthase 3
XLOC_014638	TCONS_00015757	-2.04858	0.0493358	1	-5.60861	0.00416566	0.0463951	0			spermidine synthase 3
XLOC_014655	TCONS_00015776	1.1912	0.163786	1	2.60074	0.00142017	0.0216011	1.36823	0.0628511	0.344647
XLOC_014656	TCONS_00015777	0.097933	0.882555	1	-2.31563	0.00104962	0.017069	-2.46298	0.000507647	0.0151299
XLOC_014672	TCONS_00015793	0.0611375	1	1	2.49012	0.00119635	0.0189995	2.3841	0.00117541	0.0274081	dienelactone hydrolase family protein
XLOC_014676	TCONS_00015797	-0.121573	0.855777	1	-2.04273	0.00300706	0.037074	-1.97001	0.0040699	0.0639503	AT2G43560
XLOC_014684	TCONS_00015805	0.351109	0.688667	1	3.17385	4.63606e-05	0.00144267	2.77846	0.000153211	0.00611621	HIPL1 protein
XLOC_014721	TCONS_00015845	2.05266	0.0572733	1	3.96748	4.85126e-05	0.00149792	1.89132	0.0142848	0.14302
XLOC_014734	TCONS_00015860	0.403688	0.624149	1	-3.30483	0.00455058	0.049539	-3.79191	0.000405979	0.012764
XLOC_014744	TCONS_00015870	-0.0958835	0.899142	1	-2.54715	0.000790922	0.0138011	-2.50343	0.000948098	0.023557	AT5G13410
XLOC_014749	TCONS_00015876	0.849276	0.200929	1	2.05651	0.00261134	0.0334954	1.1589	0.0810612	0.398878	AT5G16080
XLOC_014763	TCONS_00015891	1.05642	0.127583	1	2.34968	0.00104407	0.0169883	1.24595	0.0663334	0.355436	aspartyl protease
XLOC_014764	TCONS_00015892	1.69631	0.0740011	1	2.96248	0.000555732	0.0105289	1.22813	0.0986947	0.438276	aspartyl protease
XLOC_014765	TCONS_00015893	1.68077	0.0234378	0.860334	3.35068	1.17714e-05	0.000451621	1.62451	0.0186574	0.169052	aspartyl protease
XLOC_014778	TCONS_00015906	-1.89416	0.00781513	0.450673	-2.98687	0.000177692	0.00435757	-1.14594	0.155983	0.547315
XLOC_014779	TCONS_00015907	-1.43447	0.0415079	1	-2.43615	0.00109987	0.0177761	-1.05282	0.174324	0.575171
XLOC_014785	TCONS_00015914	-2.2701	0.00238093	0.196032	-2.81051	0.000671796	0.0121289	-0.595029	0.544247	0.880098	terpene synthase 21
XLOC_014786	TCONS_00015915	-1.64811	0.0230117	0.857453	-3.35009	0.00012685	0.00332617	-1.76097	0.0459806	0.288962
XLOC_014791	TCONS_00015920	-0.292266	0.77773	1	2.49734	0.00119428	0.0189874	2.74598	0.000336846	0.0110931
XLOC_014793	TCONS_00015922	0.277731	0.68812	1	-1.9214	0.00841137	0.0752558	-2.2494	0.00190386	0.0384266	AT1G57770
XLOC_014835	TCONS_00015969	-0.909249	0.228052	1	-2.80273	0.00162304	0.0238652	-1.95198	0.0264292	0.210114
XLOC_014855	TCONS_00015991	0.397249	0.587042	1	-2.25761	0.00477193	0.050781	-2.70855	0.000743964	0.0197081	nknown
XLOC_014891	TCONS_00016027	0			9.0768	1.20435e-10	2.31029e-08	6.02354	7.52238e-10	2.1924e-07	UDP-glycosyltransferase-like protein
XLOC_014892	TCONS_00016028	-0.471536	1	1	4.79951	8.42401e-08	6.53264e-06	5.24022	3.66625e-09	7.68726e-07	AT2G36780
XLOC_014901	TCONS_00016037	0.0194148	0.976609	1	-2.04175	0.00266886	0.034116	-2.10972	0.00195509	0.0390282	phosphoribulokinase
XLOC_014911	TCONS_00016048	0.288766	0.719399	1	-2.94563	0.00276276	0.0349638	-3.30061	0.000600932	0.0169876	hercules receptor kinase 1
XLOC_014945	TCONS_00016087	0.252975	0.70325	1	-2.08459	0.00269516	0.0343769	-2.38658	0.000650252	0.0179636	allene oxide synthase
XLOC_014946	TCONS_00016088	0.112197	0.867695	1	-2.44987	0.000548916	0.0104578	-2.61142	0.000235143	0.00840887	allene oxide synthase
XLOC_014953	TCONS_00016095	2.01787	0.0118882	0.589624	3.23828	5.14926e-05	0.00157712	1.17821	0.0923234	0.424592	AGC (cAMP-dependent, cGMP-dependent and protein kinase C) ki
XLOC_014971	TCONS_00016115	-1.07814	0.126424	1	1.34287	0.0520903	0.242025	2.37332	0.000866123	0.0220281	AT4G24510
XLOC_014993	TCONS_00016139	1.12694	0.101385	1	3.50181	1.66374e-06	8.51261e-05	2.3272	0.000763217	0.0201303	nudix hydrolase homolog 17
XLOC_014995	TCONS_00016142	-6.45926	0.000290613	0.0404133	-6.07297	0.000726851	0.0128628	0			nudix hydrolase homolog 19
XLOC_015007	TCONS_00016155	-0.34589	0.598201	1	-1.93524	0.00440516	0.0485067	-1.63795	0.0148976	0.146488	UDP-D-glucuronate 4-epimerase 6
XLOC_015010	TCONS_00016158	0			5.19487	3.5272e-07	2.27536e-05	6.68356	1.04166e-09	2.78524e-07	AT4G12070
XLOC_015012	TCONS_00016160	3.92964	1.93853e-07	9.23631e-05	5.30656	2.99544e-11	6.61674e-09	1.33009	0.0459929	0.288962	AT1G14870
XLOC_015019	TCONS_00016167	-0.0813002	0.92651	1	-2.40899	0.00358183	0.0420616	-2.38271	0.00299649	0.0521078	Photosynthetic NDH subcomplex L 1
XLOC_015028	TCONS_00016176	-1.33972	0.0451392	1	-2.0222	0.00311352	0.0380654	-0.731191	0.273034	0.688789	threonine aldolase 1
XLOC_015060	TCONS_00016211	-4.73249	2.43143e-06	0.00074971	-5.44795	2.84614e-06	0.00013278	0			AT1G75040
XLOC_015091	TCONS_00016245	2.67351	0.00697492	0.417117	3.82524	9.86135e-05	0.00270496	1.12784	0.140317	0.522478
XLOC_015140	TCONS_00016297	-0.292765	0.656361	1	-3.08494	1.58312e-05	0.00057918	-2.84114	5.99322e-05	0.00282641	uncharacterized protein
XLOC_015140	TCONS_00016296	-0.197203	0.772526	1	-4.44337	6.66244e-08	5.37501e-06	-4.30219	1.56352e-07	1.96418e-05	uncharacterized protein
XLOC_015143	TCONS_00016300	0.64881	0.503	1	2.99343	0.000305681	0.00661255	2.30464	0.00271102	0.0492291
XLOC_015164	TCONS_00016321	-0.377554	0.617763	1	1.90323	0.00806205	0.0731632	2.23399	0.00182521	0.0374882	aspartyl aminopeptidase
XLOC_015206	TCONS_00016367	2.33975	0.00175377	0.159286	2.35084	0.00196355	0.0276585	-0.0345608	0.97908	1	threonyl-tRNA synthetase
XLOC_015238	TCONS_00016400	-1.28395	0.119107	1	-7.04619	1.16786e-05	0.00044865	-6.1955	0.000530405	0.0155159
XLOC_015250	TCONS_00016413	-0.277651	0.701542	1	-2.92544	0.000462261	0.00916913	-2.70354	0.000934074	0.0232482
XLOC_015258	TCONS_00016423	0.387909	0.558281	1	3.44314	1.80388e-06	8.99101e-05	3.00695	2.06032e-05	0.00115923	AT4G15630
XLOC_015269	TCONS_00016434	0.105312	1	1	2.55315	0.00164946	0.0241927	2.40623	0.00226869	0.043472	lectin protein kinase-like protein
XLOC_015276	TCONS_00016441	-1.03612	0.156428	1	-2.51012	0.00357514	0.0420358	-1.52994	0.0898965	0.419414
XLOC_015282	TCONS_00016447	0.58129	0.380479	1	2.2841	0.000897554	0.0151979	1.65445	0.0138182	0.140325	AT1G09070
XLOC_015291	TCONS_00016457	0.734713	0.298901	1	2.18817	0.00208549	0.0287868	1.40606	0.0393116	0.264482	purple acid phosphatase 18
XLOC_015296	TCONS_00016462	0.657397	0.316639	1	-1.57587	0.0185802	0.127174	-2.28179	0.000861632	0.0219897	Potamin-1
XLOC_015313	TCONS_00016479	1.33564	0.442579	1	4.05916	0.00013422	0.00348183	2.71205	0.00184089	0.0375719	ENHANCED SILENCING PHENOTYPE 3
XLOC_015314	TCONS_00016480	2.0024	0.0576834	1	3.34499	0.000395255	0.00811609	1.31249	0.083165	0.404109	ENHANCED SILENCING PHENOTYPE 3
XLOC_015324	TCONS_00016490	0.605644	0.360069	1	2.87972	4.2731e-05	0.00134697	2.22575	0.00114251	0.0269406	aleurain-like protease
XLOC_015337	TCONS_00016504	-0.0576596	0.931541	1	-2.20503	0.00141006	0.0215609	-2.19621	0.00149002	0.0323805	HIGH-CHLOROPHYLL-FLUORESCENCE 101
XLOC_015338	TCONS_00016506	0.774793	0.769726	1	4.62865	7.48629e-06	0.000305294	3.84383	1.34873e-05	0.000829299
XLOC_015343	TCONS_00016511	-0.33798	0.619936	1	-4.03844	1.1019e-06	6.08505e-05	-3.75618	3.15401e-06	0.000246444	AT1G07900
XLOC_015357	TCONS_00016526	-0.189711	0.772521	1	-1.94813	0.00414627	0.0463951	-1.80701	0.00752715	0.0949285	protochlorophyllide oxidoreductase A
XLOC_015369	TCONS_00016541	0.218336	0.774449	1	-2.41606	0.00396363	0.045211	-2.68907	0.000797418	0.0207878	amino acid permease-like protein
XLOC_015371	TCONS_00016544	0.447428	0.500769	1	-2.16283	0.00217815	0.0296086	-2.65973	0.000204841	0.007538	amino acid permease-like protein
XLOC_015378	TCONS_00016551	-1.03853	0.159851	1	-4.36326	4.20337e-05	0.00133075	-3.41008	0.00208845	0.0408509	AT1G33110
XLOC_015421	TCONS_00016595	1.50315	0.0660818	1	-2.50985	0.0536329	0.245268	-4.09354	9.86135e-05	0.00423907	EF-hand, calcium binding motif-containing protein
XLOC_015432	TCONS_00016606	1.56084	0.019971	0.8012	1.96788	0.00376006	0.0437145	0.358628	0.584487	0.900935	C-repeat/DRE binding factor 1
XLOC_015444	TCONS_00016620	-0.742629	0.280143	1	-2.78247	0.000263768	0.00597124	-2.0921	0.00580739	0.0805216	ethylene-responsive transcription factor ERF017
XLOC_015472	TCONS_00016651	-0.185911	0.825983	1	5.08302	2.51682e-10	4.34233e-08	5.22353	6.98187e-11	2.64268e-08	peroxidase 52
XLOC_015479	TCONS_00016659	0.210002	0.7688	1	2.08221	0.00287178	0.035861	1.82439	0.00762601	0.0957193	Beta-glucosidase, GBA2 type family protein
XLOC_015494	TCONS_00016676	-0.0807201	0.922613	1	2.39461	0.00067587	0.0121799	2.42756	0.000530771	0.0155159	AT2G27080
XLOC_015498	TCONS_00016680	0.942545	0.256416	1	2.35127	0.00240252	0.0316408	1.36493	0.0596706	0.334744	AT5G61640
XLOC_015502	TCONS_00016684	-1.09247	0.521739	1	2.98475	0.00194758	0.0274661	4.0503	5.77951e-05	0.00274587
XLOC_015531	TCONS_00016716	0.188693	0.772921	1	-1.81222	0.00715347	0.0673099	-2.04942	0.00254057	0.047313	photosystem I light harvesting complex gene 1
XLOC_015554	TCONS_00016744	0.492906	0.490439	1	2.03995	0.0039419	0.04518	1.49968	0.0289166	0.221668	MAP kinase 6
XLOC_015555	TCONS_00016745	1.91719	0.0721088	1	4.77573	6.62507e-07	3.95848e-05	2.83581	0.000305373	0.0102408
XLOC_015565	TCONS_00016755	0.236442	1	1	5.25076	5.34283e-09	6.20662e-07	4.98279	3.37546e-09	7.23366e-07	AT5G62150
XLOC_015606	TCONS_00016797	1.53744	0.107412	1	3.73508	1.86873e-05	0.000663885	2.16206	0.00412609	0.0644453
XLOC_015607	TCONS_00016798	-0.871691	0.308509	1	2.00685	0.00799936	0.0727074	2.83327	0.000225049	0.00813778
XLOC_015627	TCONS_00016819	1.41214	0.23879	1	4.66316	1.2667e-06	6.81449e-05	3.22849	7.13339e-05	0.0032844
XLOC_015636	TCONS_00016829	2.92115	0.00126708	0.12526	4.31128	1.45549e-06	7.57841e-05	1.35707	0.0583057	0.330286
XLOC_015637	TCONS_00016830	0.551466	0.491653	1	2.20626	0.00347635	0.0413222	1.60912	0.0224514	0.190162	unnamed protein product
XLOC_015640	TCONS_00016833	-1.0925	0.191344	1	1.24504	0.103108	0.361593	2.29139	0.00265988	0.0486973
XLOC_015646	TCONS_00016839	-0.859989	0.204095	1	-2.77462	0.000200187	0.00483601	-1.96568	0.00691063	0.0899555
XLOC_015648	TCONS_00016841	-1.5191	0.0600646	1	-3.54619	0.000481147	0.00945369	-2.09963	0.0572733	0.327236	NON-PHOTOTROPIC HYPOCOTYL 3
XLOC_015659	TCONS_00016852	0			7.29674	3.54078e-06	0.000159817	7.68255	6.35441e-07	6.25673e-05	FAD-binding and BBE domain-containing protein
XLOC_015666	TCONS_00016860	2.31111	0.06403	1	5.66223	2.32663e-08	2.20259e-06	3.34041	2.32542e-05	0.00127844	cell wall invertase 2
XLOC_015667	TCONS_00016861	0.45488	0.745855	1	3.50234	6.40476e-05	0.00189032	3.01221	0.000214292	0.0078363	cell wall invertase 2
XLOC_015688	TCONS_00016882	1.45359	0.0424164	1	2.75214	0.000187263	0.00455778	1.2521	0.0669543	0.357265	pectinesterase 10
XLOC_015696	TCONS_00016890	1.33954	0.0826284	1	2.32825	0.00226773	0.0304571	0.943758	0.175134	0.57617
XLOC_015698	TCONS_00016893	-0.499575	0.521287	1	-2.41843	0.00444734	0.0487729	-1.97405	0.0181542	0.167058	putative Mn-specific cation diffusion facilitator transporte
XLOC_015711	TCONS_00016907	1.51296	0.0258077	0.918002	2.46359	0.000415533	0.00844168	0.902504	0.172885	0.573038	AT3G25160
XLOC_015720	TCONS_00016917	1.47515	0.0365427	1	3.14985	1.61903e-05	0.000590836	1.62762	0.0165744	0.157554	AT2G32030
XLOC_015747	TCONS_00016946	1.44934	0.0406486	1	2.97473	4.85471e-05	0.00149792	1.47857	0.0292299	0.222662	AT1G19020
XLOC_015749	TCONS_00016948	-0.0806648	0.915615	1	-2.34719	0.00137645	0.0212689	-2.31708	0.00153714	0.033014	NADH dehydrogenase-like complex U
XLOC_015763	TCONS_00016963	0.753561	0.252289	1	-2.20597	0.00130033	0.0202971	-3.00817	2.08874e-05	0.0011707	glyceraldehyde-3-phosphate dehydrogenase B subunit
XLOC_015779	TCONS_00016979	5.15312	2.58536e-07	0.000115601	0.853822	0.726708	0.922062	-4.33054	3.34433e-06	0.00025923
XLOC_015780	TCONS_00016980	3.82734	3.56111e-05	0.00746056	0			-8.36449	1.06732e-08	1.89677e-06
XLOC_015784	TCONS_00016986	-0.592209	0.445268	1	-7.2157	5.18875e-06	0.000221189	-7.05732	1.16786e-05	0.000736739	putative protein
XLOC_015796	TCONS_00016999	1.67358	0.0668461	1	2.93913	0.000879821	0.0149585	1.22918	0.100711	0.442265	response regulator 17
XLOC_015807	TCONS_00017010	-1.02886	0.161105	1	-3.81918	5.9769e-05	0.00179111	-2.85767	0.00212562	0.0413939
XLOC_015808	TCONS_00017011	-1.10148	0.104814	1	-3.43425	7.43207e-06	0.000303933	-2.38475	0.00149116	0.0323805
XLOC_015816	TCONS_00017020	0.556199	0.419342	1	-1.84407	0.0129255	0.100075	-2.45101	0.000884879	0.0222518	AT4G12110
XLOC_015817	TCONS_00017021	3.81843	1.16078e-06	0.00042171	6.16914	3.61225e-13	1.28446e-10	2.30703	0.000816056	0.0211413	cytochrome BC1 synthesis
XLOC_015830	TCONS_00017034	0.628328	0.7999	1	7.52552	1.88623e-14	9.16647e-12	6.87624	4.61194e-14	4.4805e-11	AT5G16120
XLOC_015851	TCONS_00017057	5.03769	0.0219002	0.840258	8.50873	3.93956e-09	4.74668e-07	3.81434	3.67127e-06	0.000280103
XLOC_015852	TCONS_00017058	1.84436	0.0910982	1	5.64417	3.84851e-09	4.65622e-07	3.77753	1.96318e-06	0.000171308
XLOC_015867	TCONS_00017073	0.0953319	0.904111	1	-4.04583	4.85126e-05	0.00149792	-4.21488	9.84581e-06	0.0006434
XLOC_015888	TCONS_00017094	2.84868	0.000170345	0.0268857	4.69264	6.44647e-09	7.31386e-07	1.79971	0.00837865	0.101876	AT5G48540
XLOC_015897	TCONS_00017104	0			9.2611	1.22566e-12	3.68431e-10	10.1856	1.23508e-13	1.05872e-10	2-hydroxyacyl-CoA lyase
XLOC_015897	TCONS_00017103	-0.668509	0.314192	1	-11.1061	2.00489e-16	1.53839e-13	-10.8739	1.25265e-14	1.58732e-11	2-hydroxyacyl-CoA lyase
XLOC_015923	TCONS_00017132	-0.0179429	1	1	2.72273	0.00226613	0.0304571	2.70497	0.00173404	0.0361247	AT5G19140
XLOC_015924	TCONS_00017133	10.0169	3.95551e-12	7.18518e-09	0			-10.0619	2.64297e-12	1.45339e-09
XLOC_015926	TCONS_00017135	0.280455	0.672635	1	-2.51092	0.000406034	0.00829072	-2.84085	7.59963e-05	0.00344465	expansin A1
XLOC_015927	TCONS_00017136	-0.168427	0.85396	1	2.59862	0.000743327	0.013096	2.72343	0.000379248	0.0122135	DYNAMIN-like 1E
XLOC_015928	TCONS_00017137	1.07414	0.215096	1	3.07467	0.000113548	0.00305709	1.95839	0.00705098	0.091212	DYNAMIN-like 1E
XLOC_015941	TCONS_00017152	1.17091	0.199929	1	-4.89202	0.0347826	0.188441	-6.4873	0.000164799	0.00644707
XLOC_015962	TCONS_00017174	2.19218	0.00858751	0.479976	4.6042	3.13203e-08	2.80996e-06	2.37155	0.000825568	0.0213119	VACUOLAR SORTING RECEPTOR 6
XLOC_015962	TCONS_00017175	0.232147	0.833964	1	3.0906	7.17443e-05	0.00207944	2.81416	0.000156499	0.00621414	VACUOLAR SORTING RECEPTOR 6
XLOC_015963	TCONS_00017176	1.60052	0.183672	1	4.43628	2.28694e-06	0.000109495	2.81089	0.000283004	0.00973808	VACUOLAR SORTING RECEPTOR 6
XLOC_015964	TCONS_00017177	-0.017416	1	1	4.42748	4.77437e-06	0.000206239	4.42385	2.12999e-06	0.000182049	VACUOLAR SORTING RECEPTOR 7
XLOC_015966	TCONS_00017179	0.996741	0.261464	1	2.66655	0.0011681	0.0186423	1.62862	0.0293632	0.22292
XLOC_015973	TCONS_00017186	-0.778679	0.372408	1	-3.81759	0.00174368	0.0252193	-3.14159	0.0167826	0.158952	AT2G25660
XLOC_015981	TCONS_00017194	-0.107539	0.869382	1	-3.04275	1.62773e-05	0.000593265	-2.98375	2.25821e-05	0.00125125	carbonic anhydrase 1
XLOC_015990	TCONS_00017205	1.37357	0.0555292	1	2.07672	0.00434402	0.0479502	0.656329	0.332301	0.74199	XB3 ortholog 5 in Arabidopsis thaliana
XLOC_015994	TCONS_00017209	0.8806	0.197209	1	2.15999	0.00201758	0.0281881	1.23166	0.0674242	0.358835	AT2G41835
XLOC_015997	TCONS_00017213	1.22923	0.145812	1	2.66655	0.0011681	0.0186423	1.39608	0.0607056	0.337802
XLOC_015998	TCONS_00017214	1.50956	0.187026	1	3.15176	0.00208845	0.0287868	1.61773	0.0558668	0.323467
XLOC_016012	TCONS_00017229	-6.64122	0.000125561	0.0205017	-6.25433	0.000390825	0.00803884	0			calcium-binding endonuclease/exonuclease/phosphatase fam
XLOC_016040	TCONS_00017261	-0.497258	0.491182	1	-2.31808	0.00355584	0.0420123	-1.87346	0.0147487	0.145564	AT3G61060
XLOC_016046	TCONS_00017267	-0.153463	0.850498	1	-3.42144	0.000228285	0.00534828	-3.3315	0.000258681	0.00909318	AT4G02900
XLOC_016052	TCONS_00017273	0.853238	0.303322	1	3.18265	4.53854e-05	0.00141534	2.28611	0.00154594	0.0330811
XLOC_016053	TCONS_00017274	1.50172	0.0282185	0.966103	3.31371	4.92204e-06	0.000211677	1.76419	0.0091083	0.107824	lectin protein kinase-like protein
XLOC_016054	TCONS_00017275	0.823847	0.211235	1	1.97165	0.00362168	0.04241	1.09933	0.0965304	0.433767	blue-copper-binding protein
XLOC_016058	TCONS_00017279	1.03623	0.118993	1	2.1064	0.00203599	0.0283909	1.02178	0.122467	0.489001	SUPPRESSOR OF BIR1 1
XLOC_016071	TCONS_00017295	0.515926	0.527794	1	2.6212	0.000744515	0.0131011	2.06073	0.00416217	0.0645788
XLOC_016073	TCONS_00017297	0.0939389	0.886972	1	-2.07553	0.00243483	0.031922	-2.21816	0.00124306	0.0285943	AT2G39518
XLOC_016089	TCONS_00017313	-0.924055	0.178091	1	-2.12861	0.00327615	0.0395062	-1.25452	0.0776955	0.388145	AT3G44220
XLOC_016093	TCONS_00017317	0.264974	0.734915	1	2.56664	0.000416777	0.0084509	2.25498	0.00145125	0.0318376	FAD-binding and BBE domain-containing protein
XLOC_016094	TCONS_00017318	0.813072	0.426125	1	3.24863	0.000154729	0.0039163	2.3981	0.00169789	0.0357292	FAD-binding and BBE domain-containing protein
XLOC_016098	TCONS_00017323	0.805617	0.240456	1	2.26904	0.0012391	0.0195507	1.41575	0.0363205	0.252762	AT2G29420
XLOC_016128	TCONS_00017355	1.21393	0.0797744	1	-8.35055	1.06732e-08	1.13167e-06	-9.99986	3.95551e-12	2.09606e-09	AT4G28760
XLOC_016141	TCONS_00017368	-0.161885	0.846424	1	-2.39048	0.00393764	0.04518	-2.2827	0.00524468	0.0755591	AT1G57770
XLOC_016155	TCONS_00017384	-0.73189	0.299482	1	-8.22039	2.28675e-08	2.17899e-06	-7.92364	1.28242e-07	1.68361e-05	40S ribosomal protein S3-3
XLOC_016176	TCONS_00017409	-1.02505	0.178732	1	-2.74165	0.00209104	0.0287868	-1.77498	0.0459806	0.288962
XLOC_016177	TCONS_00017410	1.82137	0.00900951	0.494995	2.56303	0.000304015	0.00660849	0.694025	0.295973	0.711442	Protein disulfide-isomerase
XLOC_016203	TCONS_00017438	-0.882643	0.301975	1	-3.37119	0.00356754	0.0420123	-2.57173	0.0381992	0.260364	DegP protease 7
XLOC_016212	TCONS_00017450	0.715093	0.287399	1	-1.4323	0.0404851	0.20699	-2.19669	0.00186295	0.0379159
XLOC_016212	TCONS_00017447	2.29248	0.00148405	0.138245	0.00576634	1	1	-2.33515	0.00112086	0.0265809
XLOC_016213	TCONS_00017451	1.18155	0.0798433	1	-1.28351	0.065437	0.27584	-2.51423	0.000396966	0.012562	xyloglucan endotransglucosylase/hydrolase 7
XLOC_016214	TCONS_00017452	1.39618	0.045122	1	-0.734655	0.331819	0.665348	-2.18016	0.00243745	0.04601	xyloglucan endotransglucosylase/hydrolase 7
XLOC_016265	TCONS_00017506	-0.513814	0.670342	1	2.54552	0.00470104	0.0504687	3.02392	0.000572185	0.0164299	NAD synthetase
XLOC_016274	TCONS_00017515	4.70755	8.02885e-05	0.0144044	5.72928	4.54007e-07	2.83467e-05	1.04108	0.143827	0.52885
XLOC_016275	TCONS_00017516	2.65948	0.00353459	0.263408	5.04159	1.88286e-08	1.8485e-06	2.34942	0.00117001	0.0274081
XLOC_016303	TCONS_00017544	0.604713	0.385771	1	2.14468	0.00239895	0.0316223	1.49244	0.028759	0.220981	AT1G69640
XLOC_016307	TCONS_00017548	-0.660523	0.337977	1	-2.42377	0.00113845	0.0182776	-1.81435	0.0144252	0.143783	ovule abortion 2
XLOC_016309	TCONS_00017550	-0.523266	0.701513	1	-5.64924	0.00416566	0.0463951	-5.55463	0.00416566	0.0645788
XLOC_016319	TCONS_00017560	-0.723235	0.306563	1	-2.21816	0.00330435	0.0395566	-1.5465	0.0448494	0.284836
XLOC_016364	TCONS_00017608	-1.07981	0.10361	1	-3.10237	1.38448e-05	0.000518877	-2.07147	0.00264368	0.0485508	jasmonate-regulated gene 21
XLOC_016374	TCONS_00017618	-0.176985	0.804673	1	-2.45467	0.00251728	0.0326508	-2.33143	0.00354771	0.0584499	plantacyanin
XLOC_016381	TCONS_00017626	2.05248	0.0480368	1	4.02	1.50121e-05	0.000553378	1.93813	0.0103025	0.116699
XLOC_016391	TCONS_00017636	0.0376204	1	1	2.94571	0.000157466	0.00396239	2.86491	0.000150271	0.00601602	AT3G25160
XLOC_016393	TCONS_00017638	0.278261	0.707604	1	2.1812	0.00220377	0.0297765	1.8556	0.00727856	0.0928939	arabinose kinase
XLOC_016394	TCONS_00017639	0.581653	0.494848	1	2.69905	0.000633856	0.0115875	2.07468	0.00502316	0.07331	arabinose kinase
XLOC_016418	TCONS_00017663	1.96641	0.00578823	0.375787	3.02657	3.9261e-05	0.00125787	1.01345	0.13249	0.504762	AT5G12020
XLOC_016419	TCONS_00017664	1.9213	0.0142848	0.648888	2.90709	0.000229483	0.0053659	0.942949	0.18032	0.583813	AT5G12020
XLOC_016423	TCONS_00017668	1.58659	0.0180831	0.75391	1.98534	0.00349065	0.0413944	0.350331	0.593157	0.905711	O-methyltransferase 1
XLOC_016438	TCONS_00017685	-7.12518	1.44592e-05	0.00350203	-6.73701	5.79138e-05	0.00174267	0			proline-rich extensin-like receptor kinase 9
XLOC_016440	TCONS_00017687	0.275068	0.684473	1	2.31049	0.000871421	0.0148764	1.98735	0.0036371	0.0593192	phospholipid-transporting ATPase 10
XLOC_016445	TCONS_00017692	0.729645	0.45842	1	2.39943	0.00293642	0.0364331	1.62778	0.0270533	0.213215	putative LRR receptor-like serine/threonine-protein kinase
XLOC_016452	TCONS_00017701	0.587566	0.409101	1	2.49989	0.000506236	0.00982745	1.86531	0.00693327	0.0901468	insulysin
XLOC_016469	TCONS_00017719	2.25963	0.0119999	0.59415	-4.7454	0.0565217	0.252605	-7.42841	2.04881e-06	0.000176143	AT1G14300
XLOC_016480	TCONS_00017731	0.986899	0.769726	1	11.0049	7.69418e-24	4.40592e-20	10.0091	3.0263e-23	8.82014e-19	catalytic/ cation binding / hydrolase
XLOC_016491	TCONS_00017742	3.56	0.00977491	0.517506	6.61796	2.31604e-09	3.00139e-07	3.07822	5.71494e-05	0.00272996
XLOC_016493	TCONS_00017744	0			6.44173	0.000164799	0.00409302	4.72622	4.53239e-05	0.00223136	AT1G11310
XLOC_016494	TCONS_00017745	0.962903	0.497906	1	6.30512	5.80967e-11	1.1846e-08	5.32073	7.31664e-10	2.1924e-07	AT2G39200
XLOC_016498	TCONS_00017750	0.0218512	1	1	2.3974	0.00217481	0.0295771	2.3324	0.00238093	0.0450599	AT2G35710
XLOC_016512	TCONS_00017764	0.356544	0.628592	1	-2.07609	0.0131206	0.101034	-2.48643	0.00210862	0.0411625
XLOC_016551	TCONS_00017804	0.499945	0.458357	1	1.97512	0.00434605	0.0479502	1.42724	0.0344341	0.246197	ARP protein
XLOC_016555	TCONS_00017808	-0.375816	0.60361	1	-2.27263	0.00454532	0.049539	-1.94969	0.0125757	0.132126
XLOC_016556	TCONS_00017809	-1.1462	0.102155	1	-3.10439	0.000170349	0.00420578	-2.01334	0.0124342	0.131207	kinesin heavy chain DNA binding protein-like
XLOC_016560	TCONS_00017813	5.40603	0.00922396	0.4983	7.06389	1.16786e-05	0.00044865	1.99925	0.0158078	0.152657
XLOC_016572	TCONS_00017825	1.16179	0.0816044	1	2.73401	9.25791e-05	0.00259307	1.52386	0.0227452	0.191814	AT5G47530
XLOC_016588	TCONS_00017843	1.10448	0.138111	1	5.91079	1.13772e-12	3.60584e-10	4.76086	7.20433e-10	2.18719e-07	AT3G54040
XLOC_016633	TCONS_00017891	-6.42085	0.000290613	0.0404133	-6.03469	0.00100641	0.0164952	0			Calreticulin
XLOC_016634	TCONS_00017893	2.93968	0.00910829	0.4976	3.30385	0.00281198	0.0353747	0.350164	0.659012	0.930805
XLOC_016636	TCONS_00017896	-5.89599	0.00286389	0.223753	0.500138	0.619281	0.870636	6.39497	0.000290613	0.0098259	AT5G28237
XLOC_016636	TCONS_00017897	2.42206	0.00119086	0.118531	-6.5962	9.63608e-05	0.00266646	-9.45112	1.38482e-10	4.92201e-08	AT5G28237
XLOC_016640	TCONS_00017902	0			7.4334	1.71836e-06	8.68351e-05	7.81941	2.97358e-07	3.33327e-05
XLOC_016660	TCONS_00017924	6.60492	9.63608e-05	0.0164743	0			-6.64955	7.44607e-05	0.00338558	ribosomal protein L10 B
XLOC_016679	TCONS_00017945	2.05219	0.0179855	0.75391	2.95862	0.000467857	0.00925493	0.867056	0.226375	0.639621	dsRNA-binding protein 2
XLOC_016684	TCONS_00017950	6.15104	0.000726851	0.080324	8.80173	6.93525e-10	1.02649e-07	2.99344	9.95914e-05	0.00426358	aspartyl protease family protein
XLOC_016688	TCONS_00017955	-6.10875	0.00100641	0.102274	-5.72386	0.00286389	0.0357778	0
XLOC_016700	TCONS_00017967	0.00893718	0.990929	1	-2.58449	0.00024288	0.0056072	-2.64245	0.000176078	0.00670823	fructose-1,6-bisphosphatase
XLOC_016703	TCONS_00017970	-1.05412	0.142469	1	-3.07344	0.000279056	0.00620648	-2.0759	0.0145875	0.144659
XLOC_016753	TCONS_00018023	-1.04038	0.210511	1	2.71137	0.000304156	0.00660849	3.70648	1.99756e-06	0.000172757
XLOC_016766	TCONS_00018037	2.66717	0.000215345	0.0323203	4.19477	3.44912e-08	3.04756e-06	1.48061	0.0276716	0.216159	putative quinone-oxidoreductase-like protein
XLOC_016777	TCONS_00018048	1.12117	0.0968986	1	2.29912	0.000920174	0.0155269	1.12985	0.0898646	0.419414
XLOC_016778	TCONS_00018049	-0.182675	0.780589	1	-2.56032	0.00022874	0.00535281	-2.42628	0.000447069	0.0137882	AT1G44575
XLOC_016779	TCONS_00018051	0.426376	0.55365	1	2.02428	0.0043464	0.0479502	1.55054	0.0234823	0.194933	AT1G25540
XLOC_016814	TCONS_00018089	0.0461118	0.944497	1	-2.75605	8.51668e-05	0.0024034	-2.85088	5.09489e-05	0.00247484	GCR2-like 1
XLOC_016816	TCONS_00018091	-0.747225	0.338539	1	-3.32453	0.000681598	0.0122377	-2.6472	0.0112943	0.123508
XLOC_016828	TCONS_00018103	-0.305134	0.768941	1	2.35294	0.00211324	0.0290103	2.61307	0.000533871	0.0155441
XLOC_016829	TCONS_00018104	-0.367248	0.615257	1	2.85753	7.78343e-05	0.00223156	3.17755	1.28025e-05	0.000802429
XLOC_016830	TCONS_00018105	-0.0775554	0.905695	1	-2.06683	0.00236134	0.0312963	-2.0378	0.00269027	0.0490664	AT1G31330
XLOC_016854	TCONS_00018129	-0.722756	0.331819	1	2.02449	0.00451713	0.0493298	2.70031	0.000227437	0.00821393	myb domain protein 62
XLOC_016855	TCONS_00018130	-0.274595	0.723265	1	2.32041	0.00160982	0.0237067	2.54882	0.000447984	0.0138018
XLOC_016857	TCONS_00018132	-0.280828	0.67881	1	-3.40154	7.98533e-06	0.000321597	-3.17243	2.97239e-05	0.0015581	Pyridoxal phosphate -dependent transferase-like protein
XLOC_016869	TCONS_00018144	7.12876	9.4751e-06	0.002374	9.4563	1.12401e-11	2.68637e-09	2.67027	0.000248943	0.00880514	putative leucine-rich repeat receptor-like protein
XLOC_016870	TCONS_00018145	6.51334	0.000164799	0.0261733	8.96172	2.58701e-10	4.41123e-08	2.79108	0.000200913	0.00742155	putative leucine-rich repeat receptor-like protein
XLOC_016871	TCONS_00018146	4.62235	0.00013422	0.0217931	7.2683	3.95777e-11	8.48533e-09	2.66614	0.000263445	0.00920635	AT3G11010
XLOC_016876	TCONS_00018151	-0.222466	0.865284	1	4.89141	2.05327e-09	2.72055e-07	5.07035	3.19797e-10	1.04296e-07	AT3G49190
XLOC_016886	TCONS_00018163	0.913913	0.170915	1	2.03494	0.00293392	0.0364331	1.07273	0.106177	0.454477	calmodulin like 37
XLOC_016889	TCONS_00018166	7.34878	2.94065e-06	0.000881103	8.17848	2.87473e-08	2.61942e-06	1.17169	0.0997229	0.440818
XLOC_016909	TCONS_00018192	0.213273	0.744277	1	-1.97855	0.00348551	0.0413944	-2.24033	0.0010453	0.025087	photosystem I light harvesting complex gene 2
XLOC_016909	TCONS_00018191	0.297069	0.649828	1	-2.0307	0.0027769	0.0351123	-2.3763	0.000543886	0.0157727	photosystem I light harvesting complex gene 2
XLOC_016952	TCONS_00018238	-6.66587	0.000125561	0.0205017	0.35323	0.676811	0.90087	7.01667	2.24824e-05	0.00124809	AT3G46520
XLOC_016955	TCONS_00018241	1.08432	0.153099	1	2.77172	0.000232505	0.00541005	1.64168	0.0177349	0.16477	RING-H2 finger protein ATL67
XLOC_016963	TCONS_00018249	3.25407	0.00156555	0.144448	6.00908	3.88441e-10	6.15553e-08	2.7324	0.000168273	0.00655447	WRKY DNA-binding protein 40
XLOC_016966	TCONS_00018252	1.20678	0.0901348	1	2.07346	0.00394059	0.04518	0.819928	0.231132	0.644318	VQ motif-containing protein
XLOC_016974	TCONS_00018260	0.484112	0.476514	1	2.38863	0.000639968	0.0116918	1.8566	0.00648312	0.0864762	trehalose-6-phosphate phosphatase F
XLOC_016975	TCONS_00018261	0.563304	0.408941	1	2.44066	0.000507154	0.00983872	1.82947	0.00735551	0.0934891	beta-fructofuranosidase
XLOC_016981	TCONS_00018267	0.861635	0.372408	1	3.84235	2.25974e-06	0.000108371	2.93956	8.86382e-05	0.00392608	hydroquinone glucosyltransferase
XLOC_016990	TCONS_00018276	-0.161443	0.806033	1	-1.96261	0.0039169	0.0450174	-1.8498	0.00631843	0.0849011	Malonyl-coenzyme:anthocyanin 5-O-glucoside-6'''-O-malonyltransferase
XLOC_016997	TCONS_00018283	0.0142482	0.983661	1	-2.00421	0.00332451	0.0397605	-2.06713	0.00248965	0.0465731	haloacid dehalogenase-like hydrolase domain-containing prote
XLOC_017000	TCONS_00018286	0.383917	0.560098	1	-2.75867	9.97349e-05	0.00272802	-3.19163	8.95127e-06	0.000595628	chlorophyll A/B binding protein 1
XLOC_017002	TCONS_00018288	0.577693	0.379389	1	-1.62514	0.0158427	0.114683	-2.25142	0.00103136	0.0249246	chlorophyll A/B binding protein 1
XLOC_017011	TCONS_00018298	-0.244897	0.734344	1	-2.40212	0.00125455	0.0197411	-2.20833	0.00290273	0.0512675	AT5G13800
XLOC_017020	TCONS_00018307	-0.146131	0.835143	1	-2.36226	0.00184464	0.0264305	-2.268	0.00297965	0.0519699	low-molecular-weight cysteine-rich 69
XLOC_017034	TCONS_00018321	-2.51052	0.0295884	0.984987	1.84037	0.0255173	0.155623	4.31199	1.70996e-05	0.00100275
XLOC_017043	TCONS_00018330	-0.321914	0.726541	1	-3.43463	0.00222798	0.0300504	-3.1963	0.00472911	0.0701425	carboxy-terminal proteinase D1-like protein
XLOC_017059	TCONS_00018348	0.67151	0.323187	1	-1.51433	0.0346687	0.188441	-2.23539	0.00163204	0.0345933
XLOC_017066	TCONS_00018356	-0.33233	0.666715	1	-2.75873	0.00154494	0.0229833	-2.48373	0.00438832	0.0670323
XLOC_017077	TCONS_00018367	0.2351	0.738841	1	2.17959	0.00192881	0.0272745	1.89688	0.00601253	0.0823474
XLOC_017084	TCONS_00018374	-0.814477	0.217835	1	-2.30494	0.000867201	0.0148391	-1.53921	0.0227646	0.191922	AT4G16430
XLOC_017092	TCONS_00018383	0.445792	0.581299	1	-2.51891	0.0126381	0.098609	-3.02995	0.00196944	0.039234
XLOC_017113	TCONS_00018406	0			6.23284	0.000390825	0.00803884	3.69569	0.000797167	0.0207878	AT1G74170
XLOC_017120	TCONS_00018414	3.42259	0.00753089	0.437756	6.57514	1.09487e-09	1.53482e-07	3.16528	4.19278e-05	0.0021215
XLOC_017121	TCONS_00018415	2.37266	0.000949654	0.0996417	5.63204	3.80511e-12	1.00863e-09	3.21259	6.89543e-06	0.000472711
XLOC_017122	TCONS_00018416	2.29315	0.0016384	0.150216	5.69104	4.00166e-12	1.05117e-09	3.35198	3.30167e-06	0.000256606
XLOC_017126	TCONS_00018421	0.750757	0.299211	1	2.63741	0.000310146	0.00668879	1.84007	0.00827719	0.100895	nitrate transporter 1:2
XLOC_017127	TCONS_00018422	2.23011	0.083497	1	4.8572	2.43143e-06	0.000116032	2.61588	0.000863403	0.0220156	nitrate transporter 1:2
XLOC_017140	TCONS_00018437	2.01859	0.0232942	0.860334	4.98317	1.43151e-08	1.46972e-06	2.92945	7.1859e-05	0.00329816	Cytochrome P450 71D13
XLOC_017142	TCONS_00018439	-0.862477	0.297457	1	-3.08043	0.00311863	0.0380792	-2.2897	0.0293231	0.22292	AT3G24080
XLOC_017160	TCONS_00018458	0			8.61315	2.07135e-09	2.72055e-07	9.00025	2.58701e-10	8.568e-08	serine protease inhibitor, potato inhibitor I-type protein
XLOC_017161	TCONS_00018459	0			4.53457	0.000195424	0.00473269	4.34925	3.88701e-05	0.00198054
XLOC_017174	TCONS_00018472	1.57847	0.0628452	1	2.93629	0.000403738	0.00826054	1.31752	0.0731017	0.376082	AT5G01100
XLOC_017175	TCONS_00018473	1.05918	0.240055	1	3.20173	0.000107573	0.00291428	2.10258	0.00456571	0.068582
XLOC_017179	TCONS_00018478	0.619284	0.366808	1	2.12354	0.00244519	0.0320004	1.45658	0.0314862	0.232497	ADR1-like 1
XLOC_017180	TCONS_00018479	-0.121731	0.856963	1	-2.36764	0.000869162	0.0148639	-2.29553	0.00124559	0.02863
XLOC_017186	TCONS_00018485	1.53959	0.0312646	1	4.00285	1.53106e-07	1.09957e-05	2.41683	0.000522124	0.0154334
XLOC_017187	TCONS_00018486	-0.0772828	0.916943	1	-2.12864	0.00378254	0.0439408	-2.10194	0.00394059	0.0628963
XLOC_017189	TCONS_00018488	0.171693	0.793685	1	-1.94664	0.00419131	0.0466452	-2.16694	0.00153421	0.0329996	chloroplast RNA binding
XLOC_017209	TCONS_00018509	3.30923	0.00134785	0.13058	6.96818	7.72208e-13	2.64894e-10	3.63652	1.19174e-06	0.000111324	RING/U-box domain-containing protein
XLOC_017226	TCONS_00018527	1.23253	0.0978312	1	2.32939	0.00181907	0.0261541	1.05088	0.13071	0.501977	AT3G02520
XLOC_017227	TCONS_00018528	0.481883	0.514417	1	2.08391	0.00430074	0.0476267	1.55545	0.0267191	0.211784	general regulatory factor 3
XLOC_017231	TCONS_00018533	-0.0309261	0.975475	1	-3.04472	0.000530803	0.0101593	-3.07365	0.000488047	0.0147346
XLOC_017242	TCONS_00018545	1.00594	0.237758	1	2.36635	0.00325962	0.0393883	1.31778	0.076566	0.385169	acyl activating enzyme 13
XLOC_017249	TCONS_00018553	1.48904	0.107412	1	3.20094	0.000259582	0.00589478	1.67588	0.0274322	0.215211	prohibitin 3
XLOC_017250	TCONS_00018556	0.158247	0.852572	1	-2.89041	0.00728936	0.0681883	-3.12034	0.001642	0.0346531	AT4G36990
XLOC_017262	TCONS_00018569	6.08489	0.000726851	0.080324	10.0223	2.7617e-13	1.05955e-10	4.2806	6.39901e-08	9.09751e-06
XLOC_017265	TCONS_00018572	5.51052	0.00614931	0.380263	8.92277	3.22066e-10	5.33568e-08	3.75542	3.96031e-06	0.000297483
XLOC_017269	TCONS_00018578	-0.443201	0.542797	1	-3.16761	0.000233346	0.00541005	-2.78217	0.00114127	0.0269331	Elongation factor 1-alpha
XLOC_017271	TCONS_00018580	-0.857189	0.269623	1	-3.07633	0.0010052	0.0164952	-2.28198	0.0171989	0.161593	Rossmann-fold NAD(P)-binding domain-containing protein
XLOC_017284	TCONS_00018593	1.57267	0.0248432	0.889214	-4.90134	2.73851e-06	0.000127964	-6.56029	6.69795e-11	2.56858e-08
XLOC_017294	TCONS_00018603	6.38484	8.63537e-09	5.60201e-06	11.0239	4.01558e-22	1.17086e-18	4.65943	1.14357e-09	3.00265e-07	catalytic/ cation binding / hydrolase
XLOC_017307	TCONS_00018616	-0.254723	0.707462	1	-2.0982	0.00379791	0.0439967	-1.89357	0.00784384	0.0970326	RING-H2 finger protein ATL57
XLOC_017320	TCONS_00018632	3.66335	3.32905e-05	0.00716707	5.40298	1.01743e-09	1.44714e-07	1.70438	0.0131731	0.136209
XLOC_017322	TCONS_00018634	3.35516	0.000368942	0.0498741	5.71689	6.78059e-10	1.00872e-07	2.33289	0.00102847	0.0248753
XLOC_017327	TCONS_00018639	0.0895457	0.910064	1	-2.29265	0.00211324	0.0290103	-2.43349	0.00124016	0.0285628	AT4G28080
XLOC_017333	TCONS_00018645	1.59603	0.0369979	1	4.4223	3.21491e-08	2.8623e-06	2.7826	0.000105336	0.00445578	protein kinase family protein
XLOC_017336	TCONS_00018648	2.21793	0.011508	0.579605	5.14187	5.26259e-09	6.13786e-07	2.8888	8.01498e-05	0.00360489	lysin motif receptor-like kinase
XLOC_017337	TCONS_00018649	0.508345	0.489778	1	2.258	0.00154415	0.0229833	1.70254	0.0139137	0.140951
XLOC_017365	TCONS_00018679	0			7.90238	1.28242e-07	9.34821e-06	8.28893	2.04348e-08	3.2368e-06	AT4G15280
XLOC_017379	TCONS_00018694	0.253394	0.701865	1	-1.94958	0.0048192	0.051172	-2.252	0.00121701	0.0281953	AT4G03400
XLOC_017414	TCONS_00018733	-0.624037	0.373823	1	-2.39107	0.00148454	0.0223125	-1.81873	0.0173463	0.162461	Kirola
XLOC_017426	TCONS_00018745	0.375732	0.642691	1	-6.54011	0.000125561	0.0032983	-7.34835	2.94065e-06	0.00023353	pre-mRNA-splicing factor ATP-dependent RNA helicase DHX15/PR
XLOC_017429	TCONS_00018749	-0.752737	0.255894	1	-2.11448	0.00234108	0.0311553	-1.41069	0.038125	0.260364	histone H2B
XLOC_017442	TCONS_00018762	2.05397	0.372947	1	4.02522	0.00133434	0.0207613	1.98916	0.0281231	0.218282	homeobox 1
XLOC_017444	TCONS_00018764	0.0561976	0.931688	1	-1.94386	0.00409555	0.0459831	-2.04859	0.002567	0.0475923	carbonic anhydrase 1
XLOC_017445	TCONS_00018766	-0.221378	0.7363	1	-2.46059	0.000398267	0.00816069	-2.28794	0.00090326	0.0226553	carbonic anhydrase 2
XLOC_017446	TCONS_00018767	1.10619	0.103681	1	2.51123	0.000365399	0.00765395	1.35726	0.043948	0.282005	AT5G61210
XLOC_017458	TCONS_00018780	6.54468	0.000125561	0.0205017	8.07947	5.21778e-08	4.44854e-06	1.8769	0.0132802	0.136719	blue-copper-binding protein
XLOC_017462	TCONS_00018784	-3.93392	1.28879e-06	0.000456796	-9.2254	4.91875e-11	1.04687e-08	-5.72652	0.00286389	0.0508332	4-hydroxy-3-methylbut-2-enyl diphosphate synthase
XLOC_017462	TCONS_00018785	-0.358368	0.58427	1	-2.60607	0.000172943	0.00425184	-2.29627	0.000813855	0.0211218	4-hydroxy-3-methylbut-2-enyl diphosphate synthase
XLOC_017463	TCONS_00018786	-0.60351	0.390035	1	-4.44707	9.28663e-07	5.31983e-05	-3.90785	1.2914e-05	0.000804229
XLOC_017470	TCONS_00018794	-0.626648	0.351145	1	-2.33604	0.001211	0.0192008	-1.75923	0.0131792	0.136209	3-ketoacyl-acyl carrier protein synthase I
XLOC_017491	TCONS_00018816	1.2613	0.130701	1	2.99241	0.000172679	0.00424893	1.68888	0.0190974	0.172083	AT2G18420
XLOC_017492	TCONS_00018817	0			7.19734	5.18875e-06	0.000221189	7.583	1.03208e-06	9.83003e-05	methylthioadenosine nucleosidase 1
XLOC_017498	TCONS_00018824	1.33826	0.0493677	1	3.25732	6.47733e-06	0.000268441	1.87121	0.00587734	0.0811825	SUPPRESSOR OF BIR1 1
XLOC_017527	TCONS_00018853	0.586671	0.380555	1	2.057	0.00281735	0.0353968	1.42218	0.0341904	0.245257	signal peptidase subunit-12
XLOC_017546	TCONS_00018873	1.74343	0.074136	1	3.19093	0.000436421	0.00875182	1.41378	0.0633408	0.346159	EARLY-RESPONSIVE TO DEHYDRATION 2
XLOC_017554	TCONS_00018882	-0.896864	0.230503	1	-2.41843	0.00444734	0.0487729	-1.57669	0.0656162	0.352904	basic leucine zipper transcription factor-like protein
XLOC_017562	TCONS_00018890	2.47345	0.000692717	0.080324	3.71163	1.08587e-06	6.05389e-05	1.19213	0.0759404	0.383651	peroxidase 71
XLOC_017572	TCONS_00018900	0.325098	0.621742	1	-1.85915	0.00645605	0.0626318	-2.23298	0.00120303	0.0279603	AT2G06520
XLOC_017577	TCONS_00018906	0.650119	0.344453	1	2.17428	0.00188289	0.0268173	1.47632	0.0291239	0.222339	AT5G46150
XLOC_017581	TCONS_00018910	0.0683336	0.931905	1	2.1393	0.00241531	0.0317477	2.02345	0.00367388	0.0598329	AT5G40510
XLOC_017582	TCONS_00018911	0.0342074	1	1	2.36485	0.00098365	0.0163333	2.28342	0.00115217	0.0271016
XLOC_017587	TCONS_00018917	-2.20434	0.00131319	0.128941	-3.09643	1.49906e-05	0.000553286	-0.941021	0.164627	0.559605	Vicilin-like antimicrobial peptides 2-2
XLOC_017603	TCONS_00018935	0.248466	0.703941	1	-1.89205	0.00508129	0.053192	-2.18902	0.00133123	0.0302876	Ribulose bisphosphate carboxylase small chain, chloroplastic
XLOC_017604	TCONS_00018937	-0.33898	0.662457	1	-2.81424	0.00149543	0.0223953	-2.53488	0.00314793	0.0539368	oxidoreductase, 2OG-Fe(II) oxygenase family protein
XLOC_017604	TCONS_00018936	0.312829	0.638658	1	-2.07653	0.00317409	0.0385144	-2.43865	0.000558357	0.0160963	oxidoreductase, 2OG-Fe(II) oxygenase family protein
XLOC_017605	TCONS_00018938	-1.13143	0.114424	1	-4.48014	4.77437e-06	0.000206239	-3.42273	0.000458791	0.0140604	AT4G22990
XLOC_017608	TCONS_00018941	0			7.33214	2.94065e-06	0.00013567	7.718	5.43348e-07	5.47954e-05	CASP-like protein PIMP1
XLOC_017614	TCONS_00018947	0.537684	0.542911	1	3.59762	6.34352e-06	0.000263858	3.01767	5.60731e-05	0.00269678
XLOC_017634	TCONS_00018970	0.706959	0.503	1	2.8969	0.000488047	0.00955576	2.14986	0.00521152	0.0751186
XLOC_017639	TCONS_00018975	-0.0740036	0.92651	1	-2.44605	0.00398913	0.0453293	-2.42733	0.00299649	0.0521078	BARELY ANY MERISTEM 1
XLOC_017640	TCONS_00018976	1.3251	0.117629	1	-2.38693	0.0729734	0.295358	-3.79191	0.000405979	0.012764	BARELY ANY MERISTEM 1
XLOC_017656	TCONS_00018995	-0.069948	0.91527	1	-2.6143	0.000172061	0.00424445	-2.59299	0.000191996	0.00715817	AT2G30570
XLOC_017658	TCONS_00018997	-0.51862	0.465345	1	-2.54436	0.00158137	0.0233401	-2.07916	0.0084402	0.102325	kinesin family member 2/24
XLOC_017670	TCONS_00019009	-1.07201	0.154327	1	1.65244	0.0187821	0.128165	2.6773	0.000271964	0.00943618
XLOC_017680	TCONS_00019020	-1.76747	0.0172842	0.738656	-6.27093	3.58275e-07	2.30609e-05	-4.64866	0.000305695	0.0102408	AT3G49990
XLOC_017705	TCONS_00019046	0.796218	0.336064	1	2.32982	0.00219452	0.029679	1.48905	0.0378184	0.259406	kinase domain-containing protein
XLOC_017717	TCONS_00019059	3.40733	5.24455e-06	0.00137322	5.28406	5.35436e-11	1.12318e-08	1.83064	0.00689191	0.0898507	UDP-glucosyl transferase 73B5
XLOC_017726	TCONS_00019069	7.46047	1.71836e-06	0.000587557	0			-7.50531	1.21973e-06	0.000112854	sec24-like transport protein
XLOC_017735	TCONS_00019078	0.934284	0.221791	1	2.5686	0.000705656	0.0126076	1.58935	0.0235879	0.195428	vacuolar protein sorting-associated protein 2.3
XLOC_017751	TCONS_00019097	-0.295774	0.661356	1	-2.74898	0.000187012	0.00455548	-2.50371	0.00064001	0.0177479	short-chain dehydrogenase/reductase 2
XLOC_017755	TCONS_00019102	-0.5365	0.527497	1	-4.39863	0.000385253	0.0079838	-3.9779	0.00222798	0.0429461	Protein kinase protein with adenine nucleotide alpha hydrola
XLOC_017766	TCONS_00019115	0.207049	0.751882	1	-2.0837	0.00221031	0.029851	-2.33931	0.000659609	0.0181876	photosystem I reaction center subunit N
XLOC_017767	TCONS_00019116	-0.678984	0.332956	1	-2.28768	0.00254014	0.0328741	-1.66048	0.0267028	0.21177
XLOC_017786	TCONS_00019136	0.244155	0.723294	1	-2.04673	0.00549736	0.0562428	-2.34166	0.00160342	0.0340859	AT3G26040
XLOC_017796	TCONS_00019147	1.06121	0.270771	1	2.88752	0.000785052	0.0137151	1.78841	0.0212919	0.183704	AT3G28180
XLOC_017798	TCONS_00019149	0			7.53503	1.03208e-06	5.78717e-05	4.17836	2.19975e-05	0.00122754
XLOC_017800	TCONS_00019152	0.165864	0.811699	1	2.01202	0.00388329	0.0447015	1.79833	0.00854782	0.103201	mitochondrial lipoamide dehydrogenase 1
XLOC_017805	TCONS_00019157	-1.11318	0.206864	1	-3.37119	0.00356754	0.0420123	-2.34107	0.06403	0.347774
XLOC_017819	TCONS_00019171	1.32843	0.0552258	1	2.92855	5.09823e-05	0.00156478	1.55272	0.0216376	0.18608	AT1G21680
XLOC_017820	TCONS_00019172	1.30729	0.0654448	1	2.64304	0.000254039	0.00581876	1.28877	0.0576159	0.328496	AT1G21680
XLOC_017827	TCONS_00019182	0			7.77234	2.97358e-07	1.94403e-05	8.15876	4.61803e-08	6.69615e-06	20S proteasome alpha subunit C1
XLOC_017846	TCONS_00019201	1.06867	0.180992	1	2.28802	0.00305502	0.0374607	1.1752	0.0982906	0.437757
XLOC_017849	TCONS_00019204	0.0756252	0.910035	1	-2.08114	0.00249916	0.032488	-2.2056	0.00141537	0.0313896	Ornithine decarboxylase
XLOC_017850	TCONS_00019205	-0.25831	0.776274	1	5.46661	3.31096e-11	7.25873e-09	5.68054	4.55205e-12	2.3691e-09	peroxidase 52
XLOC_017853	TCONS_00019208	1.2776	0.0613632	1	2.04218	0.00346107	0.0411742	0.716726	0.281889	0.696908	AT1G05575
XLOC_017860	TCONS_00019216	-0.826357	0.371253	1	-6.22459	0.000530405	0.0101593	-5.82931	0.00199604	0.0393604	glucan synthase-like 3
XLOC_017868	TCONS_00019225	2.05397	0.372947	1	3.72444	0.00406644	0.045798	1.68744	0.0694193	0.364874	zgc:158828
XLOC_017869	TCONS_00019226	0.794908	0.231186	1	3.49342	1.34356e-06	7.16188e-05	2.65023	0.00013861	0.00564215
XLOC_017871	TCONS_00019228	1.25414	0.0670782	1	3.0701	1.94661e-05	0.000686327	1.76826	0.00920444	0.10855	AT4G27740
XLOC_017877	TCONS_00019235	-0.159975	0.825689	1	-2.69666	0.000742351	0.0130867	-2.58992	0.000836644	0.0215406	Kirola
XLOC_017892	TCONS_00019250	1.67991	0.0333343	1	3.49115	1.15988e-05	0.00044865	1.7687	0.0116575	0.12596	AT1G49000
XLOC_017893	TCONS_00019251	-0.330685	0.662457	1	-2.8918	0.00149543	0.0223953	-2.62148	0.00314793	0.0539368	myb/SANT-like DNA-binding domain-containing protein
XLOC_017896	TCONS_00019254	0			7.12652	7.72046e-06	0.000312223	7.51206	1.71836e-06	0.000152618	AT3G01680
XLOC_017903	TCONS_00019262	-1.54434	0.0628452	1	-3.18639	0.00208845	0.0287868	-1.71374	0.146765	0.533326	Photosystem II 44 kDa reaction center protein
XLOC_017914	TCONS_00019274	1.02899	0.216737	1	2.32674	0.00280825	0.0353747	1.25393	0.0802982	0.396391	AT1G80010
XLOC_017918	TCONS_00019278	-1.14714	0.17611	1	-3.58722	0.000921321	0.0155283	-2.52126	0.0297218	0.224764	AT5G14230
XLOC_017936	TCONS_00019297	0.288847	0.694805	1	-2.12118	0.00892791	0.0780804	-2.46282	0.00143742	0.0316418
XLOC_017938	TCONS_00019299	1.68665	0.146765	1	3.73264	0.000154728	0.0039163	2.02238	0.0109996	0.121941	Leucine-rich repeat-containing protein
XLOC_017943	TCONS_00019304	-0.643645	0.328486	1	-2.50227	0.000324209	0.00692549	-1.90736	0.00511016	0.0740973	CBL-interacting protein kinase 3
XLOC_017946	TCONS_00019308	0.929132	0.369464	1	2.44945	0.00403307	0.045704	1.48069	0.0495396	0.301994	cyclic phosphodiesterase
XLOC_017963	TCONS_00019325	-0.108399	0.877717	1	2.38068	0.000672592	0.0121331	2.44121	0.000479217	0.0145336	AT2G17120
XLOC_017990	TCONS_00019355	0.75647	0.258382	1	2.59857	0.000205885	0.00495314	1.79397	0.00804886	0.0988138	AT3G11660
XLOC_018022	TCONS_00019390	2.82557	0.000640652	0.0766252	2.70224	0.00106077	0.0172023	-0.164696	0.835687	0.980929	AT2G40110
XLOC_018022	TCONS_00019392	-0.561595	0.662736	1	4.29945	1.84869e-07	1.28649e-05	4.82143	1.18743e-08	2.05998e-06	AT2G40110
XLOC_018040	TCONS_00019411	0.737316	0.264347	1	2.36127	0.00060677	0.011248	1.57555	0.0186598	0.169052	ATP-binding cassette G40
XLOC_018040	TCONS_00019410	2.19822	0.00141308	0.133343	4.77878	4.71194e-10	7.26935e-08	2.53238	0.000249906	0.00881781	ATP-binding cassette G40
XLOC_018049	TCONS_00019424	3.1456	0.000274907	0.0397507	2.65129	0.00237875	0.0314413	-0.532718	0.46356	0.83526	AT1G78700
XLOC_018054	TCONS_00019429	0.278566	0.681628	1	-3.3101	1.3543e-05	0.000508668	-3.64037	2.20065e-06	0.000187538
XLOC_018055	TCONS_00019430	1.07833	0.116499	1	-3.15056	0.000136087	0.003524	-4.28424	1.42072e-07	1.83217e-05
XLOC_018063	TCONS_00019438	-0.170609	0.795185	1	-2.40382	0.000512359	0.0099199	-2.2819	0.000916196	0.0228924	Aminomethyltransferase, mitochondrial
XLOC_018064	TCONS_00019439	-0.318188	1	1	4.1215	2.19975e-05	0.000757263	4.41896	3.84753e-06	0.000291263	26234_2 Contains similarity to a rPOP protein from Rattus nor
XLOC_018094	TCONS_00019473	0.470258	0.506156	1	-4.5623	5.07388e-06	0.000217565	-5.11297	3.57192e-07	3.87002e-05	AT4G31590
XLOC_018095	TCONS_00019474	0.455158	0.49606	1	-1.74271	0.0118027	0.0941824	-2.24699	0.00132205	0.0301707	AT4G31590
XLOC_018101	TCONS_00019481	0			8.18991	2.56226e-08	2.37931e-06	5.8218	3.30299e-08	4.98894e-06	AT5G16660
XLOC_018108	TCONS_00019488	-0.568098	0.443513	1	-2.8918	0.00149543	0.0223953	-2.38402	0.00768073	0.096075
XLOC_018111	TCONS_00019491	-0.912186	0.307713	1	1.9938	0.00910128	0.0791705	2.86179	0.00026725	0.00930585	STELAR K+ outward rectifier
XLOC_018112	TCONS_00019492	-1.60421	0.0474936	1	1.27571	0.0768263	0.304859	2.83327	0.000225049	0.00813778	STELAR K+ outward rectifier
XLOC_018114	TCONS_00019494	1.47044	0.0398365	1	3.26261	1.13654e-05	0.000441407	1.74566	0.0107348	0.119826	cysteine/histidine-rich C1 domain-containing protein
XLOC_018115	TCONS_00019495	1.27739	0.205414	1	2.78794	0.00171465	0.0249904	1.47413	0.0580659	0.329375
XLOC_018116	TCONS_00019496	1.16783	0.0973568	1	2.31882	0.00113805	0.0182776	1.10378	0.102264	0.445864	calmodulin like 37
XLOC_018147	TCONS_00019530	-0.0870615	1	1	3.71871	1.99756e-06	9.82208e-05	3.76228	1.07277e-06	0.000101193	AT4G26790
XLOC_018157	TCONS_00019541	0.327923	0.624589	1	2.10453	0.00216765	0.0295209	1.72835	0.0105195	0.118192	AT5G64430
XLOC_018162	TCONS_00019546	-0.403825	0.596596	1	-3.1037	0.000600932	0.0111962	-2.76052	0.00173404	0.0361247	PAP/OAS1 substrate-binding domain-containing protein
XLOC_018168	TCONS_00019552	-0.518725	0.48744	1	-7.71455	4.00132e-07	2.53631e-05	-7.63044	6.35441e-07	6.25673e-05
XLOC_018175	TCONS_00019559	-0.553826	0.567307	1	2.36966	0.00255942	0.0330369	2.8806	0.000248171	0.0087885	multicopy suppressors of snf4 deficiency in yeast 3
XLOC_018179	TCONS_00019563	-0.854553	0.195558	1	-2.42305	0.000464664	0.00921052	-1.61718	0.0165529	0.157492	AT3G16150
XLOC_018197	TCONS_00019585	1.74738	0.0565605	1	2.64888	0.00209104	0.0287868	0.862992	0.254727	0.669835	RING/FYVE/PHD zinc finger-containing protein
XLOC_018206	TCONS_00019594	1.5818	0.0972207	1	4.16376	1.12707e-06	6.18892e-05	2.5448	0.000531751	0.0155159	phospholipase A I beta 2
XLOC_018214	TCONS_00019602	0.00398925	1	1	-2.43846	0.000713318	0.0127133	-2.49223	0.00049839	0.0149287	cation exchanger 3
XLOC_018219	TCONS_00019607	-0.202802	0.84052	1	-5.80093	0.00140897	0.0215609	-5.99634	0.000726851	0.0194926	regulatory particle AAA-ATPase 2A
XLOC_018245	TCONS_00019636	-1.41906	0.0565714	1	-3.35497	0.000294417	0.00643523	-1.99902	0.0447917	0.284836	serine/threonine-protein kinase-like protein
XLOC_018276	TCONS_00019669	1.45053	0.219277	1	3.5246	0.000168571	0.00416894	2.04443	0.00974101	0.112126
XLOC_018277	TCONS_00019670	2.834	0.0144137	0.652026	7.17054	1.64228e-12	4.83693e-10	4.32608	3.53075e-08	5.30431e-06	allene oxide synthase
XLOC_018279	TCONS_00019673	1.11818	0.163047	1	4.08454	3.01106e-07	1.96413e-05	2.92239	5.88695e-05	0.0027808	AT2G23460
XLOC_018280	TCONS_00019674	1.45053	0.219277	1	2.85645	0.00330473	0.0395566	1.37527	0.0957251	0.431741
XLOC_018282	TCONS_00019676	-1.4924	0.0310068	1	-2.1606	0.00293759	0.0364331	-0.718286	0.333439	0.74283	ROTUNDIFOLIA 3
XLOC_018285	TCONS_00019679	6.8901	2.82471e-05	0.00621949	5.28407	0.00922396	0.0796188	-1.27152	0.129437	0.501977	AT3G09540
XLOC_018296	TCONS_00019692	-0.0402438	0.966748	1	2.05467	0.00305514	0.0374607	2.04701	0.00292946	0.0515263	MLP-like protein 423
XLOC_018320	TCONS_00019718	0			7.40775	2.04881e-06	9.93997e-05	7.79372	3.44558e-07	3.7611e-05	cytochrome c oxidase assembly protein CtaG / Cox11
XLOC_018330	TCONS_00019730	-1.84798	0.0182111	0.75391	-2.57657	0.00404627	0.0457193	-0.786394	0.494712	0.852838
XLOC_018334	TCONS_00019735	-0.788121	0.234972	1	-2.77404	0.000104365	0.00283929	-2.03524	0.00345036	0.0572996
XLOC_018336	TCONS_00019737	-0.520513	0.431988	1	-2.41936	0.00056048	0.0105914	-1.94787	0.00464207	0.0693455
XLOC_018378	TCONS_00019781	-1.35046	0.0575104	1	-3.7141	1.46565e-05	0.000545095	-2.42171	0.00539398	0.0769117	AT5G17570
XLOC_018392	TCONS_00019798	0			6.37404	0.00021796	0.00515014	6.75791	7.44607e-05	0.00338558	AtRZ-1c
XLOC_018403	TCONS_00019809	0.150832	0.821487	1	-2.95719	4.25177e-05	0.00134315	-3.1575	1.29853e-05	0.000805225	A BOUT DE SOUFFLE
XLOC_018403	TCONS_00019810	1.63073	0.0352274	1	-6.21108	0.000530405	0.0101593	-8.27351	1.82837e-08	2.92791e-06	A BOUT DE SOUFFLE
XLOC_018410	TCONS_00019819	-1.20489	0.0935591	1	-5.37553	1.82151e-07	1.27061e-05	-4.25712	4.23374e-05	0.00213481	zinc finger protein CONSTANS-LIKE 6
XLOC_018411	TCONS_00019820	-1.37389	0.0864175	1	-3.86135	0.000408153	0.00831071	-2.57173	0.0381992	0.260364
XLOC_018435	TCONS_00019846	1.27534	0.10612	1	6.49695	5.36246e-14	2.26607e-11	5.17784	6.05643e-11	2.38533e-08
XLOC_018453	TCONS_00019864	-0.477559	0.474667	1	-2.78963	0.000121996	0.00323966	-2.36184	0.000938203	0.023331	ALBINA 1
XLOC_018454	TCONS_00019865	-0.442946	0.503064	1	-2.27578	0.00105469	0.0171419	-1.88172	0.00605734	0.082842	ALBINA 1
XLOC_018455	TCONS_00019866	-0.572879	0.40655	1	-2.75163	0.000253012	0.00579978	-2.23036	0.00273655	0.0495999	ankyrin repeat domain 28
XLOC_018458	TCONS_00019870	1.33578	0.0674332	1	2.56705	0.000584762	0.0109368	1.18526	0.0843346	0.40712	AT5G17640
XLOC_018459	TCONS_00019871	0.63142	0.400306	1	2.33577	0.00158173	0.0233401	1.65811	0.0181743	0.167058	AT5G17640
XLOC_018466	TCONS_00019879	1.2791	0.10344	1	3.3536	1.67025e-05	0.000607247	2.03087	0.00409302	0.064145	Low Phosphate Root2
XLOC_018468	TCONS_00019882	1.85737	0.0244309	0.879877	2.94344	0.000373606	0.00779786	1.04465	0.141346	0.524312
XLOC_018468	TCONS_00019883	0.00145635	1	1	2.08521	0.00253429	0.032813	2.03565	0.00297109	0.0518517
XLOC_018484	TCONS_00019899	-0.628066	0.339362	1	-2.42652	0.000447464	0.00893029	-1.84708	0.00642138	0.0858886	UDP-glycosyltransferase-like protein
XLOC_018493	TCONS_00019910	0.741418	0.356891	1	2.77914	0.000390942	0.00803884	1.9946	0.00595489	0.081943	putative peptide/nitrate transporter
XLOC_018520	TCONS_00019938	-0.552872	0.404524	1	-2.32753	0.000958456	0.0160061	-1.82389	0.00840963	0.102103	glyoxylate reductase 2
XLOC_018528	TCONS_00019946	-0.887777	0.249307	1	-4.36326	4.20337e-05	0.00133075	-3.56088	0.000977184	0.0240277	peroxidase
XLOC_018539	TCONS_00019958	-0.327717	0.65933	1	-2.88701	0.000652882	0.0118831	-2.6158	0.00172341	0.0360322	cytochrome P450, family 707, subfamily A, polypeptide 1
XLOC_018569	TCONS_00019989	2.05397	0.372947	1	4.4359	0.000305695	0.00661255	2.40087	0.00745943	0.0945651	xyloglucan endotransglucosylase/hydrolase 24
XLOC_018583	TCONS_00020005	3.92034	0.00222798	0.18715	4.62691	0.000127312	0.00332631	0.724674	0.361157	0.766412
XLOC_018593	TCONS_00020017	-5.92947	0.00199604	0.171636	3.17045	7.64918e-05	0.00219739	9.10305	1.37805e-10	4.92201e-08	NAD+ transporter 2
XLOC_018594	TCONS_00020018	1.65941	0.0284478	0.97157	2.69598	0.00050759	0.00984063	0.99189	0.147683	0.534339	protein kinase-like protein
XLOC_018595	TCONS_00020019	0.780342	0.27669	1	2.21331	0.0019021	0.0269847	1.38582	0.0435148	0.280584	suppressor of npr1-1 constitutive 4
XLOC_018601	TCONS_00020025	-1.10938	0.154099	1	-4.07552	0.000160239	0.00400364	-3.05096	0.00728936	0.0928939	myosin-like protein XIF
XLOC_018621	TCONS_00020046	0.466363	0.497261	1	2.86238	5.56059e-05	0.00169067	2.34811	0.000683821	0.0187312	esponsive to dehydration 21A
XLOC_018622	TCONS_00020047	0.287807	0.666648	1	2.43519	0.00045292	0.00901476	2.09915	0.00213892	0.0415869	esponsive to dehydration 21B
XLOC_018634	TCONS_00020062	-0.141617	0.830129	1	-1.99804	0.00348042	0.0413537	-1.90513	0.00515471	0.0745208	Photosynthetic NDH subcomplex B 1
XLOC_018638	TCONS_00020066	2.93521	0.0536329	1	5.92386	1.464e-07	1.05709e-05	3.00881	0.000199338	0.0073821	AT1G28480
XLOC_018650	TCONS_00020078	0.172884	0.794732	1	-2.01334	0.00350938	0.0415792	-2.23509	0.00122943	0.0284379	sedoheptulose-bisphosphatase
XLOC_018676	TCONS_00020105	-0.616771	0.366384	1	-2.50333	0.000875267	0.0149246	-1.93818	0.0100811	0.114951	TINY2
XLOC_018677	TCONS_00020106	2.11741	0.0174854	0.738656	4.32414	7.20341e-07	4.26039e-05	2.17133	0.0029248	0.0514978	phospholipid-translocating ATPase
[truncated: 1,018 more rows]
[truncated: 30 more columns]
